# Supplementary material for: PLB-985 Neutrophil-Like Cells as a Model To Study Aspergillus fumigatus Pathogenesis
Source: mSphere. 2022 Jan 5;7(1):e00940-21. doi: 10.1128/msphere.00940-21 (PMC8730815; doi:10.1128/msphere.00940-21)
Supplement: DATA SET S1 [file msphere.00940-21-sd001.xlsx]

## Sheet: README
Table I: Contents of this Excel file
Sheets		Contents
1	README	General Information concerning the label-based relative quantification experiment
2	Proteins	Protein identification and quantification list containg the results of all biological and technical replicates ordered by PSMs (Peptide Spectrum Matches)
3	Proteins RMNorm	Protein identification and quantification list containg the results of all biological and technical replicates ordered by PSMs (Peptide Spectrum Matches) with Replicate Median total peptide sum Normalization (RMN)
4	aEV-DC vs sEV-DC	Protein identification and quantification list containg the results of all biological and technical replicates for aEV vs sEV samples using DC EV isolation
5	aEV-DC vs sEV-DC RMNorm	Protein identification and quantification list containg the results of all biological and technical replicates for aEV vs sEV samples using DC EV isolation - with RMN
6	aEV-SEC vs sEV-SEC	Protein identification and quantification list containg the results of all biological and technical replicates for aEV vs sEV samples using SEC EV isolation
7	aEV-SEC vs sEV-SEC RMNorm	Protein identification and quantification list containg the results of all biological and technical replicates for aEV vs sEV samples using SEC EV isolation - with RMN
8	aEV-SEC vs aEV-DC	Protein identification and quantification list containg the results of all biological and technical replicates for aEVs comparing SEC and DC EV isolation
9	aEV-SEC vs aEV-DC RMNorm	Protein identification and quantification list containg the results of all biological and technical replicates for aEVs comparing SEC and DC EV isolation - with RMN
10	sEV-SEC vs sEV-DC	Protein identification and quantification list containg the results of all biological and technical replicates for sEVs comparing SEC and DC EV isolation
11	sEV-SEC vs sEV-DC RMNorm	Protein identification and quantification list containg the results of all biological and technical replicates for sEVs comparing SEC and DC EV isolation - with RMN
12	Proteins & Peptides	All identified proteins and peptides
13	RMNorm	Output of RMN
Key Abbreviations
EVs	Extracellular vesicles
aEV	infection-derived EV
sEV	spontaneously released EV
DC	Differential centrifugation
SEC	Size-exclusion chromatography
PSM	peptide spectrum matches
RMN	Replicate Median total peptide sum Normalization
AAs	Amino acids

## Sheet: Proteins
												Protein Search Engine Score							Fold Change				Log2 Ratio				Ratio				Ratio-adjusted p-value (pvalue/log4ratio)				p-value (2s t-test)				Average Abundance				SD Abundance				Abundances (Scaled, Percentage of Average)
Gene	Accession	Description	Rank (n=1982)	(PSMs/AAs)*(Cov%/100)	Coverage [%]	PSMs	Peptides	Unique Peptides	AAs	MW [kDa]	calc. pI	Mascot	MS Amanda	MS Fragger	Sequest HT	Exp. q-value	Sum PEP Score	Modifications	aEV-DC / sEV-DC	aEV-SEC / sEV-SEC	aEV-SEC / aEV-DC	sEV-SEC / sEV-DC	aEV-DC / sEV-DC	aEV-SEC / sEV-SEC	aEV-SEC / aEV-DC	sEV-SEC / sEV-DC	aEV-DC / sEV-DC	aEV-SEC / sEV-SEC	aEV-SEC / aEV-DC	sEV-SEC / sEV-DC	aEV-DC / sEV-DC	aEV-SEC / sEV-SEC	aEV-SEC / aEV-DC	sEV-SEC / sEV-DC	aEV-DC / sEV-DC	aEV-SEC / sEV-SEC	aEV-SEC / aEV-DC	sEV-SEC / sEV-DC	aEV-DC	aEV-SEC	sEV-DC	sEV-SEC	aEV-DC	aEV-SEC	sEV-DC	sEV-SEC	aEV-DC-1	aEV-DC-2	aEV-DC-3
H4C1	P62805	Histone H4 OS=Homo sapiens OX=9606 GN=H4C1 PE=1 SV=2	1	207.122	72	29630	18	12	103	11.4	11.36	182145	1.62497e+06	34400	12136.4	0	315.397		-1.26412	1.18391	7.57801	5.06347	-0.338137	0.243555	2.92182	2.34013	0.791062	1.18391	7.57801	5.06347	1	1	0.00081617	0.000275114	0.656799	0.182585	0.00119235	0.0003219	3.12763e+09	2.37012e+10	3.95371e+09	2.00195e+10	1.76638e+09	3.95725e+09	2.40709e+09	1.38737e+08	39.4149	11.8097	22.6535
H2BC21	Q16778	Histone H2B type 2-E OS=Homo sapiens OX=9606 GN=H2BC21 PE=1 SV=3	2	79.7976	75	13406	18	8	126	13.9	10.32	82360	878922	21645	5465.38	0	266.994		-1.2612	1.19111	9.48475	6.31376	-0.3348	0.252311	3.24561	2.6585	0.792894	1.19111	9.48475	6.31376	1	1	0.00741164	0.000284268	0.683754	0.478164	0.0120276	0.000377864	3.19546e+08	3.03082e+09	4.03013e+08	2.54452e+09	1.92954e+08	1.05874e+09	2.67446e+08	2.01534e+08	30.9376	6.89684	23.0518
H2BS1	P57053	Histone H2B type F-S OS=Homo sapiens OX=9606 GN=H2BS1 PE=1 SV=2	3	79.4524	75	13348	18	8	126	13.9	10.37	83600	875014	21662	5460.78	0	231.871		-1.31597	1.10746	7.36661	5.05469	-0.396128	0.147251	2.881	2.33762	0.759895	1.10746	7.36661	5.05469	1	1	0.0065723	0.000514093	0.638051	0.618719	0.00946741	0.000600878	5.64744e+08	4.16025e+09	7.43187e+08	3.75658e+09	3.7239e+08	1.27834e+09	4.80814e+08	2.25424e+08	38.8708	7.021	27.5727
ACTB	A0A2R8Y793	Actin, cytoplasmic 1 (Fragment) OS=Homo sapiens OX=9606 GN=ACTB PE=1 SV=1	4	55.3245	91	18786	27	3	309	34.1	5.17	111961	910302	31096	8381.42	0	692.455	Met-loss+Acetyl [N-Term]	1.00576	1.452	-1.42781	-2.06131	0.00829295	0.538045	-0.513809	-1.04356	1.00576	1.452	0.700371	0.485129	1	1	1	0.199349	0.992158	0.347719	0.603302	0.104017	7.05438e+07	4.94068e+07	7.01394e+07	3.40267e+07	6.31222e+07	1.54738e+07	2.23862e+07	1.97141e+07	255.105	48.1614	74.4498
ACTG1	P63261	Actin, cytoplasmic 2 OS=Homo sapiens OX=9606 GN=ACTG1 PE=1 SV=1	5	50.1709	82	22944	35	2	375	41.8	5.48	132970	1.18842e+06	36288	10397.2	0	774.369	Acetyl [N-Term]; Met-loss+Acetyl [N-Term]	1.41123	1.49238	-2.73544	-2.89273	0.496954	0.577612	-1.45177	-1.53243	1.41123	1.49238	0.365571	0.345694	1	1	0.59254	0.256524	0.725841	0.357588	0.430117	0.196553	3.81073e+07	1.39309e+07	2.70029e+07	9.33473e+06	4.75092e+07	4.89524e+06	1.88697e+07	5.89683e+06	420.062	32.39	64.9826
hhfA	Q7LKT3	Histone H4 OS=Neosartorya fumigata (strain ATCC MYA-4609 / Af293 / CBS 101355 / FGSC A1100) OX=330879 GN=hhfA PE=3 SV=3	6	49.4726	64	7962	10	4	103	11.4	11.36	54944	420577	9501	3521.43	0	92.166		2.52446	6.08323	1.80002	-1.33871	1.33598	2.60484	0.848016	-0.420844	2.52446	6.08323	1.80002	0.746988	0.451988	0.26158	1	1	0.301923	0.340686	0.617567	0.280995	9.05665e+06	1.63022e+07	3.58755e+06	2.67986e+06	7.92886e+06	2.18246e+07	1.06336e+06	680577	228.118	77.3198	38.2004
H2AC20	Q16777	Histone H2A type 2-C OS=Homo sapiens OX=9606 GN=H2AC20 PE=1 SV=4	7	47.7829	67	9200	11	1	129	14	10.9	32621	522029	13111	4279.61	0	150.56		-1.18833	4.80331	67.9258	11.9003	-0.248934	2.26403	6.08589	3.57292	0.841518	4.80331	67.9258	11.9003	1	0.274483	0.0725048	0.0279131	0.771861	0.310719	0.220628	0.0498657	14951	1.01556e+06	17766.7	211429	6497	1.19512e+06	14313.7	119848	7.11738	3.35363	3.77137
H2AC6	Q93077	Histone H2A type 1-C OS=Homo sapiens OX=9606 GN=H2AC6 PE=1 SV=3	8	43.3823	66	8545	11	2	130	14.1	11.05	28343	481520	12160	4032.22	0	148.476		1.37992	1.49529	7.89636	7.28709	0.464582	0.580427	2.98119	2.86534	1.37992	1.49529	7.89636	7.28709	1	1	0.00993831	0.14701	0.651194	0.489924	0.014814	0.210617	2.18554e+06	1.72578e+07	1.58382e+06	1.15414e+07	2.0767e+06	6.01385e+06	501429	1.15689e+07	55.12	5.57547	19.8315
S100A9	P06702	Protein S100-A9 OS=Homo sapiens OX=9606 GN=S100A9 PE=1 SV=1	9	42.331	91	5303	11	11	114	13.2	6.13	36250	303849	8672	2429.74	0	202.664		2.30327	1.24948	-2.06983	-1.12284	1.20368	0.321324	-1.04952	-0.167155	2.30327	1.24948	0.48313	0.890597	0.633424	1	0.767398	1	0.381222	0.62308	0.402698	0.854049	4.73688e+09	2.28853e+09	2.05659e+09	1.83159e+09	4.45364e+09	8.56319e+08	1.56993e+09	1.21747e+09	360.716	99.8032	60.3229
S100A8	P05109	Protein S100-A8 OS=Homo sapiens OX=9606 GN=S100A8 PE=1 SV=1	10	41.8781	63	6182	13	13	93	10.8	7.03	32849	328127	8111	2216.2	0	123.424		2.3465	1.34978	-1.69634	1.02481	1.23051	0.432723	-0.762426	0.0353622	2.3465	1.34978	0.589504	1.02481	0.679161	1	1	1	0.417857	0.453931	0.545919	0.964646	6.87149e+09	4.05077e+09	2.9284e+09	3.00107e+09	7.35693e+09	9.18505e+08	1.77504e+09	1.99287e+09	364.745	61.5657	63.003
ACTB	A0A2R8YFE2	Actin, cytoplasmic 1 (Fragment) OS=Homo sapiens OX=9606 GN=ACTB PE=1 SV=1	11	39.3195	68	4568	11	2	79	8.8	9.2	28394	332996	5872	2165.82	0	143.691		1.44713	-1.76643	-6.52106	-2.55102	0.533194	-0.820837	-2.70511	-1.35108	1.44713	0.566113	0.153349	0.392	1	0.800371	0.153084	0.444477	0.662302	0.328487	0.207055	0.300261	9.46962e+07	1.45216e+07	6.54373e+07	2.56514e+07	9.22406e+07	4.29022e+06	5.54787e+07	1.67975e+07	387.283	156.889	23.1352
ACTB	A0A2R8YEA7	Actin, cytoplasmic 1 (Fragment) OS=Homo sapiens OX=9606 GN=ACTB PE=1 SV=1	12	37.5592	81	7280	11	2	157	17.5	4.73	41054	285980	10436	2645.13	0	214.625		3.10625	2.86237	-2.7935	-2.57417	1.63518	1.51721	-1.48207	-1.36411	3.10625	2.86237	0.357974	0.388475	0.641168	0.403467	0.74361	0.193294	0.524211	0.306072	0.551042	0.131837	403604	144480	129933	50475.6	679631	120994	25692.8	68157	652.511	5.79909	6.52144
ACTC1	P68032	Actin, alpha cardiac muscle 1 OS=Homo sapiens OX=9606 GN=ACTC1 PE=1 SV=1	13	32.6472	68	18100	28	10	377	42	5.39	84601	1.14634e+06	23034	6967.14	0	422.404		1.03006	1.00919	-2.8966	-2.83788	0.042735	0.0131907	-1.53436	-1.50482	1.03006	1.00919	0.345233	0.352375	1	1	0.231393	0.233315	0.95957	0.980073	0.17752	0.175548	1.70434e+09	5.88395e+08	1.6546e+09	5.8304e+08	1.17433e+09	1.40011e+08	1.08282e+09	3.19745e+08	265.596	64.4284	121.42
H3C15	Q71DI3	Histone H3.2 OS=Homo sapiens OX=9606 GN=H3C15 PE=1 SV=3	14	27.4212	64	5827	15	1	136	15.4	11.27	8252	215661	7647	1900.87	0	165.17		4.42815	1.71136	1.35673	3.51053	2.1467	0.775147	0.440131	1.81169	4.42815	1.71136	1.35673	3.51053	0.401753	1	1	0.293088	0.431223	0.419313	0.737423	0.265492	2.80128e+06	3.80057e+06	632607	2.22078e+06	4.24842e+06	2.26619e+06	633782	2.03007e+06	325.639	3.796	26.0857
hCG_2039566	A0A0U1RR32	Histone H2A OS=Homo sapiens OX=9606 GN=hCG_2039566 PE=3 SV=1	15	27.3951	51	9078	11	1	169	18.5	11.52	32344	516458	13024	4247.74	0	157.197		3.5683	1.32802	26.7977	72.0037	1.83524	0.409278	4.74404	6.17	3.5683	1.32802	26.7977	72.0037	0.190225	1	0.0726516	1.51599e-05	0.174554	0.692702	0.172331	4.67683e-05	46742.8	1.2526e+06	13099.4	943208	35304.2	1.258e+06	1680.08	85504.6	14.3815	1.87289	8.61264
H3C1	P68431	Histone H3.1 OS=Homo sapiens OX=9606 GN=H3C1 PE=1 SV=2	16	27.2376	64	5788	15	1	136	15.4	11.12	8133	215661	7599	1899.87	0	167.249		35.7984	2.30705	1.92042	29.7991	5.16182	1.20605	0.941423	4.8972	35.7984	2.30705	1.92042	29.7991	0.134732	0.36577	0.956843	0.05527	0.347731	0.220568	0.450397	0.135334	3.37231e+06	6.47625e+06	94202.8	2.80716e+06	5.34066e+06	3.58815e+06	108042	2.51484e+06	299.165	3.6129	14.6173
H3-3A	P84243	Histone H3.3 OS=Homo sapiens OX=9606 GN=H3-3A PE=1 SV=2	17	26.9788	64	5733	15	1	136	15.3	11.27	7289	215661	7429	1853.12	0	149.233		5.22593	2.00055	1.1799	3.0822	2.38569	1.0004	0.23867	1.62396	5.22593	2.00055	1.1799	3.0822	0.387092	0.770098	1	0.464693	0.461741	0.385203	0.877243	0.377321	538382	635239	103021	317532	913072	452882	161790	337765	399.632	2.65002	2.98012
H2AX	P16104	Histone H2AX OS=Homo sapiens OX=9606 GN=H2AX PE=1 SV=2	18	26.8059	61	6284	10	1	143	15.1	10.74	14560	325397	8124	2725.77	0	108.52		1.30839	-1.91289	27.1742	68.0118	0.387794	-0.935754	4.76417	6.08771	1.30839	0.522769	27.1742	68.0118	1	0.780392	0.0846557	0.0134726	0.467271	0.365127	0.201657	0.0410088	14951	406282	11427	777173	6497	444060	3955.88	446052	7.41079	3.49188	3.92684
MPO	P05164	Myeloperoxidase OS=Homo sapiens OX=9606 GN=MPO PE=1 SV=1	19	25.1474	70	26764	56	56	745	83.8	8.97	162018	1.35058e+06	40507	11084.6	0	1044.07		1.05767	1.1066	1.4781	1.41274	0.0808905	0.146138	0.563746	0.498499	1.05767	1.1066	1.4781	1.41274	1	1	1	1	0.944704	0.478257	0.462547	0.463193	7.63469e+09	1.12849e+10	7.2184e+09	1.01977e+10	7.44167e+09	2.30259e+09	6.32824e+09	7.10975e+08	177.031	22.5048	52.6028
MSN	P26038	Moesin OS=Homo sapiens OX=9606 GN=MSN PE=1 SV=3	20	23.5581	69	19700	58	40	577	67.8	6.4	108087	1.10023e+06	26970	8715.54	0	890.763		1.25047	1.34562	-1.52262	-1.63848	0.322475	0.428275	-0.606556	-0.712357	1.25047	1.34562	0.656763	0.610322	1	1	1	1	0.75393	0.233787	0.534881	0.408689	5.01861e+09	3.29604e+09	4.01337e+09	2.44945e+09	4.3931e+09	2.39229e+08	2.75551e+09	1.01882e+09	272.847	59.3906	75.2975
H2AC21	Q8IUE6	Histone H2A type 2-B OS=Homo sapiens OX=9606 GN=H2AC21 PE=1 SV=3	21	18.0434	66	3554	9	1	130	14	10.89	11620	172125	4102	1336	0	78.162		-1.11264	1.243	14.1458	10.2284	-0.153981	0.313821	3.8223	3.3545	0.898767	1.243	14.1458	10.2284	1	1	0.0019396	0.000164689	0.829469	0.290863	0.00370687	0.000276225	7.11207e+07	1.00606e+09	7.91314e+07	8.09384e+08	4.05744e+07	2.63403e+08	4.4688e+07	9.54389e+07	20.8999	5.16069	17.3565
H2AZ2	Q71UI9	Histone H2A.V OS=Homo sapiens OX=9606 GN=H2AZ2 PE=1 SV=3	22	16.5075	31	6816	5	3	128	13.5	10.58	16089	356201	8646	2978	0	47.173		-1.32265	1.01555	7.73037	5.75508	-0.403434	0.0222678	2.95054	2.52483	0.756056	1.01555	7.73037	5.75508	1	1	0.00297608	0.000285429	0.584173	0.924182	0.00439051	0.00036033	1.21454e+08	9.38884e+08	1.60641e+08	9.24504e+08	6.75709e+07	2.34505e+08	9.20282e+07	7.38579e+07	33.2512	8.71931	25.9605
ARHGDIB	P52566	Rho GDP-dissociation inhibitor 2 OS=Homo sapiens OX=9606 GN=ARHGDIB PE=1 SV=3	23	15.9207	86	3721	21	21	201	23	5.21	19554	174688	5119	1378.25	0	287.069	Met-loss+Acetyl [N-Term]; Acetyl [N-Term]	1.09595	1.30019	-1.46737	-1.74082	0.132186	0.378718	-0.553235	-0.799767	1.09595	1.30019	0.68149	0.574442	1	0.986628	1	0.862373	0.885087	0.186827	0.517093	0.344849	1.10376e+09	7.52205e+08	1.00713e+09	5.78536e+08	8.56843e+08	4.53767e+07	6.68989e+08	1.83543e+08	242.655	60.7653	81.4314
CFL1	P23528	Cofilin-1 OS=Homo sapiens OX=9606 GN=CFL1 PE=1 SV=3	24	13.8754	89	2588	24	23	166	18.5	8.09	14126	135820	4033	1235.53	0	253.424	Met-loss+Acetyl [N-Term]	1.12021	1.42012	-2.20875	-2.8001	0.163764	0.506013	-1.14323	-1.48548	1.12021	1.42012	0.452745	0.35713	1	0.868645	0.641114	0.27292	0.876956	0.219773	0.366471	0.202709	8.52918e+08	3.86154e+08	7.61394e+08	2.71917e+08	7.9203e+08	6.36825e+07	5.43948e+08	1.20325e+08	311.12	70.4868	68.8024
ANXA6	P08133	Annexin A6 OS=Homo sapiens OX=9606 GN=ANXA6 PE=1 SV=3	25	13.6419	71	12931	51	20	673	75.8	5.6	69915	658244	18052	5611.98	0	713.302		1.15351	1.64421	-2.1394	-3.04949	0.206029	0.717392	-1.0972	-1.60857	1.15351	1.64421	0.467421	0.327924	1	0.0986319	0.454113	0.125758	0.79438	0.0353788	0.249127	0.101145	1.52892e+09	7.14651e+08	1.32545e+09	4.34648e+08	1.04315e+09	8.68765e+07	7.15732e+08	1.28639e+08	268.896	67.3935	121.966
HSPA8	E9PK54	Heat shock cognate 71 kDa protein (Fragment) OS=Homo sapiens OX=9606 GN=HSPA8 PE=1 SV=8	26	13.3525	90	2715	14	1	183	19.9	7.33	18713	179542	4149	1280.84	0	214.309		-1.05112	-1.06518	-2.35157	-2.32054	-0.0719318	-0.091097	-1.23363	-1.21446	0.951363	0.938809	0.425247	0.430934	1	1	0.412579	0.458722	0.938795	0.865494	0.254484	0.278551	1.52715e+06	649414	1.60522e+06	691743	1.12002e+06	231169	1.2181e+06	333826	242.325	124.136	43.1884
GAPDH	P04406	Glyceraldehyde-3-phosphate dehydrogenase OS=Homo sapiens OX=9606 GN=GAPDH PE=1 SV=3	27	12.8357	79	5443	23	23	335	36	8.46	38160	227091	9822	2633.72	0	513.917		1.13114	1.30377	-2.17072	-2.502	0.177783	0.382694	-1.11817	-1.32308	1.13114	1.30377	0.460677	0.39968	1	0.676569	0.631673	0.290319	0.85915	0.129459	0.35316	0.192058	1.75203e+09	8.07118e+08	1.5489e+09	6.19063e+08	1.55932e+09	1.55916e+07	1.01321e+09	1.70251e+08	297.437	46.862	100.462
RPS27A	J3QTR3	Ubiquitin-40S ribosomal protein S27a (Fragment) OS=Homo sapiens OX=9606 GN=RPS27A PE=1 SV=1	28	12.1245	56	2295	7	7	106	12.2	10.14	7960	117283	3213	735.33	0	64.532		1.23177	1.97023	1.08945	-1.46818	0.300734	0.978367	0.123602	-0.554031	1.23177	1.97023	1.08945	0.681114	1	0.0523473	1	1	0.790791	0.0256074	0.87256	0.584829	7.32125e+08	7.97615e+08	5.94368e+08	4.04833e+08	6.37963e+08	1.82408e+08	5.48499e+08	7.20304e+07	229.854	38.1404	79.4041
ANXA6	E5RK69	Annexin OS=Homo sapiens OX=9606 GN=ANXA6 PE=1 SV=1	29	11.6533	66	8122	34	3	460	51.7	6.05	44341	397242	11764	3547.18	0	470.861		1.18962	1.4946	-2.35061	-2.95321	0.250507	0.579756	-1.23303	-1.56228	1.18962	1.4946	0.425422	0.338615	1	0.350737	0.385823	0.193376	0.772593	0.101671	0.237867	0.151054	3.32949e+07	1.41644e+07	2.79877e+07	9.47705e+06	2.37234e+07	2.88629e+06	1.79144e+07	2.52482e+06	283.999	74.3866	112.08
KRT1	P04264	Keratin, type II cytoskeletal 1 OS=Homo sapiens OX=9606 GN=KRT1 PE=1 SV=6	30	11.52	64	11592	53	44	644	66	8.12	85487	689050	17296	5918.8	0	719.643		2.34003	1.69648	-3.36365	-2.43858	1.22653	0.762543	-1.75003	-1.28604	2.34003	1.69648	0.297296	0.410074	0.447626	1	0.236236	0.0962566	0.274512	0.462859	0.20671	0.0618951	5.20051e+09	1.54609e+09	2.22241e+09	9.11353e+08	4.0381e+09	1.17291e+09	5.63922e+08	6.79663e+08	272.949	25.0473	333.621
PPIA	P62937	Peptidyl-prolyl cis-trans isomerase A OS=Homo sapiens OX=9606 GN=PPIA PE=1 SV=2	31	11.4136	75	2511	14	13	165	18	7.81	12215	128312	3854	895.94	0	228.151	Met-loss [N-Term]; Met-loss+Acetyl [N-Term]; Acetyl [N-Term; N-Term]	1.14059	1.40373	-1.66561	-2.04989	0.189778	0.489269	-0.736055	-1.03555	1.14059	1.40373	0.600379	0.487831	1	0.322248	1	0.656813	0.870626	0.0788329	0.529322	0.34008	4.561e+08	2.73833e+08	3.99882e+08	1.95075e+08	4.5873e+08	1.31429e+07	3.2289e+08	5.66346e+07	297.351	49.7872	65.9686
ALDOA	P04075	Fructose-bisphosphate aldolase A OS=Homo sapiens OX=9606 GN=ALDOA PE=1 SV=2	32	10.8188	85	4633	31	28	364	39.4	8.09	29829	250329	6936	2471.01	0	373.124	Met-loss [N-Term]	1.14909	1.28629	-2.17785	-2.43789	0.20049	0.363216	-1.12291	-1.28563	1.14909	1.28629	0.459168	0.410191	1	1	0.347673	0.176585	0.771794	0.384142	0.195202	0.113512	1.34884e+09	6.19345e+08	1.17384e+09	4.81497e+08	8.00977e+08	1.40447e+08	5.58917e+08	2.00167e+08	247.697	77.2015	121.797
CLIC1	O00299	Chloride intracellular channel protein 1 OS=Homo sapiens OX=9606 GN=CLIC1 PE=1 SV=4	33	10.493	81	3122	19	19	241	26.9	5.17	21267	148405	5145	1650.6	0	230.075	Acetyl [N-Term]; Met-loss+Acetyl [N-Term]	1.19946	1.53033	-1.82199	-2.32458	0.262385	0.613842	-0.865514	-1.21697	1.19946	1.53033	0.548851	0.430185	1	0.503058	1	0.502936	0.826265	0.154399	0.489021	0.306029	1.04566e+09	5.7391e+08	8.71773e+08	3.75024e+08	1.0677e+09	1.12713e+08	7.15898e+08	1.60914e+08	317.679	51.409	68.6753
PFN1	P07737	Profilin-1 OS=Homo sapiens OX=9606 GN=PFN1 PE=1 SV=2	34	10.2676	82	1753	13	13	140	15	8.27	10395	93404.2	2706	850.51	0	167.356	Met-loss+Acetyl [N-Term]	1.0498	1.33899	-1.83387	-2.33905	0.0701126	0.421142	-0.874894	-1.22592	1.0498	1.33899	0.545294	0.427524	1	0.810862	1	0.47025	0.950784	0.170744	0.472827	0.288245	3.16665e+08	1.72675e+08	3.01643e+08	1.2896e+08	3.14948e+08	6.04162e+06	2.40257e+08	4.50045e+07	295.335	48.1845	69.5472
KRT2	P35908	Keratin, type II cytoskeletal 2 epidermal OS=Homo sapiens OX=9606 GN=KRT2 PE=1 SV=2	35	10.0028	90	7102	60	43	639	65.4	8	52743	388710	11008	3569.96	0	651.495		1.79177	2.31615	-2.19862	-2.84207	0.841384	1.21173	-1.1366	-1.50694	1.79177	2.31615	0.454831	0.351856	1	0.586613	0.827272	0.0554779	0.533565	0.355408	0.470138	0.041801	1.58121e+09	7.19184e+08	8.82487e+08	3.10508e+08	1.75623e+09	6.5277e+08	2.80913e+08	1.83195e+08	111.947	23.6237	407.584
LCP1	P13796	Plastin-2 OS=Homo sapiens OX=9606 GN=LCP1 PE=1 SV=6	36	9.97129	75	8336	43	43	627	70.2	5.43	55364	451535	12828	3855.99	0	640.597		1.05621	1.23899	-1.92017	-2.25245	0.078897	0.309163	-0.941231	-1.1715	1.05621	1.23899	0.520788	0.44396	1	1	0.756227	0.342585	0.929466	0.381386	0.355892	0.200669	1.99672e+09	1.03987e+09	1.89046e+09	8.39289e+08	1.58484e+09	1.17671e+08	1.14203e+09	3.33369e+08	264.783	64.0886	86.6545
ENO1	P06733	Alpha-enolase OS=Homo sapiens OX=9606 GN=ENO1 PE=1 SV=2	37	9.68184	72	5836	31	27	434	47.1	7.39	31245	277142	8303	2192.85	0	401.428		1.03968	1.29979	-1.78661	-2.23359	0.0561444	0.378279	-0.837227	-1.15936	1.03968	1.29979	0.559718	0.447711	1	1	0.615346	0.104926	0.924917	0.240624	0.257592	0.0608236	1.12461e+09	6.29463e+08	1.08168e+09	4.84281e+08	6.46644e+08	6.76219e+07	3.62062e+08	1.69672e+08	223.798	76.4594	106.224
TPI1	P60174	Triosephosphate isomerase OS=Homo sapiens OX=9606 GN=TPI1 PE=1 SV=4	38	9.27542	91	2538	18	18	249	26.7	6.9	16299	158929	4802	1378.18	0	259.043		1.1017	1.38511	-1.62854	-2.04749	0.139728	0.470001	-0.70358	-1.03385	1.1017	1.38511	0.614046	0.488404	1	0.582668	0.901375	0.147869	0.81975	0.136927	0.317095	0.0764372	3.51112e+08	2.15599e+08	3.18701e+08	1.55655e+08	2.04202e+08	2.29989e+07	1.0745e+08	5.09724e+07	223.301	73.5224	107.891
ANXA5	P08758	Annexin A5 OS=Homo sapiens OX=9606 GN=ANXA5 PE=1 SV=2	39	8.93194	79	3618	27	25	320	35.9	5.05	23418	172679	4591	1456.63	0	254.49		1.06914	1.36556	-2.75219	-3.51522	0.096455	0.449489	-1.46058	-1.81361	1.06914	1.36556	0.363347	0.284477	1	0.340145	0.29191	0.160432	0.914639	0.0764456	0.213179	0.145481	9.03442e+08	3.28263e+08	8.45015e+08	2.40388e+08	6.7268e+08	3.33193e+07	5.77775e+08	5.47594e+07	262.863	32.4116	172.606
ANXA1	P04083	Annexin A1 OS=Homo sapiens OX=9606 GN=ANXA1 PE=1 SV=2	40	8.64046	74	4040	27	27	346	38.7	7.02	33158	238160	6804	2061.6	0	356.262	Met-loss+Acetyl [N-Term]	1.03878	1.28374	-3.28262	-4.05669	0.0548951	0.360351	-1.71485	-2.0203	1.03878	1.28374	0.304635	0.246507	1	0.984123	0.17602	0.103978	0.946444	0.177315	0.150923	0.105033	1.27275e+09	3.87723e+08	1.22523e+09	3.02026e+08	8.64226e+08	2.59929e+07	7.60757e+08	8.6962e+07	257.979	43.3608	177.778
KRT9	P35527	Keratin, type I cytoskeletal 9 OS=Homo sapiens OX=9606 GN=KRT9 PE=1 SV=3	41	8.22857	89	5760	41	40	623	62	5.24	48208	265619	9694	3095.56	0	591.188		2.33279	1.22551	-4.17033	-2.19086	1.22205	0.293386	-2.06016	-1.1315	2.33279	1.22551	0.239789	0.456442	0.395441	1	0.129112	0.297988	0.241625	0.672197	0.132996	0.168586	2.5839e+09	6.1959e+08	1.10764e+09	5.05576e+08	1.77269e+09	3.55288e+08	5.69707e+08	2.47993e+08	298.019	44.6019	301.113
EZR	P15311	Ezrin OS=Homo sapiens OX=9606 GN=EZR PE=1 SV=4	42	8.20964	55	8747	39	23	586	69.4	6.27	39387	466392	10638	3599.28	0	424.032		1.18186	1.42862	-1.62418	-1.96329	0.241055	0.514621	-0.69971	-0.973277	1.18186	1.42862	0.615696	0.509348	1	0.589452	1	0.64201	0.814883	0.151672	0.493317	0.312427	3.29765e+08	2.03035e+08	2.79023e+08	1.4212e+08	2.9048e+08	2.41986e+07	1.97947e+08	5.4525e+07	277.952	54.176	82.6955
P4HB	P07237	Protein disulfide-isomerase OS=Homo sapiens OX=9606 GN=P4HB PE=1 SV=3	43	8.05843	74	5532	39	39	508	57.1	4.87	32133	277058	7985	2367.45	0	453.557		1.09733	1.25202	-2.87348	-3.27854	0.134001	0.324254	-1.5228	-1.71305	1.09733	1.25202	0.34801	0.305014	1	1	0.419807	0.23735	0.905887	0.454681	0.319641	0.203296	1.38477e+09	4.81914e+08	1.26195e+09	3.84911e+08	1.37496e+09	8.13268e+07	9.82323e+08	1.86156e+08	337.992	56.9955	77.962
KRT10	P13645	Keratin, type I cytoskeletal 10 OS=Homo sapiens OX=9606 GN=KRT10 PE=1 SV=6	44	7.97699	64	7279	38	32	584	58.8	5.21	56301	413464	10951	3782.37	0	550.911		1.97665	1.9594	-2.31438	-2.29418	0.983058	0.970409	-1.21063	-1.19798	1.97665	1.9594	0.432081	0.435886	0.860258	0.807786	0.640139	0.0992005	0.422842	0.391941	0.387485	0.0594201	3.33666e+09	1.44171e+09	1.68804e+09	7.35792e+08	3.1764e+09	1.17768e+09	4.00221e+08	4.8904e+08	159.188	23.4202	373.332
NME1	P15531	Nucleoside diphosphate kinase A OS=Homo sapiens OX=9606 GN=NME1 PE=1 SV=1	45	7.97632	70	1732	10	1	152	17.1	6.19	6533	82736.9	2105	488.58	0	111.254		1.08844	1.16347	-1.93184	-2.06502	0.122257	0.218439	-0.949972	-1.04615	1.08844	1.16347	0.517643	0.484257	1	1	0.776108	0.474544	0.894813	0.60952	0.368641	0.248223	3.01038e+07	1.5583e+07	2.76579e+07	1.33935e+07	2.44259e+07	4.54143e+06	1.75603e+07	5.13334e+06	267.538	90.6937	58.247
H3-2	A0A590UJL8	Histone HIST2H3PS2 (Fragment) OS=Homo sapiens OX=9606 GN=H3-2 PE=1 SV=1	46	7.76911	56	1096	5	3	79	9.1	9.45	794	49533.8	919	168.43	0	26.571	Acetyl [N-Term]	-1.27536	1.12791	9.45564	6.57332	-0.350902	0.173651	3.24117	2.71662	0.784094	1.12791	9.45564	6.57332	1	1	0.00384673	0.000108759	0.656532	0.535227	0.00623397	0.000147729	2.12437e+08	2.00873e+09	2.70934e+08	1.78093e+09	1.2711e+08	5.77121e+08	1.68717e+08	7.77583e+07	31.366	7.6085	20.6845
TUBB	Q5JP53	Tubulin beta chain OS=Homo sapiens OX=9606 GN=TUBB PE=1 SV=1	47	7.13035	73	4161	28	7	426	47.7	4.81	27655	215496	5927	1732.54	0	420.273	Met-loss [N-Term]	1.24264	1.29687	-4.06541	-4.24282	0.313409	0.375033	-2.0234	-2.08502	1.24264	1.29687	0.245978	0.235692	1	1	0.288209	0.239698	0.812365	0.26125	0.291581	0.249888	2.65798e+08	6.53804e+07	2.13897e+08	5.0414e+07	2.85864e+08	8.24754e+06	2.0979e+08	1.80356e+07	396.727	35.2778	103.617
CAT	P04040	Catalase OS=Homo sapiens OX=9606 GN=CAT PE=1 SV=3	48	6.83658	72	5004	35	35	527	59.7	7.39	31673	277753	7915	2554.54	0	448.351	Acetyl [N-Term]; Met-loss+Acetyl [N-Term]	1.06351	1.38255	-2.13571	-2.7764	0.0888291	0.467327	-1.09472	-1.47322	1.06351	1.38255	0.468228	0.360179	1	1	0.415	0.124909	0.900502	0.309339	0.227154	0.0920093	1.00866e+09	4.72284e+08	9.48431e+08	3.41604e+08	6.38882e+08	1.28795e+08	4.53532e+08	1.4582e+08	250.57	77.5645	108.677
PKM	P14618	Pyruvate kinase PKM OS=Homo sapiens OX=9606 GN=PKM PE=1 SV=4	49	6.73508	79	4527	41	5	531	57.9	7.84	32226	227716	7765	2394.18	0	609.789	Met-loss+Acetyl [N-Term]	1.09173	1.49417	-2.79111	-3.81997	0.126621	0.579345	-1.48084	-1.93356	1.09173	1.49417	0.358281	0.261782	1	0.495007	0.512541	0.257664	0.923193	0.14339	0.379495	0.249105	4.33317e+07	1.55249e+07	3.96907e+07	1.03903e+07	4.87467e+07	2.15927e+06	3.7407e+07	4.39276e+06	365.257	43.2381	68.8246
GNAI2	P04899	Guanine nucleotide-binding protein G(i) subunit alpha-2 OS=Homo sapiens OX=9606 GN=GNAI2 PE=1 SV=3	50	6.61234	69	3402	22	14	355	40.4	5.54	21168	231066	5749	1819.1	0	315.017		1.15116	1.32746	-1.67997	-1.93727	0.203084	0.408672	-0.748435	-0.954024	1.15116	1.32746	0.595249	0.516191	1	1	1	0.869638	0.866251	0.327695	0.524934	0.414828	5.56531e+08	3.31274e+08	4.83454e+08	2.49554e+08	5.59042e+08	4.47434e+07	4.29591e+08	1.18918e+08	295.752	43.4746	72.8112
ALB	P02768	Albumin OS=Homo sapiens OX=9606 GN=ALB PE=1 SV=2	51	6.23793	67	5670	43	43	609	69.3	6.28	22103	290262	6878	2159.47	0	369.624		1.07099	1.99553	-1.13161	-2.10848	0.0989398	0.99677	-0.178374	-1.0762	1.07099	1.99553	0.883699	0.474275	1	0.97005	1	0.542546	0.813563	0.483458	0.821059	0.291945	3.00038e+09	2.65143e+09	2.80151e+09	1.32869e+09	7.73959e+08	2.38024e+09	1.12758e+09	1.77571e+09	101.571	159.078	107.421
TUBB4B	P68371	Tubulin beta-4B chain OS=Homo sapiens OX=9606 GN=TUBB4B PE=1 SV=1	52	6.21933	74	3740	28	7	445	49.8	4.89	23644	192716	5443	1660.37	0	413.406		1.35069	1.32117	-3.2213	-3.15091	0.433694	0.401819	-1.68764	-1.65577	1.35069	1.32117	0.310434	0.317369	1	1	0.461127	0.363161	0.769555	0.373271	0.389108	0.300655	1.1802e+08	3.66375e+07	8.73779e+07	2.7731e+07	1.45934e+08	5.65039e+06	8.57955e+07	1.43301e+07	424.599	40.3806	60.0082
RDX	A0A2R8Y5S7	Radixin OS=Homo sapiens OX=9606 GN=RDX PE=1 SV=1	53	5.99444	44	8038	34	14	590	69.3	6.27	32719	429546	9367	3085.68	0	403.886		1.15063	1.01207	-1.74215	-1.53237	0.202422	0.0173128	-0.800872	-0.615763	1.15063	1.01207	0.574002	0.652585	1	1	0.802719	1	0.801778	0.962682	0.321438	0.423782	7.54911e+07	4.33321e+07	6.56086e+07	4.28152e+07	4.90968e+07	4.11322e+06	4.07607e+07	1.75072e+07	232.294	90.6602	75.6845
RAP1A	P62834	Ras-related protein Rap-1A OS=Homo sapiens OX=9606 GN=RAP1A PE=1 SV=1	54	5.85033	77	1398	12	4	184	21	6.67	9108	79259.7	1793	649.71	0	98.588		1.10497	1.30454	-1.89335	-2.23531	0.144005	0.38354	-0.920941	-1.16048	1.10497	1.30454	0.528164	0.447365	1	1	1	0.647756	0.912858	0.264186	0.507533	0.375853	5.73494e+07	3.02899e+07	5.19014e+07	2.32188e+07	6.43997e+07	3.11367e+06	4.91041e+07	8.90982e+06	323.021	36.3039	63.5031
PKM	P14618-2	Isoform M1 of Pyruvate kinase PKM OS=Homo sapiens OX=9606 GN=PKM	55	5.76851	73	4196	38	2	531	58	7.71	28606	223679	6895	2159.33	0	542.736	Met-loss+Acetyl [N-Term]	2.03365	1.16687	-4.05296	-2.32551	1.02407	0.222644	-2.01898	-1.21755	2.03365	1.16687	0.246733	0.430013	0.658033	1	0.157226	0.311927	0.336937	0.598047	0.158718	0.189893	3.9001e+06	962283	1.91778e+06	824670	2.93525e+06	193402	1.14226e+06	369251	198.267	54.2994	362.848
TAGLN2	P37802	Transgelin-2 OS=Homo sapiens OX=9606 GN=TAGLN2 PE=1 SV=3	56	5.67286	71	1590	12	12	199	22.4	8.25	8307	83258.6	2075	702.32	0	136.401		1.08204	1.31494	-1.75283	-2.13012	0.113749	0.395001	-0.809684	-1.09094	1.08204	1.31494	0.570507	0.469457	1	1	1	0.607065	0.920523	0.324589	0.494649	0.331135	2.17071e+08	1.23841e+08	2.00614e+08	9.41795e+07	2.14467e+08	1.70319e+07	1.61322e+08	4.24947e+07	292.41	58.7125	58.6361
EHD1	Q9H4M9	EH domain-containing protein 1 OS=Homo sapiens OX=9606 GN=EHD1 PE=1 SV=2	57	5.62697	80	3756	36	33	534	60.6	6.83	17099	174120	5255	1349.97	0	349.479	Acetyl [N-Term]	1.24104	1.47061	-1.40276	-1.66224	0.311554	0.556419	-0.488268	-0.733132	1.24104	1.47061	0.712881	0.601596	1	0.405576	1	1	0.772435	0.112835	0.605562	0.444437	3.63842e+08	2.59376e+08	2.93174e+08	1.76373e+08	3.22249e+08	2.60432e+07	2.29385e+08	6.60411e+07	268.576	52.6308	78.3396
AFUA_6G04740	Q4WDH2	Actin Act1 OS=Neosartorya fumigata (strain ATCC MYA-4609 / Af293 / CBS 101355 / FGSC A1100) OX=330879 GN=AFUA_6G04740 PE=3 SV=1	58	5.56763	27	8104	12	1	393	43.9	6.28	49044	417491	9055	2760.01	0	165.912		90.8747	3.62767	-27.585	-1.10118	6.50581	1.85904	-4.78581	-0.139047	90.8747	3.62767	0.0362517	0.908119	0.114971	0.388096	0.160988	1	0.373989	0.360744	0.38523	0.699758	1.03843e+06	37644.7	11427	10377.1	1.77918e+06	45763.8	3955.88	1896.69	1126.85	3.84796	4.32728
RAP1B	P61224	Ras-related protein Rap-1b OS=Homo sapiens OX=9606 GN=RAP1B PE=1 SV=1	59	5.56158	77	1329	12	4	184	20.8	5.78	8672	73417.2	1684	586.08	0	103.074		1.16755	1.44377	-1.82259	-2.25378	0.223481	0.529839	-0.865991	-1.17235	1.16755	1.44377	0.548669	0.443698	1	0.444261	1	0.631773	0.865092	0.117693	0.520632	0.370329	4.29711e+07	2.3577e+07	3.68046e+07	1.63302e+07	4.7664e+07	3.04211e+06	3.47312e+07	5.53188e+06	326.853	38.0306	65.9662
YWHAZ	P63104	14-3-3 protein zeta/delta OS=Homo sapiens OX=9606 GN=YWHAZ PE=1 SV=1	60	5.55943	63	2162	16	11	245	27.7	4.79	14606	129869	3241	1058.38	0	179.38		-1.04274	1.44761	-1.71072	-2.58229	-0.0603754	0.533672	-0.774601	-1.36865	0.959015	1.44761	0.58455	0.387254	1	0.989369	0.913053	0.16886	0.934578	0.263999	0.353626	0.115555	2.05158e+08	1.19925e+08	2.13926e+08	8.28438e+07	1.36805e+08	3.33642e+07	1.07229e+08	3.65289e+07	233.512	78.0441	84.3411
PGK1	P00558	Phosphoglycerate kinase 1 OS=Homo sapiens OX=9606 GN=PGK1 PE=1 SV=3	61	5.26199	67	3275	26	26	417	44.6	8.1	15795	174162	4536	1237.26	0	292.987		1.07125	1.25467	-1.95118	-2.28526	0.0992985	0.327306	-0.96435	-1.19236	1.07125	1.25467	0.512509	0.437587	1	1	0.733444	0.342426	0.913089	0.324497	0.353648	0.204147	6.6525e+08	3.40947e+08	6.21002e+08	2.71743e+08	5.35365e+08	2.18901e+07	3.85148e+08	1.04523e+08	269.776	64.7514	85.8649
ACTBL2	Q562R1	Beta-actin-like protein 2 OS=Homo sapiens OX=9606 GN=ACTBL2 PE=1 SV=2	62	5.24351	23	8572	11	2	376	42	5.59	40833	544342	10483	2997.22	0	140.724		1.00622	1.06414	-1.88853	-1.99722	0.00894735	0.0896823	-0.91726	-0.997995	1.00622	1.06414	0.529514	0.500695	1	1	0.697896	0.478941	0.991154	0.853176	0.320076	0.238991	2.27997e+09	1.20728e+09	2.26588e+09	1.13451e+09	1.6141e+09	2.79587e+08	1.29591e+09	5.74152e+08	240.448	72.6604	84.1205
PGAM1	P18669	Phosphoglycerate mutase 1 OS=Homo sapiens OX=9606 GN=PGAM1 PE=1 SV=2	63	5.23327	65	2045	14	14	254	28.8	7.18	8612	107140	3273	969.29	0	190.149		1.01384	1.32099	-1.54159	-2.00862	0.0198361	0.401623	-0.624421	-1.00621	1.01384	1.32099	0.64868	0.497853	1	1	1	0.37955	0.978021	0.213141	0.383676	0.190953	2.12613e+08	1.37918e+08	2.09709e+08	1.04405e+08	1.30865e+08	1.98057e+07	1.10938e+08	3.38727e+07	216.439	65.524	101.904
RHOG	P84095	Rho-related GTP-binding protein RhoG OS=Homo sapiens OX=9606 GN=RHOG PE=1 SV=1	64	5.18723	62	1598	12	11	191	21.3	8.12	11389	98982.8	2677	840.97	0	149.459		1.09475	1.39146	-1.59488	-2.02713	0.130607	0.476598	-0.673451	-1.01944	1.09475	1.39146	0.627005	0.493307	1	0.743301	1	0.705718	0.906058	0.177128	0.523563	0.359719	3.57386e+08	2.24083e+08	3.26453e+08	1.61042e+08	3.30713e+08	3.62575e+06	2.69061e+08	6.66336e+07	276.1	51.9302	73.165
RAC2	P15153	Ras-related C3 botulinum toxin substrate 2 OS=Homo sapiens OX=9606 GN=RAC2 PE=1 SV=1	65	5.04854	44	2203	9	5	192	21.4	7.61	9132	115353	2956	751.7	0	98.735		1.30212	1.48641	-1.78792	-2.04096	0.380865	0.571835	-0.83828	-1.02925	1.30212	1.48641	0.55931	0.489965	1	0.521177	1	0.747907	0.773358	0.149014	0.53198	0.384891	4.0503e+08	2.26537e+08	3.11054e+08	1.52405e+08	4.51294e+08	3.28886e+07	2.74546e+08	6.4026e+07	337.27	36.1055	70.4819
CALR	P27797	Calreticulin OS=Homo sapiens OX=9606 GN=CALR PE=1 SV=1	66	5.00072	70	2979	27	27	417	48.1	4.44	12315	98087.9	4448	824.56	0	324.356		-1.00963	1.26221	-2.4862	-3.16833	-0.0138287	0.335951	-1.31394	-1.66372	0.99046	1.26221	0.40222	0.315623	1	1	0.406123	0.127263	0.98711	0.473856	0.266812	0.105866	5.69643e+08	2.29121e+08	5.75129e+08	1.81524e+08	4.53778e+08	5.80344e+07	3.15853e+08	8.677e+07	281.19	75.9012	82.3869
LDHA	P00338	L-lactate dehydrogenase A chain OS=Homo sapiens OX=9606 GN=LDHA PE=1 SV=2	67	4.77117	57	2779	24	23	332	36.7	8.27	13657	142447	3435	1072.12	0	226.903	Acetyl [N-Term]; Met-loss+Acetyl [N-Term]	1.04049	1.37676	-2.33055	-3.08374	0.0572604	0.461273	-1.22067	-1.62468	1.04049	1.37676	0.429084	0.324282	1	1	0.270335	0.0452322	0.923888	0.328221	0.164995	0.036744	4.96044e+08	2.12844e+08	4.76741e+08	1.54598e+08	2.83415e+08	5.70621e+07	1.66558e+08	7.04649e+07	245.502	93.6672	104.974
ACTN4	O43707	Alpha-actinin-4 OS=Homo sapiens OX=9606 GN=ACTN4 PE=1 SV=2	68	4.72918	74	5822	58	42	911	104.8	5.44	34308	338288	8874	2527.36	0	667.44		1.06412	1.24462	-2.11532	-2.47413	0.0896592	0.315701	-1.08088	-1.30692	1.06412	1.24462	0.472741	0.404182	1	1	0.632431	0.293036	0.923654	0.522675	0.341791	0.191488	4.71141e+08	2.22728e+08	4.42753e+08	1.78953e+08	3.95509e+08	5.42537e+07	2.75484e+08	9.3803e+07	281.908	67.462	80.3814
HSPA8	P11142	Heat shock cognate 71 kDa protein OS=Homo sapiens OX=9606 GN=HSPA8 PE=1 SV=1	69	4.62971	57	5247	31	13	646	70.9	5.52	33643	313566	8048	2393.23	0	428.699		1.28343	1.06519	-1.70337	-1.41372	0.36001	0.0911123	-0.768393	-0.499496	1.28343	1.06519	0.587071	0.707354	0.533222	1	0.0354631	0.143967	0.0959826	0.626054	0.0136248	0.0359556	1.07113e+09	6.28827e+08	8.34578e+08	5.90342e+08	1.66196e+08	7.4478e+07	8.98904e+07	1.02227e+08	147.206	151.456	112.668
RHOA	P61586	Transforming protein RhoA OS=Homo sapiens OX=9606 GN=RHOA PE=1 SV=1	70	4.53886	73	1200	12	12	193	21.8	6.1	6571	65972.4	1793	599.05	0	148.571		1.24777	1.44789	-1.83925	-2.13422	0.319352	0.533949	-0.879115	-1.09371	1.24777	1.44789	0.543701	0.468554	1	0.396841	1	0.688235	0.812135	0.105946	0.527093	0.376366	2.02913e+08	1.10324e+08	1.62621e+08	7.61966e+07	2.31745e+08	4.89299e+06	1.47929e+08	2.79853e+07	340.217	36.1868	64.6684
MYL12B	O14950	Myosin regulatory light chain 12B OS=Homo sapiens OX=9606 GN=MYL12B PE=1 SV=2	71	4.53453	63	1238	10	10	172	19.8	4.84	8274	72459.6	1650	608.01	0	142.033		1.74569	-1.18088	-1.52459	1.35214	0.803799	-0.239868	-0.608423	0.435244	1.74569	0.846823	0.655913	1.35214	1	1	1	1	0.496795	0.654727	0.531436	0.612093	1.3626e+08	8.9375e+07	7.80553e+07	1.05542e+08	1.18504e+08	6.6751e+06	6.47302e+07	5.76598e+07	255.059	119.967	24.5326
hta1	Q4WWC6	Histone H2A OS=Neosartorya fumigata (strain ATCC MYA-4609 / Af293 / CBS 101355 / FGSC A1100) OX=330879 GN=hta1 PE=3 SV=3	72	4.50564	17	3525	4	1	133	14.1	10.55	4588	194334	5089	1769.89	0	42.104		26.9268	53.8024	-1.19195	-2.38163	4.75097	5.7496	-0.253322	-1.25195	26.9268	53.8024	0.838962	0.419881	0.145434	0.104999	1	0.540656	0.345476	0.301852	0.894304	0.338436	8.12324e+06	6.8151e+06	301678	126669	1.26757e+07	9.7813e+06	262967	93362.2	592.439	18.7023	23.2113
TUBA1A	Q71U36	Tubulin alpha-1A chain OS=Homo sapiens OX=9606 GN=TUBA1A PE=1 SV=1	73	4.44042	61	3283	24	1	451	50.1	5.06	15850	170025	5119	1373.89	0	342.448		1.07369	1.09826	-2.39716	-2.452	0.102581	0.135216	-1.26132	-1.29396	1.07369	1.09826	0.417161	0.40783	1	1	0.557857	0.466259	0.927423	0.813937	0.351819	0.30166	1.44755e+06	603860	1.3482e+06	549835	1.38526e+06	87192	1.10951e+06	361953	307.685	81.0501	51.0886
RPS3	P23396	40S ribosomal protein S3 OS=Homo sapiens OX=9606 GN=RPS3 PE=1 SV=2	74	4.33646	74	1424	18	15	243	26.7	9.66	7100	73543.5	1930	586.39	0	130.269		1.17795	1.16394	-2.27527	-2.24821	0.236282	0.219019	-1.18604	-1.16877	1.17795	1.16394	0.439508	0.444799	1	1	0.811355	0.723794	0.873786	0.429403	0.481148	0.422976	1.66629e+08	7.32349e+07	1.41457e+08	6.29198e+07	2.07834e+08	1.65864e+07	1.52106e+08	1.17791e+07	365.917	33.9376	50.251
NME1-NME2	Q32Q12	Nucleoside diphosphate kinase OS=Homo sapiens OX=9606 GN=NME1-NME2 PE=1 SV=1	75	4.3314	69	1833	14	5	292	32.6	8.48	5186	78665.4	2119	413.17	0	119.581		-1.00326	1.16702	-2.13657	-2.50154	-0.00469146	0.222825	-1.0953	-1.32282	0.996753	1.16702	0.468039	0.399754	1	1	0.400781	0.209309	0.994905	0.543291	0.219488	0.138439	4.63236e+07	2.16813e+07	4.64745e+07	1.85784e+07	2.89549e+07	4.76496e+06	2.53239e+07	6.55008e+06	239.727	91.5318	86.517
PDCD6	O75340	Programmed cell death protein 6 OS=Homo sapiens OX=9606 GN=PDCD6 PE=1 SV=1	76	4.32848	54	1531	10	10	191	21.9	5.4	8958	78853.3	2244	568.13	0	100.098		1.15165	1.83123	-1.00269	-1.59436	0.203708	0.872809	-0.00387542	-0.672977	1.15165	1.83123	0.997317	0.627211	1	0.0351655	1	1	0.826489	0.0153464	0.995377	0.435389	1.48891e+08	1.48491e+08	1.29284e+08	8.10884e+07	1.11072e+08	1.61613e+07	9.34252e+07	2.3782e+07	216.429	50.8283	84.623
GSTP1	P09211	Glutathione S-transferase P OS=Homo sapiens OX=9606 GN=GSTP1 PE=1 SV=2	77	4.3	70	1290	13	13	210	23.3	5.64	8200	77229.7	2206	592.47	0	164.814	Met-loss [N-Term]	-1.05435	1.22908	-1.89377	-2.4541	-0.0763576	0.297577	-0.921259	-1.29519	0.948449	1.22908	0.528048	0.407482	1	1	0.816287	0.338014	0.935852	0.280595	0.376006	0.218897	1.53261e+08	8.09294e+07	1.61592e+08	6.58456e+07	1.25845e+08	3.66898e+06	1.11951e+08	2.06359e+07	257.831	57.3925	83.1786
PRDX1	Q06830	Peroxiredoxin-1 OS=Homo sapiens OX=9606 GN=PRDX1 PE=1 SV=1	78	4.28839	61	1399	13	10	199	22.1	8.13	5002	64676.4	2079	634.08	0	99.271		1.09996	1.29582	-2.05402	-2.41974	0.137456	0.37386	-1.03845	-1.27485	1.09996	1.29582	0.486851	0.413268	1	1	0.806793	0.461544	0.904969	0.318044	0.418906	0.2942	1.97719e+08	9.62598e+07	1.79751e+08	7.42851e+07	1.95159e+08	4.59156e+06	1.47786e+08	3.30802e+07	308.509	53.7319	70.7089
PDIA3	P30101	Protein disulfide-isomerase A3 OS=Homo sapiens OX=9606 GN=PDIA3 PE=1 SV=4	79	4.2241	61	3497	31	26	505	56.7	6.35	20793	184806	5469	1792.55	0	327.152		1.10386	1.23614	-2.5047	-2.80486	0.142555	0.305847	-1.32464	-1.48793	1.10386	1.23614	0.39925	0.356524	1	1	0.532289	0.328618	0.900525	0.488453	0.352544	0.24448	3.9442e+08	1.57472e+08	3.57311e+08	1.2739e+08	3.89384e+08	2.91936e+07	2.85495e+08	6.18216e+07	324.903	51.475	80.2179
RAB7A	P51149	Ras-related protein Rab-7a OS=Homo sapiens OX=9606 GN=RAB7A PE=1 SV=1	80	4.18454	71	1220	13	13	207	23.5	6.7	6626	68496.3	1864	544.71	0	113.759		1.09879	1.57077	-1.37223	-1.96167	0.135912	0.65147	-0.456521	-0.972079	1.09879	1.57077	0.728741	0.509771	1	0.16627	1	0.82599	0.909152	0.0541599	0.66176	0.401464	9.32031e+07	6.79209e+07	8.48236e+07	4.32406e+07	9.24867e+07	8.16366e+06	7.55959e+07	1.35734e+07	276.356	47.3627	63.0321
HSPE1	P61604	10 kDa heat shock protein, mitochondrial OS=Homo sapiens OX=9606 GN=HSPE1 PE=1 SV=2	81	4.1	60	697	6	6	102	10.9	8.92	3645	33362	973	243.08	0	32.752		1.17423	1.6591	-2.19693	-3.10409	0.231721	0.730402	-1.13549	-1.63417	1.17423	1.6591	0.45518	0.322155	1	0.0782017	0.600315	0.241613	0.824131	0.0285594	0.340826	0.197419	1.38762e+08	6.31617e+07	1.18172e+08	3.80698e+07	1.20898e+08	8.81729e+06	8.93411e+07	9.51446e+06	310.773	72.148	81.9877
MYL6	F8W1R7	Myosin light polypeptide 6 OS=Homo sapiens OX=9606 GN=MYL6 PE=1 SV=1	82	4.06621	67	880	10	10	145	16.3	4.65	6058	49406.5	1178	401.01	0	99.071	Acetyl [N-Term]; Met-loss+Acetyl [N-Term]	1.18691	1.12973	-1.35222	-1.28708	0.247213	0.175983	-0.435327	-0.364098	1.18691	1.12973	0.739526	0.776955	1	1	1	1	0.820607	0.707515	0.665006	0.659029	1.15071e+08	8.5098e+07	9.69499e+07	7.53257e+07	1.10932e+08	8.28054e+06	6.70922e+07	4.11691e+07	261.029	59.9415	49.7829
htb1	Q4WWC5	Histone H2B OS=Neosartorya fumigata (strain ATCC MYA-4609 / Af293 / CBS 101355 / FGSC A1100) OX=330879 GN=htb1 PE=3 SV=3	83	3.97571	23	2420	5	1	140	14.9	10.13	24184	44390.4	953	935.15	0	61.314		166.316	300.045	1.63831	-1.10118	7.37778	8.22904	0.712209	-0.139047	166.316	300.045	1.63831	0.908119	0.101372	0.0778372	1	1	0.373949	0.320262	0.733772	0.699758	1.90049e+06	3.1136e+06	11427	10377.1	3.27232e+06	4.74108e+06	3955.88	1896.69	451.085	0.838895	0.943391
MYH9	P35579	Myosin-9 OS=Homo sapiens OX=9606 GN=MYH9 PE=1 SV=4	84	3.95657	56	13848	123	122	1960	226.4	5.6	85334	782932	20226	6395.72	0	1655.68		1.69487	1.07164	-2.1752	-1.37534	0.761176	0.0998185	-1.12115	-0.459793	1.69487	1.07164	0.459727	0.727091	1	1	0.840346	1	0.606371	0.836899	0.471077	0.632369	2.48129e+09	1.14071e+09	1.464e+09	1.06446e+09	2.91888e+09	9.34133e+07	1.19923e+09	5.94024e+08	380.553	54.2529	49.312
TPM3	P06753-2	Isoform 2 of Tropomyosin alpha-3 chain OS=Homo sapiens OX=9606 GN=TPM3	85	3.95157	59	1661	26	10	248	29	4.78	9616	98752.9	2193	786.13	0	183.47	Met-loss+Acetyl [N-Term]	-1.32369	1.05009	-2.05615	-2.85805	-0.404564	0.0705183	-1.03995	-1.51503	0.755464	1.05009	0.486345	0.349889	1	1	0.77703	0.409316	0.74092	0.873083	0.404035	0.310063	1.20914e+08	5.8806e+07	1.60053e+08	5.60007e+07	1.14996e+08	9.72927e+06	1.52841e+08	2.68317e+07	255.969	64.73	45.9171
FTL	P02792	Ferritin light chain OS=Homo sapiens OX=9606 GN=FTL PE=1 SV=2	86	3.91389	51	1343	9	9	175	20	5.78	8409	76693.4	2071	625.19	0	135.141		1.38812	1.63897	-1.31438	-1.55191	0.473131	0.712793	-0.394386	-0.634048	1.38812	1.63897	0.760813	0.644366	1	0.379597	1	1	0.471299	0.135287	0.470921	0.349595	1.50656e+08	1.14621e+08	1.08533e+08	6.99349e+07	7.45458e+07	2.45071e+07	5.35972e+07	3.34349e+07	211.323	82.6125	113.478
RAC1	P63000	Ras-related C3 botulinum toxin substrate 1 OS=Homo sapiens OX=9606 GN=RAC1 PE=1 SV=1	87	3.81062	42	1742	9	4	192	21.4	8.5	6946	95939.8	2042	554.32	0	90.887		1.03918	1.33229	-1.597	-2.04743	0.0554498	0.413904	-0.675362	-1.03382	1.03918	1.33229	0.626175	0.488417	1	1	1	0.716035	0.961421	0.318795	0.543301	0.370124	5.14566e+07	3.22208e+07	4.95164e+07	2.41846e+07	4.98942e+07	5.66721e+06	4.21181e+07	1.08436e+07	275.272	37.9476	79.1332
PNP	P00491	Purine nucleoside phosphorylase OS=Homo sapiens OX=9606 GN=PNP PE=1 SV=2	88	3.79671	77	1425	18	18	289	32.1	6.95	7807	73899.4	2052	582.32	0	201.932		-1.03334	1.24152	-1.96294	-2.51829	-0.0473163	0.312109	-0.973018	-1.33244	0.967735	1.24152	0.509439	0.397095	1	1	0.530873	0.151172	0.945943	0.401552	0.258274	0.100714	1.00828e+08	5.13657e+07	1.0419e+08	4.13732e+07	6.41968e+07	1.05571e+07	4.88968e+07	1.51436e+07	234.667	78.4649	93.2183
HSPA5	P11021	Endoplasmic reticulum chaperone BiP OS=Homo sapiens OX=9606 GN=HSPA5 PE=1 SV=2	89	3.74752	48	5106	33	31	654	72.3	5.16	34264	306758	7847	2394.33	0	438.999		1.16362	1.27647	-2.56501	-2.81377	0.218614	0.352156	-1.35897	-1.49251	1.16362	1.27647	0.389862	0.355394	1	1	0.526687	0.350796	0.854473	0.41644	0.357875	0.261783	8.45487e+08	3.29623e+08	7.26603e+08	2.58231e+08	8.59239e+08	5.10088e+07	6.0841e+08	1.26686e+08	339.059	46.7648	83.9031
YWHAE	P62258	14-3-3 protein epsilon OS=Homo sapiens OX=9606 GN=YWHAE PE=1 SV=1	90	3.7371	64	1489	17	14	255	29.2	4.74	5884	78679.4	1767	567.91	0	126.806	Acetyl [N-Term]	-1.01208	1.31468	-1.79037	-2.38219	-0.0173163	0.394712	-0.840262	-1.25229	0.988069	1.31468	0.558542	0.419781	1	1	0.690334	0.246171	0.980901	0.381154	0.290031	0.154139	1.05261e+08	5.87924e+07	1.06532e+08	4.472e+07	6.42778e+07	1.52408e+07	5.77905e+07	1.95509e+07	227.666	88.4432	84.4959
S100A4	P26447	Protein S100-A4 OS=Homo sapiens OX=9606 GN=S100A4 PE=1 SV=1	91	3.7301	46	819	6	6	101	11.7	6.11	2981	36779.9	917	243.21	0	39.216		1.05703	1.07863	-1.63199	-1.66534	0.0800222	0.109203	-0.706634	-0.735815	1.05703	1.07863	0.612748	0.600479	1	1	1	1	0.9426	0.713628	0.534936	0.426255	2.56167e+08	1.56966e+08	2.42345e+08	1.45523e+08	2.53365e+08	4.45816e+06	1.82799e+08	5.00953e+07	274.014	53.6045	56.1522
GNB1	P62873	Guanine nucleotide-binding protein G(I)/G(S)/G(T) subunit beta-1 OS=Homo sapiens OX=9606 GN=GNB1 PE=1 SV=3	92	3.63488	61	2026	16	9	340	37.4	6	14108	110621	2931	832.88	0	243.834	Met-loss+Acetyl [N-Term]	1.51988	1.96214	-1.7937	-2.31564	0.603959	0.972429	-0.842942	-1.21141	1.51988	1.96214	0.557505	0.431846	1	0.04532	1	0.562359	0.680056	0.0220352	0.557656	0.340624	2.07237e+08	1.15536e+08	1.36351e+08	5.88824e+07	2.48337e+08	1.17156e+07	1.21753e+08	2.43087e+07	380.127	28.993	70.9604
LDHB	A0A5F9ZHM4	L-lactate dehydrogenase OS=Homo sapiens OX=9606 GN=LDHB PE=1 SV=1	93	3.60387	42	2926	18	17	341	37.4	6.25	17954	170098	3692	1308.36	0	196.492		1.01079	1.25011	-1.77115	-2.1905	0.0154792	0.322052	-0.824689	-1.13126	1.01079	1.25011	0.564604	0.456516	1	1	0.548308	0.142762	0.977336	0.485138	0.226092	0.0807504	6.43048e+08	3.63067e+08	6.36185e+08	2.90429e+08	3.25689e+08	9.49653e+07	2.20427e+08	1.33398e+08	210.661	88.8225	99.7741
GNAI3	P08754	Guanine nucleotide-binding protein G(i) subunit alpha-3 OS=Homo sapiens OX=9606 GN=GNAI3 PE=1 SV=3	94	3.53729	60	2087	17	9	354	40.5	5.69	9587	132351	3114	951.35	0	180.489		1.10097	1.43154	-1.44446	-1.87816	0.138779	0.517572	-0.530529	-0.909322	1.10097	1.43154	0.692301	0.532435	1	0.817329	1	0.953195	0.907761	0.211513	0.622662	0.433381	7.1169e+07	4.92704e+07	6.4642e+07	3.44177e+07	7.07305e+07	8.55047e+06	5.82565e+07	1.50554e+07	277.905	43.8036	67.3724
HSP90AA1	P07900	Heat shock protein HSP 90-alpha OS=Homo sapiens OX=9606 GN=HSP90AA1 PE=1 SV=5	95	3.52984	56	4614	40	25	732	84.6	5.02	28322	252861	6765	2207.63	0	465.067		1.03641	1.23303	-2.24876	-2.67538	0.0515983	0.302207	-1.16913	-1.41974	1.03641	1.23303	0.444689	0.373779	1	1	0.61939	0.36684	0.962601	0.419593	0.362075	0.260409	4.34497e+08	1.93216e+08	4.19231e+08	1.567e+08	4.05923e+08	2.2633e+07	3.40699e+08	6.66326e+07	299.609	55.4457	78.1263
TKT	P29401	Transketolase OS=Homo sapiens OX=9606 GN=TKT PE=1 SV=3	96	3.49868	57	3824	31	31	623	67.8	7.66	15141	184399	5731	1537.42	0	376.659	Acetyl [N-Term]	1.00635	1.41311	-1.74171	-2.44569	0.00913508	0.498874	-0.800501	-1.29024	1.00635	1.41311	0.57415	0.408883	1	1	0.596424	0.104003	0.986901	0.296322	0.238719	0.0670944	8.26476e+08	4.74521e+08	8.21259e+08	3.35799e+08	4.16955e+08	1.42498e+08	3.062e+08	1.40641e+08	211.763	84.6432	107.072
YWHAQ	P27348	14-3-3 protein theta OS=Homo sapiens OX=9606 GN=YWHAQ PE=1 SV=1	97	3.4898	57	1500	14	8	245	27.7	4.78	7707	76818	1840	581.38	0	134.231		1.1437	1.68754	-2.24275	-3.30919	0.193709	0.754918	-1.16527	-1.72648	1.1437	1.68754	0.445882	0.302189	1	0.211914	0.732448	0.249366	0.874712	0.0799888	0.426749	0.215262	6.37286e+07	2.84154e+07	5.57215e+07	1.68384e+07	6.90686e+07	4.41799e+06	4.51872e+07	7.37253e+06	348.402	53.8304	62.0815
KRT14	P02533	Keratin, type I cytoskeletal 14 OS=Homo sapiens OX=9606 GN=KRT14 PE=1 SV=4	98	3.48559	60	2742	30	9	472	51.5	5.16	20764	151131	3917	1378.28	0	281.443		1.65539	2.37543	-3.31538	-4.75746	0.727172	1.24819	-1.72917	-2.25019	1.65539	2.37543	0.301624	0.210196	1	0.0875599	0.251157	0.0728577	0.485589	0.0546457	0.217147	0.0819719	7.8563e+07	2.36965e+07	4.74589e+07	9.97567e+06	6.46325e+07	6.21432e+06	2.73865e+07	6.27858e+06	286.49	9.898	293.964
YWHAB	P31946	14-3-3 protein beta/alpha OS=Homo sapiens OX=9606 GN=YWHAB PE=1 SV=3	99	3.46768	47	1815	12	4	246	28.1	4.83	12209	104178	2370	825.86	0	135.403		1.01303	1.40205	-1.6043	-2.22036	0.0186839	0.487534	-0.681941	-1.15079	1.01303	1.40205	0.623326	0.450378	1	0.855706	1	0.34611	0.981775	0.208593	0.412546	0.19915	8.14689e+07	5.07817e+07	8.04206e+07	3.62197e+07	5.70302e+07	1.14547e+07	4.8262e+07	1.23465e+07	236.631	82.6941	73.4682
IGKC	P01834	Immunoglobulin kappa constant OS=Homo sapiens OX=9606 GN=IGKC PE=1 SV=2	100	3.45421	80	462	7	7	107	11.8	6.52	3870	29074.9	866	239.06	0	121.676		35.241	10011.9	2.06082	-137.857	5.13918	13.2894	1.04322	-7.10703	35.241	10011.9	2.06082	0.0072539	0.0890744	0.0193838	0.868575	0.104737	0.228885	0.1288	0.453057	0.372184	5.04142e+07	1.03895e+08	1.43055e+06	10377.1	5.97374e+07	9.42235e+07	2.45e+06	1896.69	306.002	28.3218	54.1013
HSP90AB1	P08238	Heat shock protein HSP 90-beta OS=Homo sapiens OX=9606 GN=HSP90AB1 PE=1 SV=4	101	3.43978	55	4528	38	21	724	83.2	5.03	25756	271940	6988	2251.94	0	519.897		1.12423	1.23271	-2.65914	-2.91574	0.168934	0.301838	-1.41096	-1.54386	1.12423	1.23271	0.376062	0.342966	1	1	0.548562	0.381872	0.897035	0.42679	0.386999	0.294779	4.10356e+08	1.54319e+08	3.65011e+08	1.25186e+08	4.56839e+08	1.84303e+07	3.40594e+08	5.4046e+07	355.363	46.74	64.7084
CCT8	P50990	T-complex protein 1 subunit theta OS=Homo sapiens OX=9606 GN=CCT8 PE=1 SV=4	102	3.40434	62	3009	31	31	548	59.6	5.6	20341	166839	4051	1333.13	0	287.637		1.31187	1.52921	-2.4439	-2.8488	0.39162	0.61279	-1.28919	-1.51036	1.31187	1.52921	0.409182	0.351024	1	0.690005	0.691156	0.403632	0.783784	0.211414	0.445515	0.304814	4.17647e+08	1.70894e+08	3.18361e+08	1.11753e+08	5.03865e+08	4.15435e+07	2.99294e+08	5.49959e+07	392.194	40.3116	59.4927
TUBA4A	P68366	Tubulin alpha-4A chain OS=Homo sapiens OX=9606 GN=TUBA4A PE=1 SV=1	103	3.3975	56	2718	23	5	448	49.9	5.06	10544	133420	4108	1054.97	0	325.268		1.44725	1.69638	-3.78629	-4.43807	0.533317	0.762463	-1.92078	-2.14993	1.44725	1.69638	0.264111	0.225323	1	0.822688	0.415434	0.257438	0.744178	0.313635	0.398979	0.276737	3.02953e+07	8.00133e+06	2.0933e+07	4.71669e+06	4.0734e+07	4.09443e+06	2.21507e+07	2.7643e+06	483.541	33.5087	51.4644
MACROH2A1	O75367	Core histone macro-H2A.1 OS=Homo sapiens OX=9606 GN=MACROH2A1 PE=1 SV=4	104	3.35492	49	2547	16	15	372	39.6	9.79	17846	142610	3970	1493.1	0	186.228		-1.23757	-1.10667	5.97296	5.3412	-0.307504	-0.146222	2.57845	2.41716	0.808038	0.903614	5.97296	5.3412	1	1	0.00183281	0.000278254	0.710111	0.366895	0.0023629	0.000336293	1.48539e+08	8.87217e+08	1.83826e+08	9.81854e+08	1.00762e+08	1.56908e+08	1.15252e+08	3.72244e+07	45.8934	9.341	25.734
PPIB	P23284	Peptidyl-prolyl cis-trans isomerase B OS=Homo sapiens OX=9606 GN=PPIB PE=1 SV=2	105	3.32963	58	1240	14	13	216	23.7	9.41	5581	59042.4	1760	409.75	0	104.175		1.01627	1.18937	-2.34181	-2.74069	0.0232855	0.250203	-1.22762	-1.45454	1.01627	1.18937	0.427021	0.364872	1	1	0.539085	0.280981	0.98161	0.575368	0.330896	0.204349	1.6149e+08	6.89598e+07	1.58905e+08	5.79799e+07	1.44662e+08	9.15014e+06	1.11456e+08	2.98528e+07	293.203	58.7598	81.2437
H1-2	P16403	Histone H1.2 OS=Homo sapiens OX=9606 GN=H1-2 PE=1 SV=2	106	3.30592	36	1956	14	4	213	21.4	10.93	10753	116224	3098	969.19	0	156.673	Met-loss [N-Term]; Met-loss+Acetyl [N-Term]; Acetyl [N-Term]	-1.17064	-4.05535	1.62036	5.61326	-0.227301	-2.01983	0.696312	2.48884	0.854231	0.246588	1.62036	5.61326	1	0.065958	0.816089	0.0447934	0.806412	0.0666119	0.284126	0.0557417	4.6463e+07	7.52867e+07	5.43916e+07	3.05314e+08	3.26544e+07	2.37811e+07	4.10541e+07	1.57443e+08	65.1739	10.9469	39.6855
CCT2	P78371	T-complex protein 1 subunit beta OS=Homo sapiens OX=9606 GN=CCT2 PE=1 SV=4	107	3.25703	73	2387	36	36	535	57.5	6.46	12490	118273	3444	866.8	0	414.959	Met-loss+Acetyl [N-Term]	1.29568	1.51589	-2.44828	-2.8644	0.373705	0.600167	-1.29177	-1.51823	1.29568	1.51589	0.40845	0.349114	1	0.732052	0.712985	0.4399	0.802117	0.219677	0.460506	0.333935	3.32658e+08	1.35874e+08	2.56745e+08	8.9633e+07	4.16717e+08	3.13984e+07	2.59743e+08	4.52686e+07	399.264	36.6447	53.9486
KRT16	P08779	Keratin, type I cytoskeletal 16 OS=Homo sapiens OX=9606 GN=KRT16 PE=1 SV=4	108	3.22706	60	2544	30	15	473	51.2	5.05	18966	142060	3703	1324.44	0	286.374		1.57067	1.19766	-9.48017	-7.22878	0.651378	0.260216	-3.24491	-2.85375	1.57067	1.19766	0.105483	0.138336	1	1	0.0971881	0.115974	0.578862	0.85364	0.157683	0.165481	1.34397e+08	1.41766e+07	8.55668e+07	1.1837e+07	1.1923e+08	1.34696e+07	7.3749e+07	1.55866e+07	376.772	2.26627	276.617
ARF3	P61204	ADP-ribosylation factor 3 OS=Homo sapiens OX=9606 GN=ARF3 PE=1 SV=2	109	3.2	64	905	10	5	181	20.6	7.43	5791	52901.8	1320	428.14	0	112.332		1.04231	1.38022	-1.81458	-2.40286	0.059779	0.464899	-0.859633	-1.26475	1.04231	1.38022	0.551093	0.416171	1	0.773726	1	0.477636	0.956746	0.179852	0.44363	0.302046	9.43175e+07	5.19777e+07	9.04893e+07	3.7659e+07	8.63296e+07	2.37623e+06	7.58119e+07	1.50923e+07	282.403	56.2121	73.7871
CDC42	P60953	Cell division control protein 42 homolog OS=Homo sapiens OX=9606 GN=CDC42 PE=1 SV=2	110	3.19021	57	1069	8	7	191	21.2	6.55	5559	46298.1	1358	375.03	0	82.513		1.47003	1.59125	-1.69767	-1.83766	0.555849	0.670162	-0.763559	-0.877872	1.47003	1.59125	0.589041	0.544169	1	0.260599	1	0.918306	0.673495	0.0873219	0.549202	0.403078	1.38816e+08	8.17686e+07	9.44308e+07	5.13864e+07	1.50732e+08	1.24286e+07	7.73166e+07	1.97717e+07	339.815	35.1889	79.6326
GNB2	P62879	Guanine nucleotide-binding protein G(I)/G(S)/G(T) subunit beta-2 OS=Homo sapiens OX=9606 GN=GNB2 PE=1 SV=3	111	3.07153	61	1712	16	7	340	37.3	6	11221	88687.6	2518	706.98	0	236.179	Met-loss+Acetyl [N-Term]; Acetyl [N-Term]	2.00057	2.24682	-2.0518	-2.30435	1.00041	1.16788	-1.03689	-1.20436	2.00057	2.24682	0.487377	0.433962	1	0.022726	1	0.564074	0.585861	0.0132706	0.55952	0.339674	4.6713e+07	2.27669e+07	2.33498e+07	1.01329e+07	6.51918e+07	2.60999e+06	2.06607e+07	4.45333e+06	473.464	21.3501	49.6128
EEF1A1	P68104	Elongation factor 1-alpha 1 OS=Homo sapiens OX=9606 GN=EEF1A1 PE=1 SV=1	112	3.06303	56	2527	21	18	462	50.1	9.01	15621	108377	4446	1246.26	0	252.977		1.1287	1.27754	-3.06571	-3.47	0.174659	0.353372	-1.61622	-1.79494	1.1287	1.27754	0.326189	0.288185	1	1	0.46359	0.329328	0.899952	0.394693	0.374632	0.295561	8.63172e+08	2.81557e+08	7.64751e+08	2.20389e+08	1.00879e+09	2.49558e+07	7.76707e+08	1.0837e+08	380.822	48.6275	56.8745
PDCD6IP	Q8WUM4	Programmed cell death 6-interacting protein OS=Homo sapiens OX=9606 GN=PDCD6IP PE=1 SV=1	113	2.98018	58	4460	43	43	868	96	6.52	24277	227155	6379	2030.32	0	386.207	Acetyl [N-Term]	1.24179	1.83687	1.21571	-1.21674	0.312427	0.87725	0.281804	-0.283019	1.24179	1.83687	1.21571	0.821869	1	0.0264017	1	1	0.746147	0.0115805	0.653314	0.713776	4.34838e+08	5.28638e+08	3.50169e+08	2.87793e+08	3.26825e+08	7.48016e+07	2.68139e+08	5.78233e+07	200.735	45.2604	79.8403
KRT6A	P02538	Keratin, type II cytoskeletal 6A OS=Homo sapiens OX=9606 GN=KRT6A PE=1 SV=3	114	2.97199	58	2890	41	4	564	60	8	16121	155072	3742	1335.37	0	302.72		1.12626	1.30112	-5.07466	-5.86253	0.171542	0.379756	-2.34331	-2.55152	1.12626	1.30112	0.197058	0.170575	1	1	0.155212	0.126422	0.868894	0.78996	0.181855	0.161284	5.74054e+07	1.13122e+07	5.09699e+07	8.69417e+06	4.86807e+07	8.79368e+06	4.05508e+07	1.32755e+07	258.027	3.97994	274.569
COTL1	Q14019	Coactosin-like protein OS=Homo sapiens OX=9606 GN=COTL1 PE=1 SV=3	115	2.93676	58	719	9	9	142	15.9	5.67	2727	27355.6	870	261.92	0	60.292		1.02363	1.29181	-2.20074	-2.77731	0.0336917	0.369388	-1.13799	-1.47369	1.02363	1.29181	0.454392	0.360061	1	1	0.692572	0.292092	0.975429	0.391556	0.39407	0.215226	1.98905e+08	9.03807e+07	1.94313e+08	6.99646e+07	1.96512e+08	1.40745e+07	1.42391e+08	3.40528e+07	307.689	60.9315	62.5594
TUBA1C	F5H5D3	Tubulin alpha chain OS=Homo sapiens OX=9606 GN=TUBA1C PE=1 SV=1	116	2.89846	49	3070	23	1	519	57.7	5.07	14215	163377	4733	1280.85	0	293.333		2.27551	2.09834	-5.71794	-5.27273	1.18619	1.06925	-2.51549	-2.39855	2.27551	2.09834	0.174888	0.189655	1	0.662219	0.328918	0.332519	0.596877	0.354038	0.413696	0.398781	1.54496e+06	270195	678949	128766	2.42044e+06	109054	988431	206899	661.141	1.61068	44.0884
CAPZB	P47756-2	Isoform 2 of F-actin-capping protein subunit beta OS=Homo sapiens OX=9606 GN=CAPZB	117	2.88143	57	1375	18	18	272	30.6	6	6389	72874.7	1745	606.24	0	167.162	Met-loss+Acetyl [N-Term]; Acetyl [N-Term]	1.18015	1.17727	-2.5507	-2.54449	0.238966	0.235448	-1.35089	-1.34738	1.18015	1.17727	0.392049	0.393006	1	1	0.521388	0.378902	0.835598	0.568905	0.35217	0.255262	1.84512e+08	7.23375e+07	1.56346e+08	6.14451e+07	1.84579e+08	6.54231e+06	1.20273e+08	2.97241e+07	334.563	53.7992	78.1255
GNG5	P63218	Guanine nucleotide-binding protein G(I)/G(S)/G(O) subunit gamma-5 OS=Homo sapiens OX=9606 GN=GNG5 PE=1 SV=3	118	2.80882	50	382	7	7	68	7.3	9.85	2647	18571.1	490	216.07	0	47.174	Met-loss+Acetyl [N-Term]; Acetyl [N-Term]	1.11162	1.35234	-1.37047	-1.66725	0.152661	0.435461	-0.454672	-0.737473	1.11162	1.35234	0.729676	0.599789	1	1	1	1	0.895695	0.222649	0.643239	0.505076	1.44859e+08	1.057e+08	1.30314e+08	7.81606e+07	1.35585e+08	2.70494e+06	1.19026e+08	3.29583e+07	261.297	42.0665	75.3248
AK2	P54819	Adenylate kinase 2, mitochondrial OS=Homo sapiens OX=9606 GN=AK2 PE=1 SV=2	119	2.78653	67	994	14	14	239	26.5	7.81	3888	50058.2	1441	418.73	0	125.922	Met-loss [N-Term]	1.29305	1.40692	-2.27434	-2.47462	0.370779	0.49254	-1.18545	-1.30721	1.29305	1.40692	0.439688	0.404102	1	0.500499	0.685201	0.446755	0.765763	0.123258	0.406135	0.292001	1.59575e+08	7.01632e+07	1.2341e+08	4.987e+07	1.66871e+08	5.42092e+06	1.03623e+08	1.72111e+07	347.974	41.8806	85.2851
CAP1	Q01518	Adenylyl cyclase-associated protein 1 OS=Homo sapiens OX=9606 GN=CAP1 PE=1 SV=5	120	2.77524	56	2354	24	1	475	51.9	8.06	12202	114610	3553	1086.42	0	263.11	Acetyl [N-Term]; Met-loss+Acetyl [N-Term]	1.11723	1.45797	-2.82182	-3.68246	0.159922	0.543965	-1.49663	-1.88067	1.11723	1.45797	0.354381	0.271558	1	1	0.381448	0.212776	0.882854	0.303427	0.285442	0.200081	5.92621e+06	2.10014e+06	5.30439e+06	1.44045e+06	5.32314e+06	775396	4.32733e+06	580169	323.236	48.9047	109.3
RPL7	P18124	60S ribosomal protein L7 OS=Homo sapiens OX=9606 GN=RPL7 PE=1 SV=1	121	2.75605	50	1367	19	19	248	29.2	10.65	4910	73253.7	1713	610.25	0	142.772		1.05401	1.71082	1.65074	1.01699	0.0758851	0.774686	0.723113	0.0243118	1.05401	1.71082	1.65074	1.01699	1	0.99353	1	1	0.955745	0.384837	0.540001	0.978015	1.52906e+08	2.52408e+08	1.45071e+08	1.47536e+08	1.80047e+08	1.8413e+08	1.42821e+08	2.85443e+07	206.616	22.586	33.703
PARK7	Q99497	Parkinson disease protein 7 OS=Homo sapiens OX=9606 GN=PARK7 PE=1 SV=2	122	2.73481	71	728	12	12	189	19.9	6.79	3885	35674.3	1209	380	0	75.904		-1.00971	1.30442	-1.64426	-2.16564	-0.0139403	0.383412	-0.717441	-1.11479	0.990384	1.30442	0.608175	0.461758	1	0.977483	1	0.333491	0.986692	0.187389	0.420965	0.185887	7.8286e+07	4.76116e+07	7.90461e+07	3.65001e+07	5.92841e+07	1.58194e+06	4.46053e+07	1.20125e+07	242.338	61.9638	84.7869
RPS9	P46781	40S ribosomal protein S9 OS=Homo sapiens OX=9606 GN=RPS9 PE=1 SV=3	123	2.7167	48	1098	14	11	194	22.6	10.65	2957	53412.6	1256	414.97	0	69.899		1.24573	1.63504	-1.45662	-1.91184	0.316996	0.70933	-0.542626	-0.93496	1.24573	1.63504	0.68652	0.523057	1	0.755664	1	1	0.826669	0.268008	0.68733	0.470479	1.75151e+08	1.20245e+08	1.40601e+08	7.35421e+07	2.11954e+08	5.75332e+07	1.43628e+08	2.54918e+07	329.109	29.4835	53.9008
SLC9A3R1	O14745	Na(+)/H(+) exchange regulatory cofactor NHE-RF1 OS=Homo sapiens OX=9606 GN=SLC9A3R1 PE=1 SV=4	124	2.7007	61	1585	21	21	358	38.8	5.77	9535	77543.3	2660	796.03	0	179.448	Met-loss+Acetyl [N-Term]	1.09756	1.33608	-1.51799	-1.84787	0.134298	0.418002	-0.602158	-0.885862	1.09756	1.33608	0.658768	0.541164	1	1	1	0.704352	0.877802	0.238941	0.46392	0.311979	2.50679e+08	1.65139e+08	2.28397e+08	1.236e+08	1.81158e+08	2.69546e+07	1.5056e+08	4.4509e+07	239.155	84.5347	68.0904
RPS4X	P62701	40S ribosomal protein S4, X isoform OS=Homo sapiens OX=9606 GN=RPS4X PE=1 SV=2	125	2.67376	60	1172	18	18	263	29.6	10.15	3561	52369.2	1439	344.15	0	135.02		1.50639	1.37455	-1.80665	-1.64854	0.591095	0.458964	-0.853317	-0.721185	1.50639	1.37455	0.553511	0.606599	1	1	1	1	0.723437	0.328018	0.595013	0.592967	2.91685e+08	1.61451e+08	1.93631e+08	1.17457e+08	3.86667e+08	5.87937e+07	2.24731e+08	3.50584e+07	386.082	26.0376	45.8897
GNG2	P59768	Guanine nucleotide-binding protein G(I)/G(S)/G(O) subunit gamma-2 OS=Homo sapiens OX=9606 GN=GNG2 PE=1 SV=2	126	2.66197	70	270	6	6	71	7.8	7.99	1346	14496.7	406	118	0	41.022	Met-loss+Acetyl [N-Term]	1.12946	1.18062	-1.34164	-1.40241	0.175628	0.239542	-0.423998	-0.487912	1.12946	1.18062	0.745356	0.713056	1	1	1	1	0.87539	0.684081	0.661482	0.636314	4.1909e+07	3.12371e+07	3.71055e+07	2.64583e+07	3.8037e+07	9.29471e+06	3.21231e+07	1.64599e+07	248.949	39.0355	79.8804
ANXA4	P09525	Annexin A4 OS=Homo sapiens OX=9606 GN=ANXA4 PE=1 SV=4	127	2.65868	52	1631	19	17	319	35.9	6.13	15087	98156.3	2289	809.84	0	159.622		1.1333	1.54563	-1.90895	-2.60349	0.180529	0.628197	-0.932777	-1.38045	1.1333	1.54563	0.523849	0.3841	1	0.072119	0.483422	0.156745	0.793899	0.0226525	0.225463	0.108189	1.78019e+08	9.3255e+07	1.5708e+08	6.03345e+07	1.01877e+08	1.16344e+07	8.055e+07	1.07137e+07	234.365	68.843	133.926
CES1	P23141	Liver carboxylesterase 1 OS=Homo sapiens OX=9606 GN=CES1 PE=1 SV=2	128	2.62222	63	2360	32	32	567	62.5	6.6	10511	119926	3269	855.47	0	265.465		1.11153	1.09269	-2.93702	-2.88723	0.152548	0.127879	-1.55436	-1.52969	1.11153	1.09269	0.340481	0.346353	1	1	0.297538	0.179328	0.864717	0.818505	0.23124	0.137158	4.00732e+08	1.36441e+08	3.60523e+08	1.24868e+08	3.21627e+08	4.35627e+07	2.08825e+08	6.92547e+07	301.617	74.8331	93.8172
KRT6B	P04259	Keratin, type II cytoskeletal 6B OS=Homo sapiens OX=9606 GN=KRT6B PE=1 SV=5	129	2.62128	55	2688	39	2	564	60	8	15343	145843	3493	1230.01	0	287.275		-1.13526	-1.14628	-5.95035	-5.89317	-0.183027	-0.196959	-2.57298	-2.55904	0.880853	0.872387	0.168057	0.169688	1	1	0.148174	0.182415	0.878781	0.906166	0.190625	0.233404	1.71485e+07	2.88194e+06	1.94681e+07	3.30351e+06	1.54883e+07	2.57057e+06	1.92684e+07	5.21833e+06	180.789	6.3464	293.642
RAB1B	Q9H0U4	Ras-related protein Rab-1B OS=Homo sapiens OX=9606 GN=RAB1B PE=1 SV=1	130	2.5998	71	736	13	6	201	22.2	5.73	2336	41347.8	1222	282.2	0	119.023	Acetyl [N-Term]	1.11214	1.38415	-1.55925	-1.94061	0.153336	0.468997	-0.640851	-0.956511	1.11214	1.38415	0.641335	0.515302	1	1	1	0.961563	0.913331	0.260318	0.635678	0.459873	1.10651e+07	7.09643e+06	9.94939e+06	5.12694e+06	1.33869e+07	1.04889e+06	9.94402e+06	2.38312e+06	318.561	27.2291	53.6978
PDIA3	H7BZJ3	Protein disulfide-isomerase A3 (Fragment) OS=Homo sapiens OX=9606 GN=PDIA3 PE=1 SV=1	131	2.59333	41	778	6	1	123	13.5	7.3	4738	48231.1	1239	473.2	0	73.009		1.02885	1.10418	-3.06458	-3.28895	0.0410366	0.142975	-1.61569	-1.71763	1.02885	1.10418	0.326309	0.304049	1	1	0.323919	0.211914	0.967972	0.784562	0.261676	0.181994	1.75115e+07	5.71416e+06	1.70204e+07	5175031	1.55911e+07	1.34623e+06	1.23837e+07	2.89666e+06	312.643	69.7552	80.2461
PGD	P52209	6-phosphogluconate dehydrogenase, decarboxylating OS=Homo sapiens OX=9606 GN=PGD PE=1 SV=3	132	2.56553	55	2253	25	25	483	53.1	7.23	11139	115118	3439	875.72	0	219.736		1.06017	1.41969	-1.8637	-2.4957	0.0842994	0.505574	-0.898171	-1.31945	1.06017	1.41969	0.536567	0.400689	1	0.544865	0.910206	0.368047	0.934096	0.137735	0.408761	0.242809	4.22092e+08	2.2648e+08	3.98135e+08	1.59528e+08	3.67091e+08	1.77092e+07	2.95824e+08	6.00735e+07	280.405	64.5526	74.9526
CAP1	Q01518-2	Isoform 2 of Adenylyl cyclase-associated protein 1 OS=Homo sapiens OX=9606 GN=CAP1	133	2.55072	56	2159	24	1	474	51.8	8.06	10819	114610	3157	976.83	0	244.063	Acetyl [N-Term]; Met-loss+Acetyl [N-Term]	1.10489	-1.50308	-7.10038	-4.27545	0.143901	-0.587919	-2.8279	-2.09608	1.10489	0.665302	0.140838	0.233894	1	1	0.251054	0.229215	0.925927	0.492778	0.354978	0.240226	162809	22929.6	147353	34465	231176	17344.8	140456	20030.9	466.812	51.8012	12.9254
HLA-B	D9J307	HLA class I antigen OS=Homo sapiens OX=9606 GN=HLA-B PE=1 SV=1	134	2.54318	43	2141	11	4	362	40.4	6.3	15355	152240	3643	1012.76	0	176.896		1.62353	2.62028	1.1155	-1.44683	0.699134	1.38972	0.157693	-0.532892	1.62353	2.62028	1.1155	0.691168	1	0.00596006	1	1	0.55627	0.00414141	0.845345	0.494713	3.28343e+07	3.66267e+07	2.0224e+07	1.39782e+07	3.10513e+07	5.7037e+06	1.40019e+07	3.42765e+06	260.916	30.524	88.648
CAPZA1	P52907	F-actin-capping protein subunit alpha-1 OS=Homo sapiens OX=9606 GN=CAPZA1 PE=1 SV=3	135	2.52797	60	1205	14	12	286	32.9	5.69	6749	67462.1	1882	575.07	0	184.893	Met-loss+Acetyl [N-Term]	1.05466	1.34754	-2.28826	-2.92372	0.0767778	0.43033	-1.19425	-1.54781	1.05466	1.34754	0.437012	0.34203	1	1	0.690404	0.362401	0.950678	0.311276	0.412259	0.280463	1.12725e+08	4.92624e+07	1.06883e+08	3.65572e+07	1.20106e+08	5.15388e+06	9.59617e+07	1.82902e+07	328.823	46.1548	67.91
ACTR3	P61158	Actin-related protein 3 OS=Homo sapiens OX=9606 GN=ACTR3 PE=1 SV=3	136	2.51096	63	1666	22	22	418	47.3	5.88	8000	75783.7	2634	812.49	0	229.222		1.20085	1.34833	-2.34789	-2.63626	0.264055	0.431178	-1.23137	-1.39849	1.20085	1.34833	0.425914	0.379326	1	1	0.618042	0.326874	0.817857	0.326941	0.380518	0.228565	3.03109e+08	1.29098e+08	2.52413e+08	9.57466e+07	3.05559e+08	1.78127e+07	1.84777e+08	4.86014e+07	335.871	55.3779	74.8545
SDCBP	O00560-2	Isoform 2 of Syntenin-1 OS=Homo sapiens OX=9606 GN=SDCBP	137	2.50677	69	1079	14	1	297	32.3	7.53	4988	39295.6	1855	338.12	0	157.73	Met-loss+Acetyl [N-Term]	4.56954	24.2078	2.33039	-2.27329	2.19205	4.5974	1.22057	-1.18478	4.56954	24.2078	2.33039	0.439891	0.398615	0.00913908	0.468537	0.677214	0.436892	0.021008	0.285941	0.401176	107796	251207	23590.2	10377.1	167278	113010	24314.6	1896.69	306.334	10.7504	12.0895
SDCBP	O00560	Syntenin-1 OS=Homo sapiens OX=9606 GN=SDCBP PE=1 SV=1	138	2.50299	69	1081	14	1	298	32.4	7.53	4989	39295.6	1863	338.12	0	158.412	Met-loss+Acetyl [N-Term]	16.7971	35.5376	1.92131	-1.10118	4.07014	5.15127	0.942087	-0.139047	16.7971	35.5376	1.92131	0.908119	0.14274	0.00285707	0.728289	1	0.290485	0.00735877	0.343056	0.699758	191941	368777	11427	10377.1	256872	123518	3955.88	1896.69	333.638	7.25224	54.5097
YWHAG	P61981	14-3-3 protein gamma OS=Homo sapiens OX=9606 GN=YWHAG PE=1 SV=2	139	2.4832	47	1305	14	8	247	28.3	4.89	5526	69819.2	1627	463.08	0	78.452		1.01844	1.42272	-1.80847	-2.52638	0.0263575	0.508654	-0.854774	-1.33707	1.01844	1.42272	0.552952	0.395824	1	0.586624	0.825005	0.214381	0.974302	0.149195	0.352596	0.143322	1.00911e+08	5.57988e+07	9.90838e+07	3.92197e+07	7.37819e+07	9.18091e+06	5.54989e+07	1.32343e+07	251.662	68.6025	90.2017
CYCS	C9JFR7	Cytochrome c (Fragment) OS=Homo sapiens OX=9606 GN=CYCS PE=1 SV=1	140	2.48317	57	440	6	6	101	11.3	9.66	2392	23109.6	699	194.77	0	56.487		-1.03289	1.14281	-2.32112	-2.73984	-0.0466821	0.19259	-1.21482	-1.45409	0.96816	1.14281	0.430827	0.364985	1	1	0.417853	0.269273	0.958721	0.484266	0.253808	0.195774	3.91165e+07	1.68525e+07	4.04029e+07	1.47465e+07	2.89051e+07	1.77572e+06	2.83072e+07	4.39203e+06	260.299	70.181	91.9503
RPL6	Q02878	60S ribosomal protein L6 OS=Homo sapiens OX=9606 GN=RPL6 PE=1 SV=3	141	2.46	48	1476	18	18	288	32.7	10.58	7032	74798.1	1891	620.03	0	128.608		1.21985	1.76742	1.49253	1.03013	0.286705	0.821643	0.577758	0.0428197	1.21985	1.76742	1.49253	1.03013	1	0.897016	1	1	0.823953	0.368513	0.609752	0.957769	2.24013e+08	3.34346e+08	1.8364e+08	1.89172e+08	2.44089e+08	2.44679e+08	1.64711e+08	4.23217e+07	217.111	29.91	41.6646
RAB11B	Q15907	Ras-related protein Rab-11B OS=Homo sapiens OX=9606 GN=RAB11B PE=1 SV=4	142	2.44128	60	887	14	14	218	24.5	5.94	3837	48346.3	1276	422.34	0	95.308	Acetyl [N-Term]; Met-loss+Acetyl [N-Term]	1.03585	1.61675	-1.58588	-2.47522	0.0508146	0.693092	-0.665281	-1.30756	1.03585	1.61675	0.630566	0.404004	1	0.185331	1	0.519878	0.967707	0.0642259	0.577445	0.339885	9.4656e+07	5.96868e+07	9.138e+07	3.69179e+07	9.97268e+07	7.50865e+06	8.60635e+07	1.36151e+07	296.577	43.3746	61.9271
RAB10	P61026	Ras-related protein Rab-10 OS=Homo sapiens OX=9606 GN=RAB10 PE=1 SV=1	143	2.4111	54	893	12	10	200	22.5	8.38	3666	44769.9	1326	331.66	0	85.311		1.15299	1.39021	-1.79587	-2.16537	0.205376	0.475306	-0.844682	-1.11461	1.15299	1.39021	0.556833	0.461815	1	0.852111	1	0.685442	0.867783	0.202507	0.49162	0.382001	9.99796e+07	5.5672e+07	8.67135e+07	4.00456e+07	1.0136e+08	5.02375e+06	8.05868e+07	1.70505e+07	306.681	45.8719	72.2739
RPL18A	M0R3D6	60S ribosomal protein L18a (Fragment) OS=Homo sapiens OX=9606 GN=RPL18A PE=1 SV=1	144	2.39723	57	593	9	8	141	16.7	10.77	2541	27046	589	123.33	0	54.295		1.18932	1.8705	1.25862	-1.24959	0.250135	0.903427	0.33184	-0.321452	1.18932	1.8705	1.25862	0.800264	1	0.801521	1	1	0.860872	0.362058	0.785192	0.759768	5.48844e+07	6.90785e+07	4.61478e+07	3.69304e+07	6.57492e+07	5.2842e+07	4.72836e+07	1.19061e+07	252.371	24.2003	41.5356
RPL27	P61353	60S ribosomal protein L27 OS=Homo sapiens OX=9606 GN=RPL27 PE=1 SV=2	145	2.38397	43	754	6	6	136	15.8	10.56	3354	33983.5	951	252.85	0	59.245		-1.04023	1.45561	1.68793	1.11476	-0.0568978	0.541623	0.755254	0.156733	0.961329	1.45561	1.68793	1.11476	1	1	1	1	0.957493	0.464066	0.452614	0.821243	6.31574e+07	1.06605e+08	6.5698e+07	7.32374e+07	5.77853e+07	6.97014e+07	5.17782e+07	1.58015e+07	168	32.5539	44.9578
ARPC2	O15144	Actin-related protein 2/3 complex subunit 2 OS=Homo sapiens OX=9606 GN=ARPC2 PE=1 SV=1	146	2.3765	49	1455	14	14	300	34.3	7.36	4460	72792.4	1700	593.68	0	136.822		1.11334	1.32703	-1.87497	-2.23484	0.154899	0.408198	-0.90687	-1.16017	1.11334	1.32703	0.533341	0.44746	1	1	0.8883	0.489092	0.879885	0.266321	0.402786	0.283715	1.98851e+08	1.06056e+08	1.78607e+08	7.99196e+07	1.71639e+08	9.93409e+06	1.34016e+08	3.36335e+07	281.743	65.6288	76.1412
CORO1A	P31146	Coronin-1A OS=Homo sapiens OX=9606 GN=CORO1A PE=1 SV=4	147	2.36304	51	2136	24	23	461	51	6.68	10840	98605.1	2629	928.43	0	179.584		1.10659	1.33753	-2.57192	-3.10869	0.146117	0.419574	-1.36285	-1.6363	1.10659	1.33753	0.388814	0.321679	1	0.872167	0.534569	0.270128	0.901358	0.182969	0.364268	0.221006	5.89261e+08	2.29113e+08	5.32503e+08	1.71295e+08	6.09716e+08	1.69723e+07	4.27686e+08	5.98935e+07	339.489	52.4267	72.6269
TCP1	P17987	T-complex protein 1 subunit alpha OS=Homo sapiens OX=9606 GN=TCP1 PE=1 SV=1	148	2.36104	66	1989	27	27	556	60.3	6.11	9334	93429.7	2760	811.95	0	276.978	Acetyl [N-Term]	1.31766	1.48959	-2.47351	-2.79624	0.397983	0.574916	-1.30656	-1.48349	1.31766	1.48959	0.404284	0.357623	1	0.762054	0.679709	0.420826	0.781865	0.219059	0.444039	0.312146	2.67265e+08	1.08051e+08	2.02833e+08	7.25375e+07	3.24202e+08	2.37704e+07	1.92131e+08	3.49192e+07	394.073	38.359	60.4601
HSP90B1	P14625	Endoplasmin OS=Homo sapiens OX=9606 GN=HSP90B1 PE=1 SV=1	149	2.33978	51	3684	42	40	803	92.4	4.84	22108	201218	5292	1631.18	0	446.682		1.05606	1.12196	-2.59181	-2.75355	0.0786964	0.166025	-1.37396	-1.46129	1.05606	1.12196	0.38583	0.363168	1	1	0.532388	0.394351	0.948473	0.695842	0.36574	0.28813	5.15199e+08	1.9878e+08	4.87849e+08	1.77171e+08	5.36097e+08	4.19326e+07	4.32573e+08	7.85494e+07	328.335	46.6155	73.3737
RAB8B	H0YNE9	Ras-related protein Rab-8B (Fragment) OS=Homo sapiens OX=9606 GN=RAB8B PE=1 SV=1	150	2.32899	45	973	9	3	188	21.9	8.48	3326	55858.1	1349	400.76	0	55.66		1.37514	1.43973	-1.78224	-1.86594	0.459581	0.525798	-0.833689	-0.899905	1.37514	1.43973	0.561093	0.535922	1	0.50511	1	1	0.735654	0.132793	0.524663	0.469329	2.1131e+07	1.18565e+07	1.53664e+07	8.23521e+06	2.30531e+07	1.0116e+06	1.51405e+07	3.17332e+06	336.376	37.8817	73.8364
ARPC3	O15145	Actin-related protein 2/3 complex subunit 3 OS=Homo sapiens OX=9606 GN=ARPC3 PE=1 SV=3	151	2.3177	37	1115	8	8	178	20.5	8.59	5496	58862.3	1484	477.8	0	96.778	Met-loss [N-Term]	-1.01006	1.16966	-1.72718	-2.04054	-0.014444	0.22609	-0.788418	-1.02895	0.990038	1.16966	0.578979	0.490066	1	1	1	0.61068	0.988308	0.615145	0.43838	0.31418	1.82696e+08	1.05777e+08	1.84534e+08	9.0434e+07	1.5484e+08	5.90537e+06	1.33169e+08	4.84642e+07	255.597	52.7575	80.7458
HSPD1	A0A7I2V599	60 kDa heat shock protein, mitochondrial OS=Homo sapiens OX=9606 GN=HSPD1 PE=4 SV=1	152	2.28492	60	2045	28	28	537	57.8	7.77	15526	99108.6	3167	1171.23	0	301.008		-1.10288	1.01103	2.49015	2.23324	-0.141271	0.0158246	1.31623	1.15914	0.90672	1.01103	2.49015	2.23324	1	1	0.514124	0.174635	0.906345	0.983984	0.338353	0.101213	8.9102e+08	2.21877e+09	9.82685e+08	2.19457e+09	9.19385e+08	1.90656e+09	8.72229e+08	4.67431e+08	123.259	13.5102	33.2986
S100A11	P31949	Protein S100-A11 OS=Homo sapiens OX=9606 GN=S100A11 PE=1 SV=2	153	2.28	42	570	5	5	105	11.7	7.12	3265	28722	688	241.41	0	36.07		-1.03948	1.27689	-1.57676	-2.09283	-0.0558584	0.352638	-0.656962	-1.06546	0.962022	1.27689	0.634213	0.477821	1	1	1	0.569365	0.957626	0.18928	0.529923	0.303317	7.99494e+07	5.07049e+07	8.31056e+07	3.97096e+07	7.36492e+07	3.78057e+06	6.26514e+07	1.1446e+07	259.759	48.2599	70.4851
H1-4	P10412	Histone H1.4 OS=Homo sapiens OX=9606 GN=H1-4 PE=1 SV=2	154	2.27215	32	1555	12	2	219	21.9	11.03	9728	91961.2	2335	816.3	0	133.101	Met-loss [N-Term]; Met-loss+Acetyl [N-Term]; Acetyl [N-Term]	-1.12003	-3.98257	1.76288	6.26841	-0.163538	-1.9937	0.817936	2.6481	0.892833	0.251094	1.76288	6.26841	1	0.0644245	0.311587	0.0389959	0.871075	0.0642216	0.127429	0.0516325	2.33214e+07	4.11129e+07	2.61207e+07	1.63735e+08	1.33437e+07	8.93488e+06	2.46511e+07	8.32558e+07	53.9089	13.3056	42.8397
RPS16	M0R210	40S ribosomal protein S16 OS=Homo sapiens OX=9606 GN=RPS16 PE=1 SV=1	155	2.23643	50	577	10	10	129	14.4	10.23	2308	25378.3	781	237.93	0	57.055	Met-loss [N-Term]	1.25674	1.208	-1.1956	-1.14923	0.329688	0.272623	-0.257732	-0.200667	1.25674	1.208	0.836402	0.870148	1	1	1	1	0.69571	0.24797	0.702391	0.746028	1.38687e+08	1.15998e+08	1.10355e+08	9.6025e+07	9.32088e+07	2.17104e+07	7.02133e+07	1.35676e+07	213.684	72.5602	74.7126
RPL7A	P62424	60S ribosomal protein L7a OS=Homo sapiens OX=9606 GN=RPL7A PE=1 SV=2	156	2.22316	42	1408	14	14	266	30	10.61	5200	68634.8	1815	518.24	0	114.605		1.20111	1.60958	1.39405	1.04028	0.264366	0.68668	0.47928	0.0569655	1.20111	1.60958	1.39405	1.04028	1	1	1	1	0.841831	0.361267	0.654215	0.945994	1.4193e+08	1.97857e+08	1.18166e+08	1.22925e+08	1.59345e+08	1.21654e+08	1.09519e+08	3.28883e+07	224.169	27.3873	41.648
ANPEP	P15144	Aminopeptidase N OS=Homo sapiens OX=9606 GN=ANPEP PE=1 SV=4	157	2.22172	41	5240	42	42	967	109.5	5.48	27876	261069	7271	2270.73	0	483.714		1.08603	1.33907	-1.49444	-1.84263	0.11907	0.42123	-0.579606	-0.881766	1.08603	1.33907	0.669147	0.542703	1	1	1	0.946354	0.913067	0.271366	0.555458	0.417231	7.0589e+08	4.72344e+08	6.4997e+08	3.5274e+08	6.26556e+08	6.06473e+07	5.49331e+08	1.50749e+08	261.014	48.6382	78.7432
KRT5	P13647	Keratin, type II cytoskeletal 5 OS=Homo sapiens OX=9606 GN=KRT5 PE=1 SV=3	158	2.19742	48	2701	39	21	590	62.3	7.74	14637	143741	3291	1257.64	0	268.728		1.80039	1.48662	-2.93071	-2.41994	0.84831	0.572031	-1.55125	-1.27497	1.80039	1.48662	0.341215	0.413234	1	1	0.333413	0.12952	0.42533	0.466882	0.258603	0.0825673	2.08841e+08	7.12597e+07	1.15998e+08	4.79342e+07	1.76405e+08	4.10286e+07	4.2084e+07	2.91005e+07	234.516	11.1885	318.69
VAMP8	Q9BV40	Vesicle-associated membrane protein 8 OS=Homo sapiens OX=9606 GN=VAMP8 PE=1 SV=1	159	2.1677	53	409	6	6	100	11.4	7.34	1549	19720.4	465	177.43	0	45.091	Acetyl [N-Term]	1.03097	1.14596	-1.63796	-1.82066	0.0440013	0.19656	-0.711899	-0.864458	1.03097	1.14596	0.610516	0.549253	1	1	1	1	0.976175	0.683326	0.626637	0.515801	9.59944e+07	5.86061e+07	9.31108e+07	5.11413e+07	1.22117e+08	1.54517e+07	9.89739e+07	2.5072e+07	316.514	20.3704	48.5671
PYGL	P06737	Glycogen phosphorylase, liver form OS=Homo sapiens OX=9606 GN=PYGL PE=1 SV=4	160	2.16446	54	3395	47	40	847	97.1	7.17	13091	161126	4338	1188.02	0	374.176	Acetyl [N-Term]; Met-loss+Acetyl [N-Term]	1.00824	1.32148	-2.03746	-2.67046	0.0118401	0.402155	-1.02677	-1.41709	1.00824	1.32148	0.490806	0.374467	1	1	0.639624	0.253299	0.989497	0.380758	0.328375	0.179474	3.43677e+08	1.68679e+08	3.40868e+08	1.27644e+08	2.68624e+08	4.59113e+07	2.20318e+08	5.57472e+07	265.77	64.4836	90.2031
ANXA11	P50995	Annexin A11 OS=Homo sapiens OX=9606 GN=ANXA11 PE=1 SV=1	161	2.13624	40	2697	22	22	505	54.4	7.65	14734	154132	3882	1341.3	0	237.191		1.25353	1.70295	-1.31219	-1.78264	0.326002	0.768037	-0.39198	-0.834016	1.25353	1.70295	0.762083	0.560966	1	0.0720408	1	0.705684	0.714496	0.027665	0.613677	0.294276	4.70525e+08	3.58579e+08	3.75359e+08	2.10563e+08	3.49718e+08	5.92001e+07	2.31916e+08	4.72494e+07	244.61	56.4292	97.9851
ARPC4	P59998	Actin-related protein 2/3 complex subunit 4 OS=Homo sapiens OX=9606 GN=ARPC4 PE=1 SV=3	162	2.13179	47	762	8	8	168	19.7	8.43	3714	40095.3	870	359.19	0	54.176	Met-loss+Acetyl [N-Term]; Acetyl [N-Term]	1.01067	1.29625	-1.90434	-2.44245	0.0153108	0.374347	-0.929293	-1.28833	1.01067	1.29625	0.525116	0.409425	1	1	0.878955	0.408337	0.9882	0.401767	0.408403	0.263036	1.46658e+08	7.70126e+07	1.4511e+08	5.94117e+07	1.30034e+08	1.35946e+07	1.10167e+08	2.95556e+07	276.875	58.0007	76.131
MYO1G	B0I1T2	Unconventional myosin-Ig OS=Homo sapiens OX=9606 GN=MYO1G PE=1 SV=2	163	2.10798	56	3832	45	43	1018	116.4	8.73	21694	195629	5432	1478.59	0	530.498	Acetyl [N-Term]	1.106	1.30795	-2.56223	-3.03008	0.14535	0.387303	-1.3574	-1.59936	1.106	1.30795	0.390285	0.330024	1	1	0.589821	0.390305	0.913279	0.449037	0.400312	0.312118	4.73906e+08	1.84958e+08	4.28487e+08	1.41411e+08	5.3126e+08	3.26069e+07	4.21972e+08	8.3859e+07	353.542	43.3656	65.9054
RPL18	H0YHA7	60S ribosomal protein L18 (Fragment) OS=Homo sapiens OX=9606 GN=RPL18 PE=1 SV=1	164	2.10108	43	816	6	6	167	19	11.78	6100	49809.1	1179	407.72	0	59.988		1.17384	1.72089	1.61492	1.10155	0.231232	0.783159	0.691459	0.139532	1.17384	1.72089	1.61492	1.10155	1	0.946168	1	1	0.865934	0.3705	0.545521	0.873204	9.49292e+07	1.53303e+08	8.08708e+07	8.90831e+07	1.08706e+08	1.0805e+08	8.0568e+07	2.24303e+07	210.682	25.1267	36.5938
hhtA	P61832	Histone H3 OS=Neosartorya fumigata (strain ATCC MYA-4609 / Af293 / CBS 101355 / FGSC A1100) OX=330879 GN=hhtA PE=3 SV=2	165	2.09147	26	1094	7	1	136	15.3	11.15	745	19742.5	2263	180.27	0	45.25		17.6533	29.2655	2.92425	1.76394	4.14186	4.87113	1.54807	0.818801	17.6533	29.2655	2.92425	1.76394	0.168039	0.140585	0.678985	0.103143	0.347997	0.342404	0.525557	0.0422267	7.68767e+06	2.24806e+07	435482	768163	1.18237e+07	3.4943e+07	172871	91807.6	272.063	8.02373	13.9723
GLIPR2	Q9H4G4	Golgi-associated plant pathogenesis-related protein 1 OS=Homo sapiens OX=9606 GN=GLIPR2 PE=1 SV=3	166	2.08714	66	487	8	8	154	17.2	9.41	2823	20804.9	822	212.97	0	70.341		1.20868	1.48446	-1.15006	-1.41247	0.273431	0.569941	-0.20171	-0.498221	1.20868	1.48446	0.869519	0.707979	1	0.224325	1	1	0.810695	0.0639259	0.822242	0.591371	1.0565e+08	9.18646e+07	8.74095e+07	6.18841e+07	9.87693e+07	1.24632e+07	7.41255e+07	1.61975e+07	252.369	42.3935	70.7997
PEBP1	P30086	Phosphatidylethanolamine-binding protein 1 OS=Homo sapiens OX=9606 GN=PEBP1 PE=1 SV=3	167	2.07679	73	532	9	9	187	21	7.53	3252	27682.4	885	285.06	0	100.226		1.15826	1.35648	-1.71325	-2.00644	0.211962	0.439863	-0.776738	-1.00464	1.15826	1.35648	0.583685	0.498395	1	0.787944	1	0.35221	0.809618	0.173294	0.425454	0.176922	6.85304e+07	4.00001e+07	5.91665e+07	29488281	5.57263e+07	1.46356e+06	2.94425e+07	1.09043e+07	269.491	70.4072	77.1538
RPL12	P30050	60S ribosomal protein L12 OS=Homo sapiens OX=9606 GN=RPL12 PE=1 SV=1	168	2.06	55	618	6	6	165	17.8	9.42	4293	34746.6	820	257.75	0	81.794		1.24638	1.48211	1.04662	-1.13617	0.31775	0.567656	0.0657323	-0.184174	1.24638	1.48211	1.04662	0.880153	1	1	1	1	0.798546	0.476147	0.953587	0.814117	5.27052e+07	5.51621e+07	4.22865e+07	3.72186e+07	5.73901e+07	3.77839e+07	3.29209e+07	1.17634e+07	253.779	35.302	48.4621
CTSD	F8W787	Cathepsin D OS=Homo sapiens OX=9606 GN=CTSD PE=1 SV=2	169	2.03523	46	1668	14	14	377	40.8	5.55	6535	79305.2	1987	580.71	0	137.755		1.1211	1.4651	-1.53265	-2.00293	0.16492	0.550999	-0.61603	-1.00211	1.1211	1.4651	0.652464	0.49927	1	0.455967	1	0.478695	0.844805	0.125619	0.451993	0.239852	2.59025e+08	1.69004e+08	2.31045e+08	1.15354e+08	1.85389e+08	2.67823e+07	1.39653e+08	3.99712e+07	238.657	51.0042	111.707
ACTN1	P12814	Alpha-actinin-1 OS=Homo sapiens OX=9606 GN=ACTN1 PE=1 SV=2	170	2.01098	57	3147	41	23	892	103	5.41	18002	176531	4180	1264.32	0	354.858		-1.0255	1.20121	-2.17768	-2.68253	-0.0363215	0.264483	-1.12279	-1.42359	0.975138	1.20121	0.459205	0.372783	1	1	0.566204	0.249057	0.968285	0.58033	0.317864	0.177278	9.22227e+07	4.23492e+07	9.4574e+07	3.52556e+07	7.54324e+07	7.10356e+06	5.9821e+07	1.91752e+07	271.272	71.714	75.5712
YWHAH	Q04917	14-3-3 protein eta OS=Homo sapiens OX=9606 GN=YWHAH PE=1 SV=4	171	1.98805	57	858	15	11	246	28.2	4.84	2864	45138	1016	343.02	0	82.16	Acetyl [N-Term]; Met-loss+Acetyl [N-Term]	1.21194	1.77646	-1.59448	-2.33718	0.277322	0.829002	-0.673089	-1.22477	1.21194	1.77646	0.627163	0.427866	1	0.0400444	1	0.346748	0.786163	0.0165984	0.510344	0.212343	8.10193e+07	5.08123e+07	6.68507e+07	2.86032e+07	7.24509e+07	2.16407e+06	4.36736e+07	9.45554e+06	288.188	50.8679	88.7017
GNB4	Q9HAV0	Guanine nucleotide-binding protein subunit beta-4 OS=Homo sapiens OX=9606 GN=GNB4 PE=1 SV=3	172	1.97259	54	1242	13	6	340	37.5	6	7822	64524.3	1665	495.75	0	134.435	Met-loss+Acetyl [N-Term]; Acetyl [N-Term]	1.26142	1.6693	-2.41363	-3.19407	0.335048	0.73924	-1.2712	-1.6754	1.26142	1.6693	0.414314	0.31308	1	0.281513	0.725359	0.40446	0.824055	0.104053	0.46104	0.338815	2.72202e+07	1.12777e+07	2.15791e+07	6.75598e+06	3.38608e+07	1.62166e+06	2.34155e+07	3.36519e+06	396.585	35.1505	57.0095
ARPC1B	O15143	Actin-related protein 2/3 complex subunit 1B OS=Homo sapiens OX=9606 GN=ARPC1B PE=1 SV=3	173	1.97161	48	1528	16	16	372	40.9	8.35	8412	82944.5	2340	671.96	0	192.885	Acetyl [N-Term]; Met-loss+Acetyl [N-Term]	1.11108	1.28264	-2.14584	-2.47718	0.15196	0.359112	-1.10155	-1.3087	1.11108	1.28264	0.466017	0.403685	1	1	0.757393	0.432346	0.896991	0.378744	0.417151	0.282905	1.79783e+08	8.37817e+07	1.61809e+08	6.53199e+07	1.83803e+08	7.38188e+06	1.31102e+08	3.14857e+07	319.348	52.664	67.6502
ATP1A1	P05023	Sodium/potassium-transporting ATPase subunit alpha-1 OS=Homo sapiens OX=9606 GN=ATP1A1 PE=1 SV=1	174	1.97085	46	4383	43	43	1023	112.8	5.49	28349	245914	6760	1950.23	0	436.95		1.09491	1.23471	-1.68011	-1.89462	0.130817	0.304174	-0.748555	-0.921912	1.09491	1.23471	0.595199	0.527809	1	1	1	0.957645	0.915253	0.467953	0.531461	0.441432	7.01167e+08	4.17334e+08	6.40386e+08	3.38001e+08	7.16145e+08	5.90654e+07	5.92068e+08	1.61031e+08	291.273	47.6862	62.3023
NPM1	A0A7I2V5S2	Nucleophosmin OS=Homo sapiens OX=9606 GN=NPM1 PE=4 SV=1	175	1.94574	55	1079	11	11	305	33.9	4.82	7032	55757.5	1625	477.8	0	143.996		-1.03596	-1.01284	-2.27177	-2.32362	-0.0509615	-0.0184083	-1.18382	-1.21637	0.965293	0.987321	0.440184	0.430363	1	1	0.532185	0.373349	0.955571	0.979144	0.315006	0.227066	1.00098e+08	4.40614e+07	1.03697e+08	4.46273e+07	8.16287e+07	2.20513e+07	6.62851e+07	2.7483e+07	265.57	65.9062	79.2045
RPL10A	P62906	60S ribosomal protein L10a OS=Homo sapiens OX=9606 GN=RPL10A PE=1 SV=2	176	1.94355	35	1205	9	9	217	24.8	9.94	3981	59551.4	1219	284.31	0	114.798		1.16425	1.46591	1.44274	1.14585	0.219404	0.551796	0.52881	0.196419	1.16425	1.46591	1.44274	1.14585	1	1	1	1	0.841958	0.40406	0.574446	0.767138	1.14114e+08	1.64636e+08	9.80146e+07	1.1231e+08	1.08557e+08	9.35589e+07	7.34946e+07	2.64878e+07	195.668	36.8517	47.4715
BSG	P35613	Basigin OS=Homo sapiens OX=9606 GN=BSG PE=1 SV=2	177	1.92696	34	2182	9	9	385	42.2	5.66	14953	140115	3983	1200.25	0	232.674		-1.02784	1.2746	1.05841	-1.23778	-0.0396211	0.350041	0.081905	-0.307757	0.97291	1.2746	1.05841	0.807897	1	1	1	1	0.969126	0.400022	0.915989	0.71054	2.52357e+08	2.67098e+08	2.59384e+08	2.09555e+08	2.23193e+08	4.32536e+07	1.93723e+08	9.66928e+07	206.427	49.8028	50.1548
ITGB2	A0A494C0X7	Integrin beta OS=Homo sapiens OX=9606 GN=ITGB2 PE=1 SV=1	178	1.91986	49	3013	31	31	769	84.7	6.98	15552	166393	4660	1369.06	0	264.52		1.16674	1.29315	-1.68316	-1.86554	0.222477	0.37089	-0.751176	-0.899589	1.16674	1.29315	0.594119	0.536039	1	1	0.784561	0.395999	0.727054	0.460448	0.294672	0.178118	9.55223e+08	5.67516e+08	8.18715e+08	4.38863e+08	5.48515e+08	9.88845e+07	3.12685e+08	2.54649e+08	227.763	81.9204	102.596
RPL30	E5RI99	60S ribosomal protein L30 (Fragment) OS=Homo sapiens OX=9606 GN=RPL30 PE=1 SV=1	179	1.91667	46	475	6	6	114	12.6	9.55	2790	30559.5	658	168.52	0	66.309		1.31344	1.69462	1.39885	1.08419	0.393349	0.760966	0.48424	0.116624	1.31344	1.69462	1.39885	1.08419	1	0.808295	1	1	0.782625	0.307543	0.665103	0.881932	2.31492e+07	3.23822e+07	1.76249e+07	1.91088e+07	2.82147e+07	1.94653e+07	1.59848e+07	2.88003e+06	241.543	26.2245	33.3107
MDH2	P40926	Malate dehydrogenase, mitochondrial OS=Homo sapiens OX=9606 GN=MDH2 PE=1 SV=3	180	1.88322	53	1201	13	13	338	35.5	8.68	7439	61887.9	1890	556.81	0	126.57		1.36059	1.89791	-2.72649	-3.80324	0.444228	0.924412	-1.44705	-1.92723	1.36059	1.89791	0.366772	0.262934	1	0.0644449	0.455236	0.241986	0.719295	0.0297868	0.329374	0.233181	1.5769e+08	5.78363e+07	1.15899e+08	3.04736e+07	1.55826e+08	3.47067e+06	1.04513e+08	1.39125e+07	371.721	54.8323	96.323
GNA13	Q14344	Guanine nucleotide-binding protein subunit alpha-13 OS=Homo sapiens OX=9606 GN=GNA13 PE=1 SV=2	181	1.87003	50	1410	18	16	377	44	8	10929	66801.4	1714	685.49	0	129.101		1.04559	1.20042	-1.75273	-2.01226	0.0643236	0.263533	-0.809605	-1.00881	1.04559	1.20042	0.570538	0.496954	1	1	1	0.815495	0.957047	0.495647	0.489673	0.411342	9.61723e+07	5.487e+07	9.19786e+07	4.57092e+07	9.41008e+07	3.01956e+06	8.49063e+07	2.09757e+07	283.156	46.5361	70.0127
STOM	P27105	Stomatin OS=Homo sapiens OX=9606 GN=STOM PE=1 SV=3	182	1.86861	62	868	15	15	288	31.7	7.88	6059	55547.7	1397	443.94	0	134.666		1.28829	1.75782	-1.18467	-1.61642	0.36546	0.813784	-0.244481	-0.692805	1.28829	1.75782	0.844119	0.61865	1	0.106384	1	1	0.749576	0.0432867	0.786488	0.492727	1.80796e+08	1.52613e+08	1.40338e+08	8.68198e+07	1.66867e+08	2.36546e+07	1.18926e+08	3.10576e+07	265.412	45.8577	75.7589
CCT3	P49368	T-complex protein 1 subunit gamma OS=Homo sapiens OX=9606 GN=CCT3 PE=1 SV=4	183	1.84567	61	1649	32	32	545	60.5	6.49	8797	77256	2281	664.74	0	338.227	Acetyl [N-Term]	1.36171	1.52152	-2.66068	-2.97293	0.445419	0.605509	-1.41179	-1.57188	1.36171	1.52152	0.375844	0.336369	1	0.767009	0.622783	0.411627	0.768238	0.232215	0.439621	0.323515	2.65081e+08	9.96293e+07	1.94668e+08	6.54803e+07	3.33478e+08	2.31939e+07	1.95776e+08	3.50665e+07	415.872	35.7754	57.424
PTPRC	P08575	Receptor-type tyrosine-protein phosphatase C OS=Homo sapiens OX=9606 GN=PTPRC PE=1 SV=3	184	1.82102	45	5285	55	55	1306	147.4	6.15	25713	282105	7182	2147.58	0	481.793		1.12422	1.34132	-1.57646	-1.8809	0.168924	0.423656	-0.656689	-0.91142	1.12422	1.34132	0.634333	0.531662	1	1	1	0.867115	0.882769	0.292246	0.553665	0.395153	6.27181e+08	3.97841e+08	5.57881e+08	2.96604e+08	6.12838e+08	5.40489e+07	4.56191e+08	1.34217e+08	283.149	44.1617	73.1229
RALB	P11234	Ras-related protein Ral-B OS=Homo sapiens OX=9606 GN=RALB PE=1 SV=1	185	1.78354	37	993	9	6	206	23.4	6.62	5762	61055.8	1269	501.23	0	64.963		1.05776	1.32141	-1.39687	-1.74503	0.081012	0.402074	-0.482193	-0.803255	1.05776	1.32141	0.715889	0.573055	1	0.818188	1	1	0.940666	0.164486	0.617422	0.427737	4.76671e+07	3.41244e+07	4.50642e+07	2.58243e+07	4.33547e+07	1.5636e+06	3.68702e+07	8.31421e+06	255.272	47.4483	71.9227
RPS8	P62241	40S ribosomal protein S8 OS=Homo sapiens OX=9606 GN=RPS8 PE=1 SV=2	186	1.77389	49	753	9	9	208	24.2	10.32	4911	44755	1128	379.17	0	79.997		1.38601	1.23714	-2.1503	-1.91933	0.470942	0.307005	-1.10454	-0.940604	1.38601	1.23714	0.465051	0.521015	1	1	0.692734	0.97708	0.705314	0.340941	0.382576	0.459523	1.0843e+08	5.04255e+07	7.82316e+07	4.07598e+07	1.02155e+08	8.61545e+06	7.83358e+07	1.28878e+07	318.531	31.9798	117.79
ATP5F1B	P06576	ATP synthase subunit beta, mitochondrial OS=Homo sapiens OX=9606 GN=ATP5F1B PE=1 SV=3	187	1.76938	60	1560	23	21	529	56.5	5.4	7292	81057	2396	647.41	0	310.839		1.26867	1.80909	-3.83138	-5.46346	0.343315	0.855267	-1.93786	-2.44982	1.26867	1.80909	0.261003	0.183034	1	0.170051	0.393562	0.247888	0.830683	0.0727196	0.381335	0.303639	1.76153e+08	4.59763e+07	1.38849e+08	2.5414e+07	2.28997e+08	1.3764e+07	1.66525e+08	5.20004e+06	455.501	30.2043	61.3647
ARF5	P84085	ADP-ribosylation factor 5 OS=Homo sapiens OX=9606 GN=ARF5 PE=1 SV=2	188	1.76344	59	538	10	4	180	20.5	6.79	2675	28413.6	765	224.5	0	92.245		1.07251	1.27767	-2.14338	-2.55338	0.100994	0.353517	-1.09989	-1.35241	1.07251	1.27767	0.466553	0.391638	1	1	0.735796	0.514379	0.934832	0.363941	0.404646	0.347825	1.60551e+07	7.49058e+06	1.49696e+07	5.86268e+06	1.59368e+07	90102.1	1.45857e+07	2.75346e+06	309.926	49.3593	74.852
RAB5C	P51148	Ras-related protein Rab-5C OS=Homo sapiens OX=9606 GN=RAB5C PE=1 SV=2	189	1.7525	54	701	8	5	216	23.5	8.41	5409	41493.5	1005	346.91	0	82.875		1.06417	1.29923	-1.61906	-1.97669	0.0897226	0.377658	-0.695153	-0.983089	1.06417	1.29923	0.617644	0.505895	1	1	1	0.975953	0.948988	0.202975	0.594184	0.479724	2.71953e+07	1.6797e+07	2.55555e+07	1.29284e+07	3.11538e+07	214900	2.77443e+07	4.401e+06	306.018	35.3652	54.2992
APOA1	P02647	Apolipoprotein A-I OS=Homo sapiens OX=9606 GN=APOA1 PE=1 SV=1	190	1.73397	67	691	22	22	267	30.8	5.76	3594	41189	983	317.69	0	163.962		12.7527	29.6548	-1.63159	-3.79405	3.67274	4.89019	-0.706278	-1.92374	12.7527	29.6548	0.612899	0.263571	0.192318	0.0610726	1	0.200362	0.353166	0.149329	0.701046	0.192722	3.19959e+08	1.96103e+08	2.50895e+07	6.61285e+06	4.86214e+08	1.84148e+08	2.02191e+07	3.0897e+06	643.169	12.0912	45.6823
KOW domain-containing protein OS=Homo sapiens OX=9606	J3QQQ9	KOW domain-containing protein OS=Homo sapiens OX=9606 PE=3 SV=1	191	1.7271	40	462	7	7	107	12.7	10.78	986	19874.7	483	166.88	0	24.393		1.02628	1.34353	-1.02319	-1.33949	0.0374206	0.426026	-0.0330759	-0.421682	1.02628	1.34353	0.977334	0.746554	1	1	1	1	0.979151	0.528792	0.978307	0.703971	5.43691e+07	5.31368e+07	5.2977e+07	3.95502e+07	6.66471e+07	3.16516e+07	5.54897e+07	1.28545e+07	262.36	24.3153	39.485
CCT7	Q99832	T-complex protein 1 subunit eta OS=Homo sapiens OX=9606 GN=CCT7 PE=1 SV=2	192	1.69613	60	1535	28	28	543	59.3	7.65	7247	71382.2	2061	561.6	0	232.267	Acetyl [N-Term]	1.31342	1.59599	-2.40312	-2.92013	0.393325	0.674449	-1.26491	-1.54603	1.31342	1.59599	0.416126	0.34245	1	0.68686	0.708749	0.364629	0.779248	0.231626	0.448251	0.281864	2.76534e+08	1.15073e+08	2.10545e+08	7.21013e+07	3.30908e+08	3.70942e+07	1.89267e+08	3.76086e+07	390.343	39.3861	62.4314
RAP2C	Q9Y3L5	Ras-related protein Rap-2c OS=Homo sapiens OX=9606 GN=RAP2C PE=1 SV=1	193	1.68525	60	514	10	5	183	20.7	4.94	1855	28659.2	785	255.15	0	77.973		1.07247	1.35626	-1.29509	-1.63779	0.100935	0.43963	-0.373054	-0.711748	1.07247	1.35626	0.772146	0.61058	1	0.504689	1	1	0.929447	0.110938	0.689889	0.501495	2.70182e+07	2.0862e+07	2.51925e+07	1.5382e+07	2.48106e+07	1.28488e+06	2.25879e+07	4.47168e+06	250.489	42.5249	73.5215
ATP1B3	P54709	Sodium/potassium-transporting ATPase subunit beta-3 OS=Homo sapiens OX=9606 GN=ATP1B3 PE=1 SV=1	194	1.66939	41	1136	11	11	279	31.5	8.35	5702	52699.2	1301	298.78	0	87.965		-1.03486	1.07631	-1.35137	-1.50521	-0.0494401	0.106097	-0.434428	-0.589965	0.966311	1.07631	0.739987	0.664359	1	1	1	1	0.96562	0.822478	0.664204	0.570737	1.23372e+08	9.12935e+07	1.27673e+08	8.48206e+07	1.17524e+08	1.69681e+07	1.12147e+08	4.36246e+07	241.973	41.3428	63.2677
RPS18	P62269	40S ribosomal protein S18 OS=Homo sapiens OX=9606 GN=RPS18 PE=1 SV=3	195	1.65539	46	547	9	9	152	17.7	10.99	2928	30338.7	686	240.79	0	60.08		1.26213	1.16671	-2.36368	-2.18499	0.335857	0.222448	-1.24103	-1.12762	1.26213	1.16671	0.42307	0.457669	1	1	0.792225	0.817555	0.832736	0.593841	0.491588	0.460947	9.52391e+07	4.02928e+07	7.54593e+07	3.45354e+07	1.25489e+08	9.42689e+06	8.57953e+07	1.44264e+07	390.95	27.3724	47.1544
PSMB1	P20618	Proteasome subunit beta type-1 OS=Homo sapiens OX=9606 GN=PSMB1 PE=1 SV=2	196	1.62124	44	888	9	9	241	26.5	8.13	3925	40717	1003	273.46	0	93.883		-1.02126	1.18228	-1.80527	-2.17972	-0.0303551	0.241575	-0.852213	-1.12414	0.979179	1.18228	0.553934	0.458774	1	1	0.630317	0.321765	0.965099	0.641082	0.268582	0.180855	8.09105e+07	4.48191e+07	8.26309e+07	3.79089e+07	4.63295e+07	1.50055e+07	4.41641e+07	1.84369e+07	218.159	83.6275	92.4668
RPS23	P62266	40S ribosomal protein S23 OS=Homo sapiens OX=9606 GN=RPS23 PE=1 SV=3	197	1.62077	49	473	7	7	143	15.8	10.49	1458	24037.4	565	218.58	0	39.19		1.28889	1.13288	-1.98764	-1.74705	0.366127	0.17999	-0.991057	-0.80492	1.28889	1.13288	0.503109	0.572394	1	1	1	1	0.798285	0.559427	0.50851	0.511585	4.30501e+07	2.16589e+07	3.3401e+07	1.91185e+07	5.09268e+07	4.12872e+06	3.3927e+07	5.55322e+06	347.286	37.8815	55.5113
TALDO1	P37837	Transaldolase OS=Homo sapiens OX=9606 GN=TALDO1 PE=1 SV=2	198	1.60119	38	1420	15	15	337	37.5	6.81	7709	69358.5	1839	559.14	0	110.745		-1.00999	1.25922	-1.75711	-2.2347	-0.0143402	0.332535	-0.813207	-1.16008	0.990109	1.25922	0.569116	0.447487	1	1	0.812649	0.24685	0.984485	0.355488	0.330426	0.143183	1.98659e+08	1.1306e+08	2.00644e+08	8.97854e+07	1.32262e+08	2.11667e+07	1.00546e+08	3.23023e+07	232.582	70.3966	92.9222
PTPN6	P29350	Tyrosine-protein phosphatase non-receptor type 6 OS=Homo sapiens OX=9606 GN=PTPN6 PE=1 SV=1	199	1.58884	52	1818	24	24	595	67.5	7.78	9027	84948.2	2151	614.33	0	184.757		-1.01073	1.05305	-1.6289	-1.73372	-0.0154003	0.0745674	-0.7039	-0.793868	0.989382	1.05305	0.61391	0.576796	1	1	0.490174	0.116173	0.969309	0.745169	0.172517	0.0461129	2.42937e+08	1.49142e+08	2.45544e+08	1.41629e+08	9.54384e+07	2.2011e+07	5.53193e+07	3.01865e+07	180.735	103.416	89.9572
CSTB	P04080	Cystatin-B OS=Homo sapiens OX=9606 GN=CSTB PE=1 SV=2	200	1.58571	70	222	4	4	98	11.1	7.56	828	6862.05	273	62.32	0	32.698	Acetyl [N-Term]	1.05845	1.25368	-2.00657	-2.37668	0.081949	0.326164	-1.00473	-1.24895	1.05845	1.25368	0.498363	0.420756	1	1	0.91452	0.499739	0.946235	0.333524	0.459423	0.312074	1.5267e+07	7.60853e+06	1.4424e+07	6.06898e+06	1.62005e+07	828334	1.23103e+07	2.28092e+06	313.312	51.4579	57.666
IQGAP1	P46940	Ras GTPase-activating-like protein IQGAP1 OS=Homo sapiens OX=9606 GN=IQGAP1 PE=1 SV=1	201	1.57318	52	5013	71	68	1657	189.1	6.48	30552	265495	7347	2290.27	0	662.167	Met-loss+Acetyl [N-Term]	1.03383	1.22124	-1.8867	-2.2287	0.0480007	0.288341	-0.915862	-1.1562	1.03383	1.22124	0.530027	0.448692	1	1	0.999041	0.558601	0.96664	0.402253	0.457492	0.322928	5.80379e+08	3.07617e+08	5.61387e+08	2.5189e+08	5.75e+08	9.34408e+06	4.64616e+08	1.02695e+08	292.288	50.4896	66.5956
RAP2B	P61225	Ras-related protein Rap-2b OS=Homo sapiens OX=9606 GN=RAP2B PE=1 SV=1	202	1.54918	54	525	9	4	183	20.5	4.81	2964	26688.8	709	237.66	0	72.535		1.04088	1.71001	-1.33733	-2.19704	0.0578036	0.774003	-0.419359	-1.13556	1.04088	1.71001	0.747757	0.455159	1	0.0729113	1	0.648802	0.962578	0.0282168	0.695953	0.368376	2.32284e+07	1.73692e+07	2.23162e+07	1.01574e+07	2.41168e+07	1.33271e+06	2.04993e+07	3.46657e+06	276.777	27.073	77.6152
PAICS	P22234	Multifunctional protein ADE2 OS=Homo sapiens OX=9606 GN=PAICS PE=1 SV=3	203	1.54504	64	1026	24	24	425	47	7.23	5017	55687.2	1469	428.32	0	182.839	Acetyl [N-Term]; Met-loss+Acetyl [N-Term]	1.18457	1.47453	-2.84323	-3.5392	0.244369	0.560259	-1.50753	-1.82342	1.18457	1.47453	0.351712	0.28255	1	0.809002	0.518253	0.275506	0.856414	0.226625	0.390641	0.251181	9.11636e+07	3.20634e+07	7.6959e+07	2.17448e+07	1.06316e+08	5.05483e+06	7.04214e+07	1.14548e+07	385.323	44.6699	62.9369
CCT4	P50991	T-complex protein 1 subunit delta OS=Homo sapiens OX=9606 GN=CCT4 PE=1 SV=4	204	1.54386	54	1541	23	22	539	57.9	7.83	8453	78405.9	2238	618.07	0	234.751		1.25825	1.44239	-2.63156	-3.01669	0.331418	0.528464	-1.39592	-1.59297	1.25825	1.44239	0.380002	0.331489	1	0.951538	0.639702	0.406714	0.825019	0.251427	0.446487	0.323941	1.79417e+08	6.81787e+07	1.42592e+08	4.72678e+07	2.28239e+08	9.65608e+06	1.44718e+08	2.52544e+07	404.715	32.9272	54.5223
PSMA7	O14818	Proteasome subunit alpha type-7 OS=Homo sapiens OX=9606 GN=PSMA7 PE=1 SV=1	205	1.54323	52	736	12	12	248	27.9	8.46	5021	40322.8	1274	340.42	0	96.164		-1.00427	1.21141	-1.90599	-2.3188	-0.00614947	0.276688	-0.93054	-1.21338	0.995747	1.21141	0.524662	0.431258	1	1	0.462289	0.196667	0.992064	0.592954	0.215089	0.119315	9.48603e+07	4.97696e+07	9.52655e+07	4.1084e+07	5.03331e+07	1.68214e+07	4.31908e+07	1.97376e+07	217.555	88.4977	99.0739
GSTO1	P78417	Glutathione S-transferase omega-1 OS=Homo sapiens OX=9606 GN=GSTO1 PE=1 SV=2	206	1.53859	45	824	13	13	241	27.5	6.6	2859	38914.4	954	295.86	0	69.252		1.01763	1.30082	-2.16105	-2.76244	0.0252126	0.379423	-1.11173	-1.46594	1.01763	1.30082	0.462738	0.361999	1	1	0.634656	0.280955	0.98011	0.290573	0.352784	0.205932	8.42366e+07	3.89794e+07	8.27772e+07	2.99652e+07	7.44298e+07	5.36516e+06	5.95094e+07	1.1656e+07	287.929	59.1514	81.316
MACROH2A2	A0A7I2V3R0	Core histone macro-H2A.2 (Fragment) OS=Homo sapiens OX=9606 GN=MACROH2A2 PE=4 SV=1	207	1.5307	52	209	4	3	71	7.7	10.36	1069	14002.4	280	66.75	0	27.523		2.86869	1.03333	8.08448	22.4438	1.52039	0.0473027	3.01515	4.48825	2.86869	1.03333	8.08448	22.4438	0.407636	1	0.0331525	8.4021e-05	0.309884	0.923535	0.04998	0.000188553	1.45893e+06	1.17947e+07	508569	1.14142e+07	1.36257e+06	6.30128e+06	387925	1.37394e+06	47.9299	13.8391	7.76892
SERPINB1	P30740	Leukocyte elastase inhibitor OS=Homo sapiens OX=9606 GN=SERPINB1 PE=1 SV=1	208	1.52947	49	1183	18	18	379	42.7	6.28	7121	65499.2	1752	579.9	0	152.117	Acetyl [N-Term]	1.04611	1.05998	-1.74219	-1.7653	0.0650338	0.084042	-0.800905	-0.819913	1.04611	1.05998	0.573989	0.566476	1	1	0.78988	0.592217	0.930276	0.701519	0.31631	0.242783	1.86317e+08	1.06944e+08	1.78105e+08	1.00892e+08	1.20064e+08	4.21799e+06	9.43966e+07	2.50954e+07	226.809	75.0205	88.8695
HNRNPA2B1	A0A7I2V323	Heterogeneous nuclear ribonucleoproteins A2/B1 OS=Homo sapiens OX=9606 GN=HNRNPA2B1 PE=4 SV=1	209	1.52721	52	978	16	13	333	35.2	8.87	5561	50629.8	1305	500.41	0	179.265		1.03212	1.03322	-3.31068	-3.31418	0.0456165	0.047141	-1.72713	-1.72865	1.03212	1.03322	0.302053	0.301734	1	1	0.409528	0.27052	0.971532	0.891751	0.353654	0.233818	9.19822e+07	2.77835e+07	8.91193e+07	2.68903e+07	1.06038e+08	2.59491e+06	7.62326e+07	1.03515e+07	363.703	47.3953	57.0532
ESD	U3KQT1	S-formylglutathione hydrolase OS=Homo sapiens OX=9606 GN=ESD PE=1 SV=2	210	1.52397	56	713	10	10	262	29	7.33	2944	22954.9	1058	177.14	0	91.34		1.0459	1.29111	-1.5282	-1.88649	0.0647428	0.368612	-0.611835	-0.915704	1.0459	1.29111	0.654364	0.530085	1	1	1	0.793044	0.951124	0.330106	0.548227	0.363097	6.49747e+07	4.25171e+07	6.21233e+07	3.29306e+07	5.93495e+07	2.09272e+06	4.70193e+07	1.48427e+07	263.134	50.6348	71.179
RAC3	P60763	Ras-related C3 botulinum toxin substrate 3 OS=Homo sapiens OX=9606 GN=RAC3 PE=1 SV=1	211	1.51766	33	883	6	2	192	21.4	8.15	4617	45460	946	274.21	0	29.795		1.12732	2.09296	-1.70741	-3.16994	0.172899	1.06554	-0.771811	-1.66445	1.12732	2.09296	0.585682	0.315464	1	0.147474	1	0.430244	0.906834	0.0785699	0.587873	0.358061	3.04685e+06	1.78448e+06	2.70273e+06	852614	3.71199e+06	169839	3.01578e+06	665690	345.792	10.4155	79.7481
RPLP0	P05388	60S acidic ribosomal protein P0 OS=Homo sapiens OX=9606 GN=RPLP0 PE=1 SV=1	212	1.51577	50	961	12	12	317	34.3	5.97	5158	43658.8	1514	459.86	0	112.228		1.25829	1.86846	1.07291	-1.38401	0.331465	0.901852	0.101529	-0.468859	1.25829	1.86846	1.07291	0.722536	1	0.826571	1	1	0.821833	0.372723	0.936928	0.667512	1.18091e+08	1.26701e+08	9.38504e+07	6.78103e+07	1.45333e+08	1.01155e+08	9.68475e+07	1.07254e+07	281.177	26.8547	40.6175
RPL27A	E9PLL6	60S ribosomal protein L27a OS=Homo sapiens OX=9606 GN=RPL27A PE=1 SV=1	213	1.51296	38	430	4	4	108	12.2	11.46	2083	21122.6	611	175.25	0	28.874		-1.1621	1.15404	1.06179	-1.26306	-0.216734	0.206693	0.0865007	-0.336927	0.860511	1.15404	1.06179	0.791726	1	1	1	1	0.873555	0.607651	0.930543	0.757283	5.08839e+07	5.40281e+07	5.91322e+07	4.68165e+07	5.54969e+07	1.91245e+07	6.33694e+07	1.17643e+07	217.732	27.8577	43.9885
G6PD	P11413	Glucose-6-phosphate 1-dehydrogenase OS=Homo sapiens OX=9606 GN=G6PD PE=1 SV=4	214	1.51186	49	1589	23	23	515	59.2	6.84	5568	74845.2	1915	618.24	0	171.719	Acetyl [N-Term]	1.02632	1.36594	-2.16836	-2.88588	0.0374816	0.44989	-1.1166	-1.52901	1.02632	1.36594	0.461178	0.346514	1	0.943191	0.669876	0.321082	0.97288	0.212166	0.373993	0.245469	2.38282e+08	1.09891e+08	2.32171e+08	8.04507e+07	2.22309e+08	7.29354e+06	1.90301e+08	3.35963e+07	299.289	57.8262	75.6038
RAN	B5MDF5	GTP-binding nuclear protein Ran OS=Homo sapiens OX=9606 GN=RAN PE=1 SV=1	215	1.49279	34	1023	9	9	233	26.2	7.01	4053	52553.7	1384	479.9	0	66.793	Acetyl [N-Term]; Met-loss+Acetyl [N-Term]	1.10709	1.1629	-2.37094	-2.49047	0.146773	0.217728	-1.24546	-1.31642	1.10709	1.1629	0.421773	0.401531	1	1	0.682822	0.475952	0.909481	0.505254	0.425214	0.313276	149902347	6.32247e+07	1.35402e+08	5.43681e+07	1.69182e+08	5.28194e+06	1.20069e+08	2.03073e+07	342.692	46.9923	56.7887
HLA-B	P01889	HLA class I histocompatibility antigen, B alpha chain OS=Homo sapiens OX=9606 GN=HLA-B PE=1 SV=3	216	1.4613	33	1603	8	1	362	40.4	5.85	10984	120282	2918	771.72	0	120.229		1.45947	2.73481	-1.11097	-2.08178	0.545443	1.45144	-0.151822	-1.05782	1.45947	2.73481	0.900113	0.480358	1	0.0443541	1	0.424096	0.665833	0.0321886	0.885967	0.224308	1.07995e+06	972077	739962	355446	1.20792e+06	191022	376476	270782	311.395	21.5314	78.8186
PRDX5	P30044	Peroxiredoxin-5, mitochondrial OS=Homo sapiens OX=9606 GN=PRDX5 PE=1 SV=4	217	1.44449	56	552	11	11	214	22.1	8.7	2696	28100.6	796	214.37	0	87.048		1.16128	1.42766	-2.42014	-2.97528	0.215718	0.513652	-1.27509	-1.57303	1.16128	1.42766	0.413199	0.336103	1	0.825437	0.681428	0.375245	0.874048	0.211994	0.434442	0.295135	5.13513e+07	2.12183e+07	4.42195e+07	1.48623e+07	6.01047e+07	2.04363e+06	4.16439e+07	7.13186e+06	366.786	44.8777	56.4027
RPS11	P62280	40S ribosomal protein S11 OS=Homo sapiens OX=9606 GN=RPS11 PE=1 SV=3	218	1.42671	51	442	10	9	158	18.4	10.3	1454	19633.9	566	157.84	0	66.565		1.21204	1.24795	-1.81268	-1.86638	0.277443	0.319556	-0.858127	-0.900239	1.21204	1.24795	0.551668	0.535798	1	1	1	1	0.851633	0.425025	0.565541	0.502638	9.06094e+07	4.99864e+07	7.47575e+07	4.00549e+07	1.11777e+08	1.25808e+07	8.034e+07	1.47487e+07	343.796	32.3087	49.6117
RPL32	D3YTB1	60S ribosomal protein L32 (Fragment) OS=Homo sapiens OX=9606 GN=RPL32 PE=1 SV=1	219	1.42414	47	403	7	7	133	15.6	11.44	1720	21502.3	623	98.39	0	54.875	Met-loss [N-Term]	1.18045	1.45565	1.2973	1.05204	0.239333	0.541664	0.375515	0.0731837	1.18045	1.45565	1.2973	1.05204	1	1	1	1	0.857921	0.390102	0.715097	0.933152	4.73948e+07	6.14854e+07	4.01499e+07	4.22391e+07	5.24171e+07	3.36169e+07	3.96807e+07	8.26499e+06	224.86	23.6823	48.8066
FERMT3	Q86UX7	Fermitin family homolog 3 OS=Homo sapiens OX=9606 GN=FERMT3 PE=1 SV=1	220	1.42324	55	1726	31	31	667	75.9	6.98	9937	86798.5	2461	797.94	0	288.006		1.04461	1.4693	-2.05631	-2.89232	0.0629637	0.555132	-1.04006	-1.53223	1.04461	1.4693	0.486308	0.345743	1	0.426476	0.873305	0.436826	0.961882	0.118375	0.454144	0.334658	1.72671e+08	8.39711e+07	1.65297e+08	5.71503e+07	1.85504e+08	2.11359e+06	1.69317e+08	2.33294e+07	322.924	50.0725	59.5014
RPL17	J3KRX5	60S ribosomal protein L17 (Fragment) OS=Homo sapiens OX=9606 GN=RPL17 PE=1 SV=1	221	1.42213	49	505	7	7	174	20.2	10.1	1725	21863.5	633	98.94	0	62.311		-1.03605	1.10433	-1.1843	-1.35499	-0.0510876	0.143167	-0.24403	-0.438284	0.965208	1.10433	0.844384	0.738012	1	1	1	1	0.970021	0.79685	0.836249	0.689481	3.82412e+07	3.22902e+07	3.96196e+07	2.92397e+07	4.35043e+07	1.70787e+07	4.08972e+07	8.78274e+06	253.595	29.7908	45.8288
UBE2L3	P68036	Ubiquitin-conjugating enzyme E2 L3 OS=Homo sapiens OX=9606 GN=UBE2L3 PE=1 SV=1	222	1.41818	65	336	7	7	154	17.9	8.51	714	12294.3	393	71.23	0	47.672		1.18496	1.25714	-1.84244	-1.95466	0.244838	0.330144	-0.881614	-0.966921	1.18496	1.25714	0.54276	0.511597	1	1	1	0.81336	0.84092	0.389128	0.487747	0.393227	2.02717e+07	1.10027e+07	1.71075e+07	8.75214e+06	2.09783e+07	1.46207e+06	1.4663e+07	3.76487e+06	311.054	46.5281	68.1898
PSMA1	P25786	Proteasome subunit alpha type-1 OS=Homo sapiens OX=9606 GN=PSMA1 PE=1 SV=1	223	1.41597	40	931	11	11	263	29.5	6.61	4438	48592.6	1241	340.4	0	96.213		1.01153	1.27443	-1.95301	-2.4606	0.0165428	0.349854	-0.965697	-1.29901	1.01153	1.27443	0.512031	0.406406	1	1	0.403168	0.123146	0.977402	0.462839	0.194669	0.0799836	1.06581e+08	5.45728e+07	1.05366e+08	4.28213e+07	5.56757e+07	1.58541e+07	4.21608e+07	1.94543e+07	220.74	91.2748	101.436
TPM3	J3KN67	Tropomyosin alpha-3 chain OS=Homo sapiens OX=9606 GN=TPM3 PE=1 SV=1	224	1.40407	41	976	17	1	285	33.2	4.77	3027	48868.9	1497	360.58	0	108.436		-1.22677	-1.24168	-2.35446	-2.32619	-0.294863	-0.312289	-1.2354	-1.21797	0.81515	0.805363	0.424726	0.429887	1	1	0.562021	0.629526	0.810213	0.525093	0.347159	0.383372	29414395	12493055	3.60846e+07	1.55123e+07	2.75289e+07	664221	3.56487e+07	7.49085e+06	260.87	72.1643	44.4584
MDH1	P40925	Malate dehydrogenase, cytoplasmic OS=Homo sapiens OX=9606 GN=MDH1 PE=1 SV=4	225	1.39204	41	1134	12	12	334	36.4	7.36	5232	62488.9	1569	390.8	0	109.86		1.02589	1.39372	-1.60972	-2.18687	0.0368793	0.478937	-0.686811	-1.12887	1.02589	1.39372	0.621225	0.457274	1	0.708805	1	0.185753	0.959321	0.169737	0.401521	0.104845	1.35227e+08	8.40065e+07	1.31814e+08	6.02752e+07	9.33451e+07	1.54706e+07	5.6131e+07	1.90955e+07	235.862	70.8172	87.8349
XRCC6	P12956	X-ray repair cross-complementing protein 6 OS=Homo sapiens OX=9606 GN=XRCC6 PE=1 SV=2	226	1.38067	47	1789	27	27	609	69.8	6.64	7831	85183.4	2164	608.92	0	205.503		-1.05153	1.04855	2.36709	2.14685	-0.0724932	0.0684022	1.24312	1.10222	0.950993	1.04855	2.36709	2.14685	1	1	0.305074	0.247191	0.958112	0.855767	0.189621	0.136229	5.11876e+07	1.21166e+08	5.38255e+07	1.15555e+08	5.90571e+07	4.90836e+07	5.65284e+07	1.02476e+07	139.589	15.8847	24.2724
KRT17	Q04695	Keratin, type I cytoskeletal 17 OS=Homo sapiens OX=9606 GN=KRT17 PE=1 SV=2	227	1.37806	41	1452	22	8	432	48.1	5.02	9146	79462	2053	707.35	0	145.236		-1.04911	-1.21366	-3.21779	-2.78151	-0.0691647	-0.27937	-1.68607	-1.47587	0.95319	0.823951	0.310772	0.359517	1	1	0.273213	0.182422	0.938696	0.46087	0.230328	0.134615	4.87612e+07	1.51536e+07	5.11558e+07	1.83914e+07	4.07279e+07	6.04768e+06	3.01466e+07	3.28426e+06	266.432	22.3748	149.621
RPS15A	I3L3P7	40S ribosomal protein S15a OS=Homo sapiens OX=9606 GN=RPS15A PE=1 SV=1	228	1.3769	49	281	5	2	100	11.5	10.15	1270	14973.1	422	117.72	0	41.695		1.0358	-1.02141	-3.32336	-3.14123	0.0507429	-0.0305659	-1.73264	-1.65133	1.0358	0.979036	0.300901	0.318346	1	1	0.480253	0.429756	0.973885	0.940809	0.416053	0.354834	1.17069e+07	3.52263e+06	1.13023e+07	3.59806e+06	1.56173e+07	877557	1.26871e+07	1.40111e+06	394.387	23.3914	48.4791
SRI	P30626	Sorcin OS=Homo sapiens OX=9606 GN=SRI PE=1 SV=1	229	1.37606	57	478	8	8	198	21.7	5.59	1587	19048.2	697	175.11	0	46.78	Acetyl [N-Term]; Met-loss+Acetyl [N-Term]	1.17847	1.59508	1.08837	-1.24361	0.236918	0.673628	0.122173	-0.314536	1.17847	1.59508	1.08837	0.804109	1	0.204118	1	1	0.79847	0.0687498	0.858228	0.656026	4.29109e+07	4.67031e+07	3.64123e+07	2.92795e+07	3.29596e+07	1.01502e+07	2.48071e+07	6.77738e+06	205.524	42.1165	83.9187
RPL15	P61313	60S ribosomal protein L15 OS=Homo sapiens OX=9606 GN=RPL15 PE=1 SV=2	230	1.3727	41	683	9	9	204	24.1	11.62	3790	33776.5	834	266.83	0	65.045		1.11639	1.74167	1.49036	-1.04679	0.158836	0.800473	0.575658	-0.0659785	1.11639	1.74167	1.49036	0.955297	1	0.853863	1	1	0.905669	0.341747	0.596877	0.945109	8.52194e+07	1.27007e+08	7.63351e+07	7.29227e+07	9.31383e+07	8.50949e+07	7.87098e+07	1.76592e+07	213.09	28.7096	41.0985
RAB8A	P61006	Ras-related protein Rab-8A OS=Homo sapiens OX=9606 GN=RAB8A PE=1 SV=1	231	1.36213	38	742	9	3	207	23.7	9.07	2734	45967.4	1091	405.09	0	55.065		1.45723	1.53011	-1.91397	-2.00969	0.543233	0.613636	-0.936568	-1.00697	1.45723	1.53011	0.522474	0.49759	1	0.352627	1	0.863627	0.701812	0.108192	0.507311	0.434823	2.5388e+07	1.32646e+07	1.74221e+07	8.66904e+06	2.88563e+07	908580	1.70778e+07	3.75152e+06	362.045	39.9086	68.6039
ARHGDIA	P52565	Rho GDP-dissociation inhibitor 1 OS=Homo sapiens OX=9606 GN=ARHGDIA PE=1 SV=3	232	1.35662	45	615	9	9	204	23.2	5.11	3554	33552.4	1018	260.24	0	120.402	Met-loss+Acetyl [N-Term]	-1.11728	1.22237	-2.0966	-2.86337	-0.15999	0.289676	-1.06805	-1.51772	0.895031	1.22237	0.476963	0.349238	1	1	0.691505	0.261457	0.874283	0.354186	0.369281	0.198409	6.45821e+07	3.08033e+07	7.21563e+07	2.51997e+07	5.78184e+07	2.67925e+06	5.20624e+07	8.87415e+06	272.44	59.3835	70.2616
EEF1G	P26641	Elongation factor 1-gamma OS=Homo sapiens OX=9606 GN=EEF1G PE=1 SV=3	233	1.35414	52	1138	22	22	437	50.1	6.67	4909	54203	1719	382.16	0	153.728	Acetyl [N-Term]; Met-loss+Acetyl [N-Term]	1.06609	1.29581	-2.88906	-3.5116	0.0923228	0.37385	-1.5306	-1.81213	1.06609	1.29581	0.346133	0.28477	1	1	0.493796	0.292033	0.944497	0.246375	0.377903	0.2646	1.41624e+08	4.90207e+07	1.32845e+08	3.78303e+07	1.61812e+08	5.18806e+06	1.26253e+08	1.33105e+07	363.235	42.4681	64.6521
BASP1	P80723	Brain acid soluble protein 1 OS=Homo sapiens OX=9606 GN=BASP1 PE=1 SV=2	234	1.35357	54	569	6	6	227	22.7	4.63	2152	13022.6	731	95.26	0	35.465		-1.41897	1.1064	1.17797	-1.33275	-0.504841	0.145867	0.236297	-0.414411	0.704738	1.1064	1.17797	0.750326	0.783339	1	1	0.549304	0.197731	0.423747	0.504727	0.113819	1.33191e+07	1.56895e+07	1.88994e+07	1.41807e+07	5.58005e+06	563243	2.84727e+06	2.88163e+06	127.189	62.2955	67.9363
AHCY	P23526	Adenosylhomocysteinase OS=Homo sapiens OX=9606 GN=AHCY PE=1 SV=4	235	1.3328	43	1339	18	18	432	47.7	6.34	6501	65713.1	1703	530.34	0	131.246		1.08338	1.34127	-2.18706	-2.70769	0.115535	0.423601	-1.129	-1.43706	1.08338	1.34127	0.457234	0.369319	1	1	0.684089	0.324636	0.916525	0.273601	0.386167	0.233261	1.54233e+08	7.05207e+07	1.42364e+08	5.25775e+07	1.48992e+08	7.83975e+06	1.0838e+08	2.32236e+07	310.615	55.9454	74.4261
BANF1	O75531	Barrier-to-autointegration factor OS=Homo sapiens OX=9606 GN=BANF1 PE=1 SV=1	236	1.32764	56	211	4	4	89	10.1	6.09	1138	1573.64	365	61.18	0	39.441		-1.13023	1.29758	5.79111	3.94878	-0.176613	0.375819	2.53384	1.98141	0.884778	1.29758	5.79111	3.94878	1	1	0.0316165	0.0261188	0.90574	0.441191	0.0400556	0.025876	3.07214e+06	1.77911e+07	3.47221e+06	1.3711e+07	4.26917e+06	7.35723e+06	3.46033e+06	3.78604e+06	84.0928	4.79297	8.01066
LYZ	P61626	Lysozyme C OS=Homo sapiens OX=9606 GN=LYZ PE=1 SV=1	237	1.31676	48	406	7	7	148	16.5	9.16	2074	20304.6	628	200.18	0	36.854		-1.10771	1.41237	-1.78055	-2.78567	-0.147575	0.498121	-0.832326	-1.47802	0.902766	1.41237	0.561623	0.35898	1	0.469945	1	0.318805	0.893593	0.117045	0.480998	0.235601	7.69296e+07	4.32054e+07	8.52154e+07	3.05907e+07	7.52103e+07	2.70544e+06	6.70054e+07	1.06238e+07	274.848	33.4333	82.9839
RPL36	Q9Y3U8	60S ribosomal protein L36 OS=Homo sapiens OX=9606 GN=RPL36 PE=1 SV=3	238	1.31143	30	459	3	3	105	12.2	11.59	1873	24272.4	495	184.61	0	29.227		-1.29224	1.45707	2.32875	1.23681	-0.369871	0.543066	1.21956	0.30662	0.773852	1.45707	2.32875	1.23681	1	1	0.488625	1	0.704971	0.531505	0.297953	0.661718	1.81928e+07	4.23666e+07	2.35094e+07	2.90766e+07	1.24159e+07	3.27515e+07	1.89271e+07	7.72327e+06	113.387	28.7951	50.7675
DDT	P30046	D-dopachrome decarboxylase OS=Homo sapiens OX=9606 GN=DDT PE=1 SV=3	239	1.27797	52	290	6	6	118	12.7	7.3	1402	14022.3	302	60.24	0	39.85	Met-loss [N-Term]	1.24757	1.16717	-1.65809	-1.55124	0.319119	0.223013	-0.729524	-0.633418	1.24757	1.16717	0.603103	0.644648	1	1	1	1	0.775926	0.538395	0.419384	0.596798	1.79059e+07	1.07991e+07	1.43527e+07	9.2524e+06	1.35226e+07	2.12955e+06	1.50209e+07	3.37004e+06	256.318	77.9847	76.4616
WDR1	O75083	WD repeat-containing protein 1 OS=Homo sapiens OX=9606 GN=WDR1 PE=1 SV=4	240	1.26436	60	1277	26	26	606	66.2	6.65	6352	49959.8	1905	516.98	0	225.416		1.09119	1.48303	-1.97051	-2.67812	0.125898	0.568549	-0.97857	-1.42122	1.09119	1.48303	0.507483	0.373396	1	0.684162	0.824628	0.322232	0.904856	0.19449	0.403478	0.228982	1.9687e+08	9.99082e+07	1.80419e+08	6.73676e+07	1.79431e+08	1.34729e+07	1.33868e+08	3.36015e+07	296.669	63.2295	73.9235
IGHM	P01871	Immunoglobulin heavy constant mu OS=Homo sapiens OX=9606 GN=IGHM PE=1 SV=4	241	1.26349	41	1396	18	18	453	49.4	6.77	9225	77491.8	1983	560.48	0	203.505		280.048	3519.05	2.51231	-5.00173	8.12953	11.781	1.32901	-2.32243	280.048	3519.05	2.51231	0.199931	0.0544027	0.0267824	0.600195	0.136676	0.221134	0.157761	0.398834	0.15871	1.68381e+08	4.23025e+08	601257	120210	2.00665e+08	4.22191e+08	464709	126649	269.454	22.0492	49.7363
GPI	P06744	Glucose-6-phosphate isomerase OS=Homo sapiens OX=9606 GN=GPI PE=1 SV=4	242	1.23452	43	1602	20	20	558	63.1	8.32	8473	81812.9	2557	626.46	0	167.54		-1.08631	1.34446	-1.59588	-2.33077	-0.119432	0.427022	-0.67435	-1.2208	0.92055	1.34446	0.626615	0.429043	1	1	1	0.148486	0.848414	0.279954	0.337628	0.0906359	1.64752e+08	1.03236e+08	1.78972e+08	7.67866e+07	9.61148e+07	1.86133e+07	7.31938e+07	3.16244e+07	210.367	78.2686	88.842
CCT5	P48643	T-complex protein 1 subunit epsilon OS=Homo sapiens OX=9606 GN=CCT5 PE=1 SV=1	243	1.22274	63	1050	29	28	541	59.6	5.66	5237	43758	1436	438.1	0	257.504	Met-loss+Acetyl [N-Term]	1.22635	1.47512	-2.55718	-3.07592	0.29437	0.560836	-1.35455	-1.62102	1.22635	1.47512	0.391056	0.325106	1	0.919384	0.603978	0.337111	0.825607	0.257812	0.40906	0.273232	1.98825e+08	7.77517e+07	1.62127e+08	5.27086e+07	2.272e+08	1.40411e+07	1.46341e+08	2.97554e+07	375.174	46.9395	63.4049
VCP	P55072	Transitional endoplasmic reticulum ATPase OS=Homo sapiens OX=9606 GN=VCP PE=1 SV=4	244	1.21995	51	1928	35	35	806	89.3	5.26	11260	102557	2771	870.54	0	307.04		1.0796	1.08902	-2.70555	-2.72916	0.110498	0.123032	-1.43592	-1.44846	1.0796	1.08902	0.36961	0.366413	1	1	0.408749	0.285398	0.913959	0.806728	0.293467	0.206693	2.00564e+08	7.41304e+07	1.85776e+08	6.80707e+07	1.80809e+08	1.23721e+07	1.29932e+08	3.82067e+07	308.934	58.9681	87.4588
CCT6A	P40227	T-complex protein 1 subunit zeta OS=Homo sapiens OX=9606 GN=CCT6A PE=1 SV=3	245	1.21623	49	1318	22	22	531	58	6.68	5180	58294.4	1782	548.52	0	162.765		1.17088	1.36333	-2.43642	-2.83687	0.227594	0.447132	-1.28476	-1.5043	1.17088	1.36333	0.410438	0.352501	1	1	0.585359	0.328167	0.847954	0.293578	0.376024	0.246831	3.5236e+08	1.44622e+08	3.00936e+08	1.0608e+08	3.59781e+08	3.61795e+07	2.45513e+08	4.17717e+07	338.342	45.1357	84.2574
FCER1G	P30273	High affinity immunoglobulin epsilon receptor subunit gamma OS=Homo sapiens OX=9606 GN=FCER1G PE=1 SV=1	246	1.20977	34	306	4	4	86	9.7	7.12	1656	14465.3	401	149.13	0	22.985		1.27075	1.61574	-1.1611	-1.47632	0.345679	0.692197	-0.215489	-0.562007	1.27075	1.61574	0.861254	0.677359	1	0.07986	1	1	0.732552	0.0276394	0.785507	0.504302	5.77899e+07	4.97718e+07	4.54771e+07	3.08043e+07	4.74092e+07	5.45715e+06	3.37392e+07	8.02338e+06	241.565	43.7788	91.8684
EPB41L3	Q9Y2J2-2	Isoform 2 of Band 4.1-like protein 3 OS=Homo sapiens OX=9606 GN=EPB41L3	247	1.20929	46	2274	33	31	865	96.5	5.43	11982	109967	3012	842.34	0	292.514		-1.01181	1.34689	-1.37695	-1.87649	-0.0169324	0.429636	-0.461471	-0.908039	0.988332	1.34689	0.726245	0.532909	1	0.703985	1	0.871905	0.9878	0.151229	0.638209	0.395862	1.35647e+08	9.85133e+07	1.37249e+08	7.31411e+07	1.2611e+08	1.1354e+07	1.14768e+08	2.20612e+07	252.274	44.386	69.5003
RPL10	P27635	60S ribosomal protein L10 OS=Homo sapiens OX=9606 GN=RPL10 PE=1 SV=4	248	1.20589	46	561	10	10	214	24.6	10.08	1792	22093.7	692	156.36	0	72.29		1.40355	1.82105	1.09171	-1.18846	0.489084	0.864773	0.126594	-0.249095	1.40355	1.82105	1.09171	0.841424	1	0.691884	1	1	0.757366	0.299161	0.919731	0.810666	6.63692e+07	7.24561e+07	4.72865e+07	3.9788e+07	8.64594e+07	4.67145e+07	5.00516e+07	8.43866e+06	294.151	22.9801	35.4283
RPS20	P60866	40S ribosomal protein S20 OS=Homo sapiens OX=9606 GN=RPS20 PE=1 SV=1	249	1.20143	29	493	5	5	119	13.4	9.94	1347	25012.6	667	177.89	0	53.038		1.517	1.45523	-2.64602	-2.53829	0.601217	0.541247	-1.40382	-1.34385	1.517	1.45523	0.377926	0.393967	1	0.672038	0.657305	0.576784	0.713805	0.181869	0.461371	0.387557	6.01197e+07	2.27208e+07	3.96308e+07	1.56132e+07	7.93348e+07	6.33131e+06	4.27331e+07	4.25524e+06	439.243	31.0815	52.1362
NAMPT	P43490	Nicotinamide phosphoribosyltransferase OS=Homo sapiens OX=9606 GN=NAMPT PE=1 SV=1	250	1.19348	50	1172	21	21	491	55.5	7.15	4824	52266.2	1537	327.07	0	172.388	Acetyl [N-Term]	1.02765	1.32653	-2.02886	-2.61891	0.0393528	0.407653	-1.02067	-1.38897	1.02765	1.32653	0.492888	0.381838	1	1	0.532591	0.215681	0.960483	0.335705	0.271799	0.149787	8.93485e+07	4.40388e+07	8.69443e+07	3.31986e+07	6.08187e+07	9.92037e+06	5.04018e+07	1.40192e+07	251.113	75.4868	96.3017
ARF6	P62330	ADP-ribosylation factor 6 OS=Homo sapiens OX=9606 GN=ARF6 PE=1 SV=2	251	1.18046	66	313	7	7	175	20.1	8.95	744	10660.4	399	148.44	0	75.506		-1.02258	1.24951	-2.0929	-2.67415	-0.0322144	0.321366	-1.0655	-1.41908	0.977918	1.24951	0.477807	0.373951	1	1	0.795818	0.467348	0.979291	0.44044	0.423972	0.331602	3.91525e+07	1.87073e+07	4.00365e+07	1.49717e+07	3.98001e+07	836750	3.86051e+07	7.5158e+06	301.557	53.2775	61.4298
ITGAM	P11215	Integrin alpha-M OS=Homo sapiens OX=9606 GN=ITGAM PE=1 SV=2	252	1.17839	43	3157	41	40	1152	127.1	7.23	20318	167197	4574	1381.56	0	404.115		1.15269	1.43621	-1.5301	-1.90646	0.204999	0.522264	-0.613627	-0.930893	1.15269	1.43621	0.653551	0.524534	1	1	1	0.904914	0.864184	0.26446	0.583817	0.421189	2.29021e+08	1.49677e+08	1.98685e+08	1.04217e+08	2.28474e+08	3.36398e+07	1.75608e+08	5.05498e+07	287.373	37.2362	78.5969
TXN	P10599	Thioredoxin OS=Homo sapiens OX=9606 GN=TXN PE=1 SV=3	253	1.17638	32	386	3	3	105	11.7	4.92	2775	20811.8	569	155.62	0	29.899		-1.09227	-1.03139	-1.98457	-2.10171	-0.127334	-0.0445965	-0.988827	-1.07156	0.915522	0.969561	0.503887	0.475803	1	1	0.833336	0.683368	0.91089	0.885578	0.412012	0.366136	4.34022e+07	2.18698e+07	4.74071e+07	2.25564e+07	4.07346e+07	1.56603e+06	4.15827e+07	7.59729e+06	267.144	50.3857	67.5959
RAB1A	P62820	Ras-related protein Rab-1A OS=Homo sapiens OX=9606 GN=RAB1A PE=1 SV=3	254	1.16927	51	470	10	3	205	22.7	6.21	1201	29572.9	883	217	0	64.027		1.37063	1.15052	-1.33051	-1.11684	0.45484	0.202285	-0.411978	-0.159423	1.37063	1.15052	0.751592	0.895383	1	1	1	1	0.617488	0.557418	0.604809	0.797807	2.64709e+06	1.98953e+06	1.93129e+06	1.72925e+06	1.99803e+06	362182	1.12591e+06	605107	238.078	61.1294	83.6356
GRB2	P62993	Growth factor receptor-bound protein 2 OS=Homo sapiens OX=9606 GN=GRB2 PE=1 SV=1	255	1.16258	53	476	10	10	217	25.2	6.32	2453	19648.2	760	219.67	0	66.711		1.37307	2.04112	-1.12325	-1.66977	0.4574	1.02936	-0.167681	-0.739645	1.37307	2.04112	0.890273	0.598887	1	0.0186748	1	1	0.657831	0.00961158	0.834402	0.388019	5.54215e+07	4.93402e+07	4.03633e+07	2.41731e+07	4.65752e+07	7.75427e+06	2.8502e+07	5.24299e+06	257.39	56.8546	78.588
SSBP1	Q04837	Single-stranded DNA-binding protein, mitochondrial OS=Homo sapiens OX=9606 GN=SSBP1 PE=1 SV=1	256	1.15878	50	343	6	6	148	17.2	9.6	1441	18689	406	121.5	0	42.447		1.08621	-1.18677	1.44344	1.86071	0.119299	-0.247042	0.529514	0.895856	1.08621	0.842622	1.44344	1.86071	1	1	1	0.39378	0.905293	0.468394	0.443369	0.176385	2.18242e+07	3.1502e+07	2.00921e+07	3.73857e+07	1.74457e+07	9.21091e+06	1.60103e+07	8.79346e+06	151.494	41.2991	43.5611
KRAS	P01116-2	Isoform 2B of GTPase KRas OS=Homo sapiens OX=9606 GN=KRAS	257	1.15372	45	482	7	4	188	21.4	8.12	2395	23567.6	627	186.96	0	58.174		1.06232	1.40449	-1.23546	-1.6334	0.0872131	0.490045	-0.305046	-0.707878	1.06232	1.40449	0.809416	0.61222	1	0.528333	1	1	0.942636	0.129454	0.767835	0.495827	1.76277e+07	1.42681e+07	1.65936e+07	1.0159e+07	1.82672e+07	2.34278e+06	1.46052e+07	2.90971e+06	263.802	40.5818	56.2952
GMFG	O60234	Glia maturation factor gamma OS=Homo sapiens OX=9606 GN=GMFG PE=1 SV=1	258	1.15183	58	282	6	4	142	16.8	5.26	1079	13105	359	88.48	0	35.86		1.00897	1.38928	-2.52941	-3.4828	0.0128864	0.474333	-1.3388	-1.80025	1.00897	1.38928	0.395349	0.287125	1	1	0.633645	0.305248	0.992389	0.253638	0.424162	0.274761	1.77613e+07	7.02193e+06	1.76034e+07	5.05438e+06	2.0891e+07	1.10372e+06	1.70356e+07	2.30781e+06	352.986	41.1114	55.1682
PRDX6	P30041	Peroxiredoxin-6 OS=Homo sapiens OX=9606 GN=PRDX6 PE=1 SV=3	259	1.14679	52	494	12	12	224	25	6.38	2436	19497.4	591	186.72	0	94.736	Met-loss [N-Term]	1.10649	1.22421	-2.22945	-2.46664	0.145995	0.291856	-1.15669	-1.30255	1.10649	1.22421	0.448541	0.40541	1	1	0.693089	0.440342	0.901191	0.366036	0.400843	0.286783	6.70259e+07	3.00639e+07	6.0575e+07	2.45577e+07	6.81145e+07	2.76889e+06	5.00097e+07	8.94511e+06	319.708	56.5317	65.1493
ACTR2	P61160	Actin-related protein 2 OS=Homo sapiens OX=9606 GN=ACTR2 PE=1 SV=1	260	1.1434	34	1325	11	11	394	44.7	6.74	6612	71397.4	2005	506.24	0	142.771		1.07089	1.18618	-2.54975	-2.82424	0.0988091	0.246318	-1.35035	-1.49786	1.07089	1.18618	0.392196	0.354078	1	1	0.495578	0.335772	0.929837	0.595169	0.334603	0.25147	2.40405e+08	9.42857e+07	2.24491e+08	7.94871e+07	2.30465e+08	1.41583e+07	1.82709e+08	4.21472e+07	317.014	59.8862	74.7984
RPLP2	P05387	60S acidic ribosomal protein P2 OS=Homo sapiens OX=9606 GN=RPLP2 PE=1 SV=1	261	1.12609	70	185	4	4	115	11.7	4.54	866	4775.27	276	60.39	0	31.197		-1.47594	1.18033	1.72544	-1.00966	-0.561638	0.239194	0.786967	-0.0138644	0.677533	1.18033	1.72544	0.990436	1	1	0.973476	1	0.534952	0.683769	0.383047	0.98084	6.79195e+06	1.17191e+07	1.00245e+07	9.92865e+06	5.36442e+06	6.872e+06	6.2781e+06	1.68136e+06	134.907	34.8169	42.1694
PSMB8	P28062	Proteasome subunit beta type-8 OS=Homo sapiens OX=9606 GN=PSMB8 PE=1 SV=3	262	1.10333	46	662	9	9	276	30.3	7.43	3972	37218.4	1072	306.86	0	84.022		-1.13533	1.16236	-1.06325	-1.40312	-0.183108	0.217053	-0.0884815	-0.488642	0.880803	1.16236	0.940512	0.712695	1	1	1	1	0.804248	0.558149	0.890095	0.432914	7.11282e+07	6.6897e+07	8.07538e+07	5.75529e+07	4.52244e+07	2.08225e+07	4.38041e+07	1.44868e+07	178.527	63.4942	66.8607
B2M	P61769	Beta-2-microglobulin OS=Homo sapiens OX=9606 GN=B2M PE=1 SV=1	263	1.1	35	374	3	3	119	13.7	6.52	1794	19962	553	207.63	0	18.939		1.09719	1.3966	1.29779	1.01956	0.13381	0.481914	0.376053	0.0279488	1.09719	1.3966	1.29779	1.01956	1	0.466975	1	1	0.917947	0.112521	0.654326	0.975802	4.34457e+07	5.63832e+07	3.95973e+07	4.03719e+07	4.61306e+07	4.91883e+06	3.95658e+07	1.27625e+07	215.115	34.6551	40.1927
RPS2	P15880	40S ribosomal protein S2 OS=Homo sapiens OX=9606 GN=RPS2 PE=1 SV=2	264	1.08727	37	861	10	10	293	31.3	10.24	4099	41103.8	1081	322.58	0	79.359		1.3682	1.27157	-2.43478	-2.26283	0.452275	0.346612	-1.28379	-1.17813	1.3682	1.27157	0.410715	0.441924	1	1	0.724474	0.691042	0.766556	0.441524	0.465037	0.407068	1.58507e+08	6.51012e+07	1.15851e+08	5.11975e+07	1.99124e+08	2.37417e+07	1.20027e+08	1.52518e+07	397.478	35.3721	54.0435
GDI2	P50395	Rab GDP dissociation inhibitor beta OS=Homo sapiens OX=9606 GN=GDI2 PE=1 SV=2	265	1.08539	46	1050	19	14	445	50.6	6.47	1902	47851.6	1189	228.05	0	137.843		1.23134	1.49214	-1.83946	-2.22906	0.300232	0.577385	-0.879285	-1.15644	1.23134	1.49214	0.543637	0.448619	1	0.317391	1	0.450954	0.788188	0.0916285	0.463294	0.26075	3.51841e+07	1.91274e+07	2.85738e+07	1.28187e+07	3.43166e+07	883057	2.02756e+07	4.86485e+06	311.633	48.7305	80.7986
LST1	O00453	Leukocyte-specific transcript 1 protein OS=Homo sapiens OX=9606 GN=LST1 PE=1 SV=2	266	1.08165	43	244	3	3	97	10.8	8.19	879	12466.7	339	48.96	0	19.816		1.21388	1.36262	-1.01885	-1.14369	0.279623	0.446379	-0.0269462	-0.193702	1.21388	1.36262	0.981496	0.874359	1	0.689148	1	1	0.778682	0.153811	0.972248	0.776071	1.56468e+07	1.53573e+07	1.28899e+07	1.12704e+07	1.3247e+07	2.84359e+06	8.76466e+06	2.855e+06	222.429	41.0772	76.8611
RPS27	P42677	40S ribosomal protein S27 OS=Homo sapiens OX=9606 GN=RPS27 PE=1 SV=3	267	1.08119	38	239	3	3	84	9.5	9.45	1084	11846.9	243	91.51	0	22.914		1.14436	-1.01082	-3.50772	-3.03241	0.194541	-0.0155264	-1.81053	-1.60047	1.14436	0.989296	0.285085	0.32977	1	1	0.420675	0.439182	0.896464	0.974734	0.380823	0.351448	2.68584e+07	7.65695e+06	2.34703e+07	7.7398e+06	3.37894e+07	784567	2.55156e+07	4.18575e+06	400.459	32.2783	57.6378
GNAQ	P50148	Guanine nucleotide-binding protein G(q) subunit alpha OS=Homo sapiens OX=9606 GN=GNAQ PE=1 SV=4	268	1.07911	52	745	18	17	359	42.1	5.68	1923	36266.1	892	228.86	0	113.417	Met-loss+Acetyl [N-Term]	2.05299	1.55279	-2.89166	-2.18712	1.03773	0.634863	-1.5319	-1.12903	2.05299	1.55279	0.345822	0.457223	0.617369	1	0.296443	0.17253	0.320331	0.441392	0.22706	0.0973957	3.66109e+08	1.26609e+08	1.78329e+08	8.15361e+07	2.79923e+08	7.92915e+07	6.30436e+07	4.55606e+07	248.538	26.3592	308.866
RPS13	P62277	40S ribosomal protein S13 OS=Homo sapiens OX=9606 GN=RPS13 PE=1 SV=2	269	1.07364	42	386	7	7	151	17.2	10.54	1774	19113.2	475	179.44	0	51.361		1.15938	1.19053	-1.90808	-1.95934	0.213359	0.251604	-0.932121	-0.970365	1.15938	1.19053	0.524087	0.510377	1	1	1	0.951114	0.881715	0.569976	0.538187	0.461464	6.07913e+07	3.18599e+07	5.24341e+07	2.67611e+07	7.35859e+07	1.18108e+07	5.40508e+07	8.04128e+06	338.478	27.5797	58.4469
CIB1	Q99828	Calcium and integrin-binding protein 1 OS=Homo sapiens OX=9606 GN=CIB1 PE=1 SV=4	270	1.07309	56	366	8	8	191	21.7	4.78	2047	19547.9	440	104.04	0	52.826		1.15529	1.88018	1.62556	-1.00116	0.208261	0.910869	0.700938	-0.00167022	1.15529	1.88018	1.62556	0.998843	1	0.0266326	0.559834	1	0.785253	0.0121294	0.196204	0.997351	1.1973e+07	1.94629e+07	1.03636e+07	1.03516e+07	7.69789e+06	3.29282e+06	5.68095e+06	1.51694e+06	158.374	45.7037	71.4226
ARL8B	Q9NVJ2	ADP-ribosylation factor-like protein 8B OS=Homo sapiens OX=9606 GN=ARL8B PE=1 SV=1	271	1.0721	51	391	8	8	186	21.5	8.43	1905	16182.7	402	194.61	0	50.915		1.1882	1.55741	-2.12508	-2.7854	0.248783	0.639148	-1.08752	-1.47788	1.1882	1.55741	0.47057	0.359015	1	0.633381	0.893973	0.487102	0.862643	0.202412	0.486106	0.35994	3.53567e+07	1.66378e+07	2.97564e+07	1.0683e+07	4.2012e+07	4.91125e+06	3.16371e+07	4.66247e+06	361.27	26.0406	71.6989
PRDX4	Q13162	Peroxiredoxin-4 OS=Homo sapiens OX=9606 GN=PRDX4 PE=1 SV=1	272	1.06937	60	483	11	9	271	30.5	6.29	2259	20976.1	610	200.55	0	78.294		1.20876	1.2724	-3.73582	-3.93252	0.273524	0.347554	-1.90143	-1.97546	1.20876	1.2724	0.267679	0.25429	1	1	0.315653	0.232496	0.829496	0.429645	0.300096	0.229643	3.36898e+07	9.01805e+06	2.78715e+07	7.08743e+06	3.59054e+07	1.3611e+06	2.5168e+07	3.55829e+06	386.754	57.37	76.4048
RPS3A	P61247	40S ribosomal protein S3a OS=Homo sapiens OX=9606 GN=RPS3A PE=1 SV=2	273	1.06159	54	519	15	15	264	29.9	9.73	2908	27089.8	710	221.9	0	119.372		1.30157	1.29855	-2.40533	-2.39975	0.380258	0.376907	-1.26623	-1.26288	1.30157	1.29855	0.415744	0.416711	1	1	0.754896	0.631522	0.805702	0.295901	0.477937	0.398769	1.368e+08	5.68737e+07	1.05103e+08	4.37977e+07	1.76708e+08	1.07978e+07	1.11456e+08	1.54548e+07	397.532	28.179	53.4831
FKBP1A	P62942	Peptidyl-prolyl cis-trans isomerase FKBP1A OS=Homo sapiens OX=9606 GN=FKBP1A PE=1 SV=2	274	1.05111	43	264	4	4	108	11.9	8.16	3085	19554.5	487	180.25	0	35.229	Met-loss [N-Term]	1.01176	1.26935	-1.53	-1.91953	0.0168664	0.344088	-0.613533	-0.940754	1.01176	1.26935	0.653594	0.52096	1	1	1	0.871006	0.988665	0.186818	0.581247	0.409701	4.8397e+07	3.1632e+07	4.78345e+07	2.49199e+07	4.8352e+07	3.08888e+06	4.26361e+07	6.62219e+06	272.687	47.2027	60.2329
ATP5F1A	P25705	ATP synthase subunit alpha, mitochondrial OS=Homo sapiens OX=9606 GN=ATP5F1A PE=1 SV=1	275	1.05043	51	1139	23	17	553	59.7	9.13	8003	63470.1	1736	564.36	0	221.595		1.3116	1.57585	-5.28668	-6.35181	0.391325	0.65613	-2.40236	-2.66717	1.3116	1.57585	0.189155	0.157435	1	0.563304	0.308388	0.23805	0.820516	0.1848	0.37043	0.31746	1.66516e+08	3.14973e+07	1.26957e+08	1.99875e+07	2.31743e+08	1.04159e+07	1.62205e+08	6.83447e+06	502.976	24.4843	51.7978
PSMA5	P28066	Proteasome subunit alpha type-5 OS=Homo sapiens OX=9606 GN=PSMA5 PE=1 SV=3	276	1.05025	39	649	8	8	241	26.4	4.79	4320	30970.8	960	278.74	0	68.627		-1.00019	1.18799	-1.95527	-2.32329	-0.000276147	0.248525	-0.96737	-1.21617	0.999809	1.18799	0.511437	0.430423	1	1	0.520496	0.225174	0.999683	0.617094	0.251756	0.136925	7.90564e+07	4.04324e+07	7.90715e+07	3.40342e+07	4.83952e+07	1.2492e+07	3.87551e+07	1.6224e+07	231.584	79.8879	96.3954
RPL13A	P40429	60S ribosomal protein L13a OS=Homo sapiens OX=9606 GN=RPL13A PE=1 SV=2	277	1.04966	28	761	8	8	203	23.6	10.93	2403	36457.7	1053	290.26	0	52.145	Acetyl [N-Term]; Met-loss+Acetyl [N-Term]	1.18943	1.86832	1.19632	-1.31301	0.250265	0.901741	0.258602	-0.392874	1.18943	1.86832	1.19632	0.761611	1	0.778132	1	1	0.859796	0.350837	0.831265	0.707637	9.29437e+07	1.1119e+08	7.81417e+07	5.95135e+07	1.11103e+08	8.34989e+07	7.86822e+07	1.49215e+07	258.292	22.2069	45.82
RAB27A	P51159	Ras-related protein Rab-27A OS=Homo sapiens OX=9606 GN=RAB27A PE=1 SV=3	278	1.04769	34	681	8	8	221	24.9	5.22	3168	36869.5	854	323.92	0	61.339		1.05859	1.29797	-2.13811	-2.6216	0.0821432	0.376255	-1.09634	-1.39045	1.05859	1.29797	0.467702	0.381446	1	1	0.886826	0.556375	0.954331	0.489962	0.48613	0.386806	9.12586e+07	4.26819e+07	8.62078e+07	3.28836e+07	1.09671e+08	4.71958e+06	9.26379e+07	2.18472e+07	343.895	31.4746	57.423
HNRNPA1	F8W6I7	Helix-destabilizing protein OS=Homo sapiens OX=9606 GN=HNRNPA1 PE=1 SV=2	279	1.04756	40	804	12	9	307	33.1	9.13	2846	40518.1	799	141.99	0	120.81		1.11219	1.06372	-3.136	-2.99932	0.153406	0.0891122	-1.64893	-1.58463	1.11219	1.06372	0.318877	0.333409	1	1	0.465432	0.354775	0.910564	0.818596	0.383732	0.281095	6.94225e+07	2.21372e+07	6.24196e+07	2.08113e+07	8.37885e+07	1.24796e+06	5.71354e+07	9.29532e+06	380.252	45.1432	51.2156
OSTF1	Q92882	Osteoclast-stimulating factor 1 OS=Homo sapiens OX=9606 GN=OSTF1 PE=1 SV=2	280	1.04682	46	487	8	8	214	23.8	5.68	2123	16385.8	617	104.74	0	75.427	Met-loss+Acetyl [N-Term]	1.07905	1.42606	-1.53364	-2.02685	0.109758	0.512037	-0.616958	-1.01924	1.07905	1.42606	0.652044	0.493377	1	0.446928	1	0.639204	0.920419	0.114422	0.564544	0.325751	4.67508e+07	3.04836e+07	4.3326e+07	2.13761e+07	4.49141e+07	852339	3.30663e+07	7.79039e+06	277.011	45.1202	73.123
RPS12	P25398	40S ribosomal protein S12 OS=Homo sapiens OX=9606 GN=RPS12 PE=1 SV=3	281	1.03091	42	324	5	5	132	14.5	7.21	1977	12792.9	450	102.19	0	96.342	Met-loss+Acetyl [N-Term]	1.2007	1.10747	-3.60069	-3.32112	0.263875	0.147274	-1.84827	-1.73167	1.2007	1.10747	0.277725	0.301103	1	1	0.402234	0.338191	0.855336	0.783594	0.371719	0.292818	2.45856e+07	6.82803e+06	2.04761e+07	6.16541e+06	3.05612e+07	1.56138e+06	2.01655e+07	3.5822e+06	411.588	29.7184	66.8782
GNPDA1	P46926	Glucosamine-6-phosphate isomerase 1 OS=Homo sapiens OX=9606 GN=GNPDA1 PE=1 SV=1	282	1.02699	53	560	11	11	289	32.6	6.92	2573	27186	708	178.42	0	71.378		-1.06894	1.25168	-2.12373	-2.84149	-0.0961853	0.32386	-1.0866	-1.50665	0.935503	1.25168	0.470869	0.351928	1	1	0.448505	0.139584	0.895993	0.482594	0.243673	0.105152	4.31442e+07	2.03153e+07	4.61187e+07	1.62305e+07	2.83261e+07	5.95124e+06	2.38073e+07	6.95185e+06	240.818	92.7281	77.9762
EIF5A	I3L397	Eukaryotic translation initiation factor 5A (Fragment) OS=Homo sapiens OX=9606 GN=EIF5A PE=1 SV=8	283	1.00555	53	277	8	8	146	16	5	644	10466	281	66.78	0	49.95		1.07529	1.0164	-2.94591	-2.78457	0.104724	0.0234658	-1.55871	-1.47746	1.07529	1.0164	0.339454	0.359122	1	1	0.465803	0.414417	0.935919	0.933108	0.363027	0.306141	2.10489e+07	7.14513e+06	1.95751e+07	7.02986e+06	2.34754e+07	445936	1.8406e+07	2.19002e+06	351.498	52.8066	56.6291
LYN	P07948	Tyrosine-protein kinase Lyn OS=Homo sapiens OX=9606 GN=LYN PE=1 SV=3	284	0.998926	53	965	21	17	512	58.5	7.11	4013	45752.1	1248	285.46	0	131.546		1.13824	1.53233	-1.60194	-2.15656	0.186811	0.615725	-0.679816	-1.10873	1.13824	1.53233	0.624245	0.463702	1	0.223922	1	0.684838	0.88252	0.0689372	0.572523	0.37965	3.57293e+07	2.23038e+07	3.13898e+07	1.45555e+07	3.78638e+07	1.21301e+06	2.90725e+07	5.29597e+06	305.028	41.2175	66.1013
EEF2	P13639	Elongation factor 2 OS=Homo sapiens OX=9606 GN=EEF2 PE=1 SV=4	285	0.9838	46	1835	38	34	858	95.3	6.83	7928	91514	2641	697.15	0	321.214	Met-loss [N-Term]	1.12697	1.25637	-2.73058	-3.04413	0.172443	0.329264	-1.44921	-1.60603	1.12697	1.25637	0.366222	0.328501	1	1	0.550316	0.363875	0.898423	0.391437	0.398761	0.292197	2.25431e+08	8.25577e+07	2.00033e+08	6.57112e+07	2.62143e+08	6.73579e+06	1.89651e+08	2.96403e+07	368.018	44.0796	59.405
NCF1	P14598	Neutrophil cytosol factor 1 OS=Homo sapiens OX=9606 GN=NCF1 PE=1 SV=4	286	0.981333	52	736	15	15	390	44.7	9.13	4025	32906.8	1028	229.9	0	136.782		-1.03726	1.3235	-2.25339	-3.0935	-0.0527796	0.404362	-1.1721	-1.62924	0.964077	1.3235	0.443776	0.323259	1	1	0.726525	0.362524	0.967194	0.333055	0.425779	0.295319	5.52766e+07	2.45304e+07	5.73363e+07	1.85344e+07	6.00689e+07	2.51206e+06	5.5121e+07	9.10018e+06	319.997	44.8773	61.2105
GSN	P06396-2	Isoform 2 of Gelsolin OS=Homo sapiens OX=9606 GN=GSN	287	0.972914	40	1778	24	24	731	80.6	5.85	8640	76613.3	2787	737.59	0	249.045	Met-loss [N-Term]	1.40338	1.35701	-1.81195	-1.75207	0.488911	0.440431	-0.85754	-0.80906	1.40338	1.35701	0.551893	0.570754	1	1	1	0.911928	0.687303	0.240755	0.496823	0.368903	3.90171e+08	2.15333e+08	2.78022e+08	1.58682e+08	4.05059e+08	2.16586e+07	1.92688e+08	6.79255e+07	329.071	52.9631	67.2096
RPL4	P36578	60S ribosomal protein L4 OS=Homo sapiens OX=9606 GN=RPL4 PE=1 SV=5	288	0.969672	35	1183	16	15	427	47.7	11.06	4668	58244.6	1569	453.82	0	113.817		1.0559	1.25954	1.43794	1.20545	0.078474	0.3329	0.523999	0.269572	1.0559	1.25954	1.43794	1.20545	1	1	1	1	0.955004	0.547819	0.604525	0.766004	1.32718e+08	1.90839e+08	1.25691e+08	1.51515e+08	1.54553e+08	9.09704e+07	1.31145e+08	5.01494e+07	206.763	20.4495	37.8858
RPL35A	P18077	60S ribosomal protein L35a OS=Homo sapiens OX=9606 GN=RPL35A PE=1 SV=2	289	0.948182	35	298	7	7	110	12.5	11.06	978	10324.5	402	100.32	0	19.062		1.20157	1.72835	1.48505	1.03242	0.264915	0.789399	0.570508	0.0460246	1.20157	1.72835	1.48505	1.03242	1	1	1	1	0.851042	0.402962	0.631818	0.96131	7.55399e+07	1.1218e+08	6.28679e+07	64905804	8.74423e+07	8.58276e+07	6.60699e+07	1.76479e+07	223.749	29.0337	34.5381
ERP29	P30040	Endoplasmic reticulum resident protein 29 OS=Homo sapiens OX=9606 GN=ERP29 PE=1 SV=4	290	0.947433	44	562	10	10	261	29	7.31	3494	30296.2	700	220.27	0	65.711		-1.00801	1.0667	-2.45342	-2.63803	-0.0115048	0.0931575	-1.2948	-1.39946	0.992057	1.0667	0.407593	0.379071	1	1	0.561317	0.38699	0.991935	0.866377	0.363396	0.270788	5.19309e+07	2.11667e+07	5.23467e+07	1.98431e+07	5.17083e+07	5.47125e+06	4.25563e+07	1.15517e+07	306.765	48.9884	73.1693
CD59	A0A2U3TZL5	CD59 glycoprotein (Fragment) OS=Homo sapiens OX=9606 GN=CD59 PE=1 SV=1	291	0.945	27	420	3	3	120	13.3	6.25	2070	22565.7	507	185.03	0	29.665		1.04692	1.91476	1.42995	-1.27903	0.066148	0.937166	0.515968	-0.35505	1.04692	1.91476	1.42995	0.781842	1	0.0336896	1	1	0.956278	0.0157864	0.54001	0.670103	7.06411e+07	1.01013e+08	6.74753e+07	5.27551e+07	7.73453e+07	1.40476e+07	5.34087e+07	1.52878e+07	219.058	30.6098	40.7522
C16orf54	Q6UWD8	Transmembrane protein C16orf54 OS=Homo sapiens OX=9606 GN=C16orf54 PE=1 SV=1	292	0.937277	65	323	7	7	224	24.3	6.19	1989	16073.4	473	137.4	0	47.386		1.04738	1.4241	2.02776	1.49136	0.0667882	0.51005	1.01989	0.576628	1.04738	1.4241	2.02776	1.49136	1	0.368868	0.13365	1	0.931711	0.0940706	0.0681542	0.293345	1.04218e+07	2.1133e+07	9.95035e+06	1.48396e+07	6.33322e+06	3.97706e+06	6.32832e+06	3.00661e+06	122.389	33.526	66.0439
CANX	P27824	Calnexin OS=Homo sapiens OX=9606 GN=CANX PE=1 SV=2	293	0.931503	41	1345	23	23	592	67.5	4.6	7880	70098.8	2026	501.63	0	238.762		1.06928	-1.04178	-2.48216	-2.22823	0.0966458	-0.0590548	-1.3116	-1.1559	1.06928	0.959893	0.402874	0.448787	1	1	0.729003	0.826499	0.951674	0.860645	0.478079	0.477674	1.99568e+08	8.04007e+07	1.86637e+08	8.37601e+07	2.64011e+08	4.43853e+06	2.2564e+08	3.07706e+07	366.181	22.5602	46.3901
GANAB	Q14697	Neutral alpha-glucosidase AB OS=Homo sapiens OX=9606 GN=GANAB PE=1 SV=3	294	0.926409	41	2133	33	33	944	106.8	6.14	9134	103931	2892	776.57	0	343.895		1.08675	1.3334	-2.30164	-2.82401	0.120026	0.415109	-1.20266	-1.49774	1.08675	1.3334	0.434473	0.354107	1	1	0.537792	0.327016	0.909669	0.243964	0.323391	0.244893	2.48767e+08	1.08082e+08	2.28908e+08	8.10577e+07	2.16068e+08	1.4098e+07	1.85422e+08	3.12573e+07	297.939	60.2826	89.4587
EIF4A1	P60842	Eukaryotic initiation factor 4A-I OS=Homo sapiens OX=9606 GN=EIF4A1 PE=1 SV=1	295	0.916256	50	744	18	9	406	46.1	5.48	3242	37824.1	1017	265.27	0	143.954		1.03429	1.24822	-4.80884	-5.80351	0.0486361	0.319871	-2.26569	-2.53693	1.03429	1.24822	0.20795	0.17231	1	1	0.326192	0.237462	0.975903	0.615219	0.369525	0.301212	2.45747e+07	5.1103e+06	2.376e+07	4.09408e+06	3.33565e+07	997445	2.8552e+07	3.07676e+06	438.564	33.2162	40.7347
RPL8	P62917	60S ribosomal protein L8 OS=Homo sapiens OX=9606 GN=RPL8 PE=1 SV=2	296	0.912451	35	670	8	8	257	28	11.03	2617	29517.6	745	315.55	0	47.664		1.16452	1.635	1.32375	-1.06063	0.219735	0.709292	0.404636	-0.0849214	1.16452	1.635	1.32375	0.942836	1	0.965909	1	1	0.852147	0.342556	0.682856	0.916088	1.24506e+08	1.64815e+08	1.06916e+08	1.00804e+08	1.24178e+08	9.89462e+07	8.98664e+07	2.88013e+07	215.07	33.272	52.2503
EFHD2	Q96C19	EF-hand domain-containing protein D2 OS=Homo sapiens OX=9606 GN=EFHD2 PE=1 SV=1	297	0.91	39	560	10	9	240	26.7	5.2	3087	28159.4	711	171.75	0	58.48		-1.0274	1.36586	-1.52063	-2.13388	-0.0389938	0.449812	-0.604673	-1.09348	0.973334	1.36586	0.65762	0.46863	1	1	1	0.604761	0.972217	0.249196	0.577816	0.330647	2.91057e+07	1.91405e+07	2.99031e+07	1.40135e+07	2.85021e+07	1.2351e+06	2.40194e+07	6.47528e+06	269.159	54.0422	55.7674
HMGB1	Q5T7C4	High mobility group protein B1 OS=Homo sapiens OX=9606 GN=HMGB1 PE=1 SV=1	298	0.907595	30	478	4	4	158	18.3	9.7	2191	24926.7	616	167.89	0	54.958		-1.28945	-1.21017	-1.41326	-1.50584	-0.36675	-0.275204	-0.499026	-0.590572	0.775527	0.826333	0.707584	0.664079	1	1	1	1	0.757823	0.432782	0.65837	0.541156	2.97069e+07	2.10202e+07	3.83055e+07	2.54379e+07	3.13041e+07	3.96851e+06	3.2472e+07	7.83454e+06	229.274	28.4579	53.688
KCNAB2	Q13303-2	Isoform 2 of Voltage-gated potassium channel subunit beta-2 OS=Homo sapiens OX=9606 GN=KCNAB2	299	0.904844	63	507	17	17	353	39.3	8.62	1981	24129.5	656	219.71	0	111.725		1.42713	2.12273	-1.82637	-2.71656	0.513116	1.08592	-0.868978	-1.44178	1.42713	2.12273	0.547535	0.368112	1	0.209954	1	0.459002	0.737001	0.113997	0.575143	0.330891	5.44461e+07	2.98111e+07	3.81508e+07	1.40438e+07	6.93013e+07	9.95005e+06	3.66282e+07	9.19124e+06	393.983	33.9811	50.8519
GLO1	Q04760	Lactoylglutathione lyase OS=Homo sapiens OX=9606 GN=GLO1 PE=1 SV=4	300	0.90163	42	395	7	7	184	20.8	5.31	1390	19569.3	395	94.49	0	42.163		1.01529	1.19988	-1.73797	-2.05394	0.0218918	0.262888	-0.7974	-1.0384	1.01529	1.19988	0.575385	0.486868	1	1	0.636878	0.169723	0.969217	0.513122	0.253923	0.0881198	2.28648e+07	1.31561e+07	2.25205e+07	1.09645e+07	1.20607e+07	3.75627e+06	8.096e+06	3.7328e+06	211.67	88.8457	94.2388
F11R	Q9Y624	Junctional adhesion molecule A OS=Homo sapiens OX=9606 GN=F11R PE=1 SV=1	301	0.898528	38	707	9	9	299	32.6	7.9	2730	27287.6	859	243.47	0	53.724		1.11584	1.3705	-1.12443	-1.38105	0.158132	0.454702	-0.169195	-0.465765	1.11584	1.3705	0.889339	0.724087	1	0.611451	1	1	0.883215	0.139014	0.839461	0.605254	5.66025e+07	5.03388e+07	5.07263e+07	3.67302e+07	5.00496e+07	3.84101e+06	4.15226e+07	1.21944e+07	234.462	44.6749	70.2656
RPL3	P39023	60S ribosomal protein L3 OS=Homo sapiens OX=9606 GN=RPL3 PE=1 SV=2	302	0.894839	38	949	14	14	403	46.1	10.18	5207	44988	1236	409.27	0	118.061		1.14198	1.68111	1.14702	-1.28342	0.191533	0.749417	0.197885	-0.359999	1.14198	1.68111	1.14702	0.779165	1	0.987402	1	1	0.895243	0.369988	0.868815	0.742049	7.33718e+07	8.41586e+07	6.42498e+07	5.00613e+07	8.9944e+07	5.63364e+07	6.78333e+07	1.58458e+07	260.352	21.8157	41.7204
CTSG	P08311	Cathepsin G OS=Homo sapiens OX=9606 GN=CTSG PE=1 SV=2	303	0.892588	27	843	6	6	255	28.8	11.19	4261	42568.6	1105	332.66	0	43.193		1.12251	1.09737	-1.15596	-1.13008	0.166727	0.134054	-0.209092	-0.176419	1.12251	1.09737	0.865081	0.884897	1	1	1	1	0.865958	0.516803	0.79808	0.79482	6.60315e+07	5.71226e+07	5.88249e+07	5.2054e+07	5.6387e+07	2.42972e+06	4.04134e+07	1.21207e+07	223.301	45.8093	69.4652
ARF4	P18085	ADP-ribosylation factor 4 OS=Homo sapiens OX=9606 GN=ARF4 PE=1 SV=3	304	0.890167	49	327	8	3	180	20.5	7.14	1623	15893.1	438	141.36	0	79.563		1.0595	1.36054	-2.17584	-2.79406	0.08339	0.444181	-1.12157	-1.48236	1.0595	1.36054	0.459593	0.357902	1	1	0.780338	0.458872	0.949642	0.267519	0.437602	0.340108	1.72912e+07	7.94691e+06	1.63201e+07	5.84099e+06	1.87692e+07	868050	1.65558e+07	2.69793e+06	328.69	48.6353	60.4346
PSMA6	P60900	Proteasome subunit alpha type-6 OS=Homo sapiens OX=9606 GN=PSMA6 PE=1 SV=1	305	0.888333	41	533	8	8	246	27.4	6.76	3551	31124.1	825	289.36	0	70.753		-1.1174	1.21571	-1.80859	-2.45685	-0.160146	0.2818	-0.854863	-1.29681	0.894935	1.21571	0.552918	0.407026	1	1	0.634467	0.223065	0.81974	0.561922	0.271191	0.144636	5.82596e+07	3.22128e+07	6.50992e+07	2.64971e+07	3.3948e+07	9.93407e+06	3.49052e+07	1.21231e+07	214.116	84.9257	84.9431
RAB35	F5H157	Ras-related protein Rab-35 (Fragment) OS=Homo sapiens OX=9606 GN=RAB35 PE=1 SV=1	306	0.887351	36	456	6	4	185	21.2	8.31	4510	15667.2	457	278.65	0	50.486		1.08115	1.31029	-1.61533	-1.95767	0.112569	0.389882	-0.691826	-0.96914	1.08115	1.31029	0.61907	0.510811	1	1	1	0.72509	0.92041	0.198255	0.53922	0.351357	3.02599e+07	1.8733e+07	2.79886e+07	1.42969e+07	2.97255e+07	1.68295e+06	2.20055e+07	4.69477e+06	282.679	48.7959	66.3401
MNDA	P41218	Myeloid cell nuclear differentiation antigen OS=Homo sapiens OX=9606 GN=MNDA PE=1 SV=1	307	0.885455	37	974	14	14	407	45.8	9.76	6205	53000.2	1335	429.93	0	142.347		1.08487	1.00749	-2.41053	-2.2386	0.117525	0.0107709	-1.26935	-1.1626	1.08487	1.00749	0.414846	0.446707	1	1	0.733136	0.663238	0.934176	0.976049	0.465304	0.385539	9.30617e+07	3.86063e+07	8.57812e+07	3.83191e+07	1.16746e+08	7.49955e+06	8.33567e+07	1.3646e+07	355.928	28.576	52.1181
RPL13	P26373	60S ribosomal protein L13 OS=Homo sapiens OX=9606 GN=RPL13 PE=1 SV=4	308	0.880379	27	688	6	6	211	24.2	11.65	4188	37879.4	1026	347.95	0	40.145		-1.04231	1.37016	1.14672	-1.24541	-0.0597892	0.454346	0.197514	-0.31662	0.959404	1.37016	1.14672	0.802949	1	1	1	1	0.964384	0.486777	0.857116	0.753533	6.4763e+07	7.4265e+07	6.75033e+07	5.42017e+07	7.38273e+07	4.35835e+07	6.73062e+07	1.27518e+07	229.968	28.2757	39.822
ADAM10	O14672	Disintegrin and metalloproteinase domain-containing protein 10 OS=Homo sapiens OX=9606 GN=ADAM10 PE=1 SV=1	309	0.872299	32	2039	20	20	748	84.1	7.77	9615	103625	2611	668.26	0	168.118		1.24597	1.59601	1.40187	1.0944	0.317264	0.67447	0.487353	0.130147	1.24597	1.59601	1.40187	1.0944	1	0.087303	1	1	0.73247	0.0294416	0.440059	0.81756	1.29315e+08	1.81283e+08	1.03787e+08	1.13585e+08	9.94504e+07	3.40146e+07	6.82256e+07	9.5974e+06	182.705	38.5151	72.694
RALA	P11233	Ras-related protein Ral-A OS=Homo sapiens OX=9606 GN=RALA PE=1 SV=1	310	0.860243	33	537	5	2	206	23.6	7.11	2348	28001	709	231.56	0	36.44		1.01593	1.1736	-1.75334	-2.02547	0.0227944	0.23094	-0.810108	-1.01825	1.01593	1.1736	0.570339	0.493714	1	1	1	0.716493	0.983794	0.481392	0.476645	0.364786	1.47603e+07	8.41838e+06	1.45289e+07	7.17312e+06	1.40008e+07	271959	1.21619e+07	2.76825e+06	275.231	50.3449	69.0783
PSMB2	P49721	Proteasome subunit beta type-2 OS=Homo sapiens OX=9606 GN=PSMB2 PE=1 SV=1	311	0.859701	40	432	7	7	201	22.8	7.02	1518	20032	503	109.7	0	47.045		-1.15942	1.14113	-1.5936	-2.10841	-0.213406	0.190461	-0.672293	-1.07616	0.862499	1.14113	0.627509	0.47429	1	1	0.946066	0.327911	0.740188	0.729836	0.318017	0.176442	2.66072e+07	1.66963e+07	3.0849e+07	1.46314e+07	1.42953e+07	4.74385e+06	1.49271e+07	8.40889e+06	194.199	80.5209	84.9023
SPN	P16150	Leukosialin OS=Homo sapiens OX=9606 GN=SPN PE=1 SV=1	312	0.858	26	1320	7	7	400	40.3	5.1	6193	69477.9	1668	624.36	0	49.898		-1.0149	1.18155	-1.04518	-1.25333	-0.0213356	0.240675	-0.0637527	-0.325763	0.98532	1.18155	0.956772	0.797876	1	1	1	1	0.98077	0.432199	0.926212	0.648328	2.94781e+08	2.82038e+08	2.99173e+08	2.38703e+08	2.23431e+08	1.4227e+07	1.95117e+08	8.48468e+07	198.188	54.6904	64.4614
RAB5B	P61020	Ras-related protein Rab-5B OS=Homo sapiens OX=9606 GN=RAB5B PE=1 SV=1	313	0.855628	42	438	7	4	215	23.7	8.13	3104	25536.5	639	225.24	0	67.819		1.21849	1.32952	-1.84001	-2.00767	0.285099	0.410909	-0.879716	-1.00553	1.21849	1.32952	0.543475	0.498089	1	1	1	0.862408	0.82752	0.312444	0.502044	0.433587	5.7793e+06	3.1409e+06	4.74299e+06	2.36243e+06	6.19371e+06	302052	4.60544e+06	1.12781e+06	322.19	42.9075	67.6574
TYROBP	X6RGC9	DNAX-activation protein 12 OS=Homo sapiens OX=9606 GN=TYROBP PE=1 SV=1	314	0.849505	30	286	2	2	101	11	7.84	1546	15375.7	350	85.38	0	30.379		1.04642	1.40086	1.2023	-1.11347	0.0654599	0.486318	0.265797	-0.15506	1.04642	1.40086	1.2023	0.898095	1	0.532237	1	1	0.940887	0.129418	0.67308	0.814079	9.21937e+06	1.10845e+07	8.81041e+06	7.91258e+06	6.82325e+06	1.99375e+06	5.8313e+06	2.08271e+06	182.163	40.4128	76.214
M6PR	P20645	Cation-dependent mannose-6-phosphate receptor OS=Homo sapiens OX=9606 GN=M6PR PE=1 SV=1	315	0.846931	30	782	8	8	277	31	5.83	5884	49870	1127	409.85	0	71.909		1.06642	1.06741	1.25942	1.25826	0.0927807	0.0941119	0.332759	0.331428	1.06642	1.06741	1.25942	1.25826	1	1	1	1	0.931417	0.87309	0.675063	0.703415	4.21026e+07	5.30248e+07	3.94801e+07	4.96762e+07	3.93722e+07	1.43481e+07	3.01406e+07	3.09018e+07	188.581	28.0155	57.5622
CAPG	P40121	Macrophage-capping protein OS=Homo sapiens OX=9606 GN=CAPG PE=1 SV=2	316	0.840029	41	713	9	9	348	38.5	6.19	4441	33059.9	1050	298.11	0	89.343	Acetyl [N-Term]	1.1484	1.32062	-2.37137	-2.72699	0.199628	0.401219	-1.24572	-1.44731	1.1484	1.32062	0.421697	0.366704	1	1	0.595043	0.34424	0.862668	0.250023	0.370629	0.249111	5.85386e+07	2.46856e+07	5.0974e+07	1.86924e+07	5.81312e+07	2.61453e+06	4.08558e+07	7.26568e+06	327.679	48.9994	82.7767
ATIC	P31939	Bifunctional purine biosynthesis protein ATIC OS=Homo sapiens OX=9606 GN=ATIC PE=1 SV=3	317	0.826757	56	874	24	24	592	64.6	6.71	2847	42158.1	1134	245.13	0	195.754	Met-loss [N-Term]	1.31988	1.25157	-2.64067	-2.50402	0.400402	0.323743	-1.4009	-1.32424	1.31988	1.25157	0.378692	0.399358	1	1	0.520104	0.352271	0.741369	0.344163	0.364308	0.233246	5.9941e+07	2.26992e+07	4.54141e+07	1.81365e+07	6.30405e+07	2.2064e+06	3.29297e+07	7.03537e+06	362.132	47.2767	82.6137
RPL5	A0A2R8Y6J3	60S ribosomal protein L5 (Fragment) OS=Homo sapiens OX=9606 GN=RPL5 PE=1 SV=1	318	0.826387	44	447	9	9	238	27	9.13	1968	20622.2	527	122.98	0	65.857		1.06758	1.3862	-2.08818	-2.71142	0.0943399	0.47114	-1.06225	-1.43905	1.06758	1.3862	0.478886	0.368811	1	1	0.968054	0.452361	0.946084	0.522821	0.514156	0.325484	3.3659e+07	1.61188e+07	3.15284e+07	1.1628e+07	4.14518e+07	9.3524e+06	3.01864e+07	6.01727e+06	350.618	32.8989	51.0997
IGLC2	P0DOY2	Immunoglobulin lambda constant 2 OS=Homo sapiens OX=9606 GN=IGLC2 PE=1 SV=1	319	0.824528	46	190	3	3	106	11.3	7.24	1258	11147.8	251	61.58	0	48.766		339.144	358.859	2.05538	1.94246	8.40576	8.48727	1.0394	0.957884	339.144	358.859	2.05538	1.94246	0.0545033	0.0237384	0.820596	0.292656	0.229071	0.100737	0.426465	0.140165	1.32655e+07	2.72657e+07	39114.7	75978.7	1.61515e+07	2.21585e+07	21281.8	27492.7	312.962	21.8073	56.8689
UBE2N	P61088	Ubiquitin-conjugating enzyme E2 N OS=Homo sapiens OX=9606 GN=UBE2N PE=1 SV=1	320	0.815132	42	295	5	5	152	17.1	6.57	1267	16900	403	179.4	0	31.959		1.08811	1.26442	-1.6778	-1.94966	0.121831	0.33848	-0.746572	-0.963221	1.08811	1.26442	0.596018	0.51291	1	1	1	0.745642	0.90956	0.241827	0.479881	0.359109	3.2991e+07	1.96632e+07	3.03194e+07	1.55511e+07	2.96418e+07	1.07689e+06	2.41858e+07	5.07624e+06	272.554	56.1545	73.1109
TOP1	P11387	DNA topoisomerase 1 OS=Homo sapiens OX=9606 GN=TOP1 PE=1 SV=2	321	0.813569	33	1886	27	27	765	90.7	9.31	7602	95726.8	2267	695.2	0	200.619		-1.12655	1.03258	6.18011	5.31277	-0.171914	0.046253	2.62763	2.40946	0.887664	1.03258	6.18011	5.31277	1	1	0.00508861	0.00059136	0.857939	0.841358	0.0066855	0.00071243	5.10262e+07	3.15347e+08	5.74837e+07	3.05398e+08	4.00868e+07	7.90999e+07	4.27504e+07	1.6034e+07	51.8834	8.60921	23.4717
CLIC4	Q9Y696	Chloride intracellular channel protein 4 OS=Homo sapiens OX=9606 GN=CLIC4 PE=1 SV=4	322	0.798419	40	505	8	8	253	28.8	5.59	1792	23510.7	624	167.45	0	76.272		1.12532	1.01362	-2.02302	-1.82222	0.170329	0.0195172	-1.01651	-0.8657	1.12532	1.01362	0.49431	0.54878	1	1	0.745395	0.561436	0.854827	0.966232	0.378852	0.243017	3.19023e+07	1.57696e+07	2.83497e+07	1.55577e+07	2.80724e+07	3.30828e+06	1.43779e+07	7.44629e+06	280.38	79.5866	58.0622
RPL21	G3V1B3	60S ribosomal protein L21 OS=Homo sapiens OX=9606 GN=RPL21 PE=1 SV=1	323	0.786207	30	228	2	2	87	9.9	10.29	1318	14966.7	422	140.76	0	36.441		1.11569	1.66563	-1.23225	-1.83965	0.157936	0.736071	-0.301299	-0.879434	1.11569	1.66563	0.811522	0.543581	1	1	1	1	0.927182	0.430789	0.839711	0.597584	2.02003e+07	1.6393e+07	1.81057e+07	9.84189e+06	2.79589e+07	1.23376e+07	2.46804e+07	3.97552e+06	324.748	12.7995	38.034
PDIA4	P13667	Protein disulfide-isomerase A4 OS=Homo sapiens OX=9606 GN=PDIA4 PE=1 SV=2	324	0.774868	41	1219	22	22	645	72.9	5.07	5921	62560.1	1623	495.63	0	177.339		1.12717	1.20289	-2.52384	-2.69338	0.172702	0.266499	-1.33562	-1.42942	1.12717	1.20289	0.396221	0.371281	1	1	0.494101	0.348749	0.875091	0.61211	0.329966	0.249254	9.08196e+07	3.59847e+07	8.05733e+07	2.99153e+07	8.52806e+07	8.59658e+06	6.2857e+07	1.71039e+07	318.192	55.6294	85.4571
SLC3A2	F5GZS6	4F2 cell-surface antigen heavy chain OS=Homo sapiens OX=9606 GN=SLC3A2 PE=1 SV=1	325	0.76571	34	1349	19	19	599	64.8	5.1	8300	69501.4	1768	537.79	0	186.273		1.04776	1.2028	-1.4225	-1.633	0.0673026	0.2664	-0.50843	-0.707528	1.04776	1.2028	0.702987	0.612369	1	1	1	1	0.952385	0.570227	0.609961	0.510197	1.114e+08	7.83127e+07	1.06322e+08	6.51085e+07	1.0265e+08	1.47694e+07	9.28444e+07	3.39541e+07	253.644	44.0785	72.4349
ARPC5	O15511	Actin-related protein 2/3 complex subunit 5 OS=Homo sapiens OX=9606 GN=ARPC5 PE=1 SV=3	326	0.760265	41	280	5	4	151	16.3	5.67	1820	17764.2	420	188.12	0	36.589		-1.05673	1.21974	-1.69962	-2.19068	-0.0796007	0.28657	-0.765209	-1.13138	0.946319	1.21974	0.588368	0.456479	1	1	1	0.52212	0.939144	0.527617	0.482209	0.295358	4.68749e+07	2.75797e+07	4.95339e+07	2.26112e+07	4.294e+07	4.60914e+06	3.7e+07	1.15712e+07	263.185	60.8608	59.6516
TPP2	P29144	Tripeptidyl-peptidase 2 OS=Homo sapiens OX=9606 GN=TPP2 PE=1 SV=4	327	0.757206	39	2425	43	43	1249	138.3	6.32	9552	109895	3005	695.64	0	294.034	Met-loss+Acetyl [N-Term]	1.12082	1.58787	1.06392	-1.33159	0.164549	0.66709	0.0893881	-0.413152	1.12082	1.58787	1.06392	0.750981	1	1	1	1	0.869973	0.347658	0.924731	0.548238	1.81523e+08	1.93126e+08	1.61956e+08	1.21626e+08	1.65203e+08	1.12419e+08	1.02189e+08	3.05292e+07	225.979	45.8423	59.1074
RPSA	P08865	40S ribosomal protein SA OS=Homo sapiens OX=9606 GN=RPSA PE=1 SV=4	328	0.746847	51	432	11	11	295	32.8	4.87	3315	24517.5	643	222.64	0	96.095	Met-loss+Acetyl [N-Term]	1.11204	1.25006	-3.99924	-4.49558	0.153213	0.321995	-1.99972	-2.16851	1.11204	1.25006	0.250048	0.222441	1	1	0.345221	0.227864	0.913313	0.395907	0.345174	0.247062	5.27096e+07	1.31799e+07	4.73989e+07	1.05434e+07	6.39898e+07	2.29193e+06	4.6942e+07	4.22526e+06	408.619	40.4173	61.7491
NUTF2	P61970	Nuclear transport factor 2 OS=Homo sapiens OX=9606 GN=NUTF2 PE=1 SV=1	329	0.736063	57	164	5	5	127	14.5	5.38	273	6396.05	161	54.29	0	20.965		-1.09073	1.31938	-1.78048	-2.56228	-0.125299	0.399862	-0.832267	-1.35743	0.916814	1.31938	0.561646	0.390277	1	1	0.781032	0.0989789	0.852537	0.321487	0.325014	0.0671784	1.40788e+07	7.90728e+06	1.53562e+07	5.99317e+06	9.20314e+06	2.4935e+06	6.31585e+06	1.544e+06	226.901	68.5634	94.3903
LSP1	P33241	Lymphocyte-specific protein 1 OS=Homo sapiens OX=9606 GN=LSP1 PE=1 SV=1	330	0.733333	44	565	10	10	339	37.2	4.74	2660	25085.8	733	160.51	0	88.942		-1.12699	-1.05503	-2.30219	-2.45921	-0.172471	-0.0772834	-1.20301	-1.2982	0.887322	0.947841	0.434368	0.406634	1	1	0.446005	0.224242	0.824932	0.91283	0.268274	0.145555	3.49691e+07	1.51895e+07	3.94097e+07	1.60253e+07	2.62694e+07	4.59857e+06	1.92594e+07	1.15387e+07	247.369	74.1945	75.837
LAMTOR1	Q6IAA8	Ragulator complex protein LAMTOR1 OS=Homo sapiens OX=9606 GN=LAMTOR1 PE=1 SV=2	331	0.729317	57	206	5	5	161	17.7	5.15	804	8662.17	291	63.35	0	40.785		-1.02915	1.23971	-1.79737	-2.29318	-0.0414579	0.310004	-0.845888	-1.19735	0.971673	1.23971	0.556368	0.436076	1	1	1	0.568975	0.973346	0.527589	0.525791	0.340631	8.57721e+06	4.77209e+06	8.82726e+06	3.84935e+06	9.44514e+06	966903	7.69638e+06	2.1012e+06	298.708	34.7565	62.0127
GNG10	P50151	Guanine nucleotide-binding protein G(I)/G(S)/G(O) subunit gamma-10 OS=Homo sapiens OX=9606 GN=GNG10 PE=1 SV=1	332	0.724706	44	112	3	3	68	7.2	7.85	531	6083.03	142	48.64	0	17.173	Met-loss+Acetyl [N-Term]; Acetyl [N-Term]	1.12463	1.25244	1.52294	1.36753	0.169449	0.324739	0.606862	0.451572	1.12463	1.25244	1.52294	1.36753	1	1	1	1	0.892024	0.631589	0.512042	0.63616	1.01502e+07	1.54581e+07	9.02536e+06	1.23424e+07	1.05048e+07	7.29813e+06	8.43761e+06	7.42566e+06	189.434	28.341	41.5105
PSMA3	P25788	Proteasome subunit alpha type-3 OS=Homo sapiens OX=9606 GN=PSMA3 PE=1 SV=2	333	0.718667	34	539	9	9	255	28.4	5.33	3559	30098	766	244.74	0	90.037	Met-loss+Acetyl [N-Term]	-1.00485	1.23741	-1.80321	-2.24212	-0.00697933	0.307319	-0.850567	-1.16487	0.995174	1.23741	0.554567	0.446006	1	1	0.428817	0.20368	0.989634	0.585454	0.182369	0.11863	4.86212e+07	2.69637e+07	4.8857e+07	2.17905e+07	2.08806e+07	1.02893e+07	2.09039e+07	1.10866e+07	198.905	102.138	97.9482
ITGB1	E7EUI6	Fibronectin receptor subunit beta OS=Homo sapiens OX=9606 GN=ITGB1 PE=1 SV=2	334	0.717228	30	1915	21	21	801	88.7	5.44	10784	98097.8	2373	836.09	0	159.137		1.10047	1.33855	1.27358	1.04706	0.138117	0.420667	0.348887	0.0663375	1.10047	1.33855	1.27358	1.04706	1	0.579461	1	1	0.886893	0.12188	0.602707	0.918744	1.72321e+08	2.19465e+08	1.56589e+08	1.63958e+08	1.42513e+08	2.51118e+07	1.09669e+08	4.22042e+07	187.773	37.394	65.1271
ACLY	P53396	ATP-citrate synthase OS=Homo sapiens OX=9606 GN=ACLY PE=1 SV=3	335	0.714114	42	1872	38	38	1101	120.8	7.33	8715	91319.3	2430	663.84	0	287.186		1.1144	1.31008	-2.54869	-2.99621	0.156266	0.38965	-1.34976	-1.58314	1.1144	1.31008	0.392358	0.333755	1	1	0.575535	0.366465	0.903078	0.389949	0.388416	0.290083	2.00297e+08	7.8588e+07	1.79735e+08	5.99874e+07	2.17779e+08	1.10059e+07	1.67302e+08	3.15819e+07	347.75	43.6447	72.0696
PDIA6	Q15084	Protein disulfide-isomerase A6 OS=Homo sapiens OX=9606 GN=PDIA6 PE=1 SV=1	336	0.712091	42	746	15	15	440	48.1	5.08	4752	43922.8	1375	427.87	0	177.983		1.09474	1.28092	-3.07657	-3.5998	0.13059	0.357185	-1.62132	-1.84792	1.09474	1.28092	0.325038	0.277793	1	1	0.422735	0.265202	0.917828	0.466961	0.342695	0.245035	9.21687e+07	2.99583e+07	8.41923e+07	2.33881e+07	1.00023e+08	5.72297e+06	7.62659e+07	1.29644e+07	361.196	48.8732	71.4239
GCA	P28676	Grancalcin OS=Homo sapiens OX=9606 GN=GCA PE=1 SV=2	337	0.71	31	497	6	6	217	24	5.21	1837	21508.2	509	92.27	0	35.785		-1.03865	1.60101	1.01746	-1.63436	-0.0547126	0.678981	0.0249674	-0.708726	0.962786	1.60101	1.01746	0.61186	1	0.154239	1	1	0.958152	0.0523628	0.973784	0.46488	3.00563e+07	3.0581e+07	3.1218e+07	1.91011e+07	2.53573e+07	5.70794e+06	2.56088e+07	4.51777e+06	212.436	41.0933	71.5317
CNP	P09543	2',3'-cyclic-nucleotide 3'-phosphodiesterase OS=Homo sapiens OX=9606 GN=CNP PE=1 SV=2	338	0.699287	40	736	14	14	421	47.5	9.07	3661	36769.2	988	305.2	0	105.894		1.05432	1.22861	-1.9118	-2.22784	0.0763076	0.297023	-0.934932	-1.15565	1.05432	1.22861	0.523067	0.448865	1	1	0.964846	0.602961	0.948417	0.372955	0.451033	0.348405	5.72806e+07	2.99616e+07	5.43296e+07	2.43866e+07	5.67112e+07	642775	4.79148e+07	9.61335e+06	295.751	53.4109	65.0181
RPS14	A0A2R8Y811	40S ribosomal protein S14 (Fragment) OS=Homo sapiens OX=9606 GN=RPS14 PE=1 SV=1	339	0.6974	33	317	5	5	150	16.1	10.05	2141	15450.6	489	176.91	0	52.181		1.50852	1.25578	-3.27329	-2.72489	0.593133	0.328587	-1.71074	-1.4462	1.50852	1.25578	0.305503	0.366988	1	1	0.492905	0.503636	0.719584	0.463746	0.421617	0.364178	5.51911e+07	1.6861e+07	3.65863e+07	1.34267e+07	7.40562e+07	4.93283e+06	3.88347e+07	5.44925e+06	460.773	29.5875	52.2128
SH3BGRL3	Q5T123	SH3 domain-binding glutamic acid-rich-like protein 3 OS=Homo sapiens OX=9606 GN=SH3BGRL3 PE=1 SV=1	340	0.687727	34	178	3	3	88	9.4	9.36	1348	10186.2	236	51.91	0	23.376		1.01643	1.51905	-1.28051	-1.91371	0.0235133	0.603172	-0.356714	-0.936373	1.01643	1.51905	0.780941	0.522545	1	0.112148	1	0.788442	0.983637	0.0338223	0.726315	0.369138	1.2189e+07	9.51891e+06	1.1992e+07	6.26634e+06	1.22354e+07	1.39369e+06	9.74559e+06	1.1017e+06	263.039	60.1479	42.7925
RAB14	P61106	Ras-related protein Rab-14 OS=Homo sapiens OX=9606 GN=RAB14 PE=1 SV=4	341	0.682837	53	277	10	9	215	23.9	6.21	1134	12790.6	340	148.49	0	86.587	Acetyl [N-Term]; Met-loss+Acetyl [N-Term]	1.08299	1.43742	-1.6874	-2.23963	0.115016	0.523479	-0.754799	-1.16326	1.08299	1.43742	0.592629	0.446501	1	1	1	0.724315	0.935738	0.307491	0.593699	0.421285	3.00015e+07	1.77797e+07	2.77025e+07	1.23692e+07	3.64326e+07	3.14222e+06	2.87352e+07	7.37863e+06	327.01	23.3973	59.3884
IMPDH2	H0Y4R1	Inosine-5'-monophosphate dehydrogenase 2 OS=Homo sapiens OX=9606 GN=IMPDH2 PE=1 SV=2	342	0.679777	41	892	20	19	538	58.3	7.27	5093	50295	1347	443.37	0	203.478		1.13593	1.30931	-3.6581	-4.21646	0.183874	0.388812	-1.87109	-2.07603	1.13593	1.30931	0.273366	0.237166	1	1	0.402431	0.294086	0.903185	0.506203	0.376493	0.305266	7.79037e+07	2.12962e+07	6.85814e+07	1.62652e+07	9.85482e+07	4.27454e+06	7.63261e+07	1.11569e+07	416.219	33.5477	58.1725
ALDOC	P09972	Fructose-bisphosphate aldolase C OS=Homo sapiens OX=9606 GN=ALDOC PE=1 SV=2	343	0.679231	28	883	8	5	364	39.4	6.87	9118	11647.5	2236	622.87	0	106.138		-1.17488	1.44149	-1.69698	-2.87398	-0.232514	0.527566	-0.762971	-1.52305	0.85115	1.44149	0.589281	0.347949	1	1	0.717709	0.115617	0.716861	0.267158	0.273796	0.0880456	7.48461e+07	4.41054e+07	8.79353e+07	3.0597e+07	4.04895e+07	1.12116e+07	4.18472e+07	1.42902e+07	204.81	87.2483	86.137
HLA-C	A0A140T962	HLA class I histocompatibility antigen, C alpha chain OS=Homo sapiens OX=9606 GN=HLA-C PE=1 SV=1	344	0.67663	30	830	8	2	368	41.5	6.68	6228	50399.1	1242	433.01	0	91.447		1.30553	1.40608	-1.88901	-2.03449	0.384639	0.49168	-0.917628	-1.02467	1.30553	1.40608	0.529379	0.491523	1	1	1	0.938507	0.793886	0.354207	0.530965	0.480829	7.06506e+06	3.74009e+06	5.41163e+06	2.65994e+06	8.30111e+06	1.33059e+06	6.02114e+06	1.19278e+06	352.137	34.0569	62.9341
SUB1	P53999	Activated RNA polymerase II transcriptional coactivator p15 OS=Homo sapiens OX=9606 GN=SUB1 PE=1 SV=3	345	0.673701	31	276	4	4	127	14.4	9.6	1464	13714.9	327	122.86	0	21.409		-1.56044	-1.89525	-2.64739	-2.17971	-0.641952	-0.922385	-1.40457	-1.12414	0.640845	0.527636	0.37773	0.458776	1	0.54805	0.268517	0.469629	0.477857	0.252756	0.188575	0.263964	2.26457e+07	8.55395e+06	3.53372e+07	1.62118e+07	1.48543e+07	4.1306e+06	2.38605e+07	9.03521e+06	169.361	29.867	129.174
TPT1	Q5W0H4	Translationally-controlled tumor protein OS=Homo sapiens OX=9606 GN=TPT1 PE=1 SV=1	346	0.67016	43	293	4	4	188	21.5	5.49	809	13136.7	286	76.95	0	44.846		-1.00466	1.36436	-2.34502	-3.21438	-0.00671076	0.448228	-1.2296	-1.68454	0.995359	1.36436	0.426435	0.311102	1	1	0.694059	0.363142	0.995995	0.240102	0.426708	0.305864	1.95357e+07	8.33069e+06	1.96268e+07	6.10592e+06	2.1955e+07	384699	1.97712e+07	2.7686e+06	334.38	38.4089	64.5849
Gamma-glutamylcyclotransferase OS=Homo sapiens OX=9606	M0QZK8	Gamma-glutamylcyclotransferase OS=Homo sapiens OX=9606 PE=4 SV=1	347	0.664854	32	214	3	3	103	11.6	4.92	913	10707.4	276	69.99	0	20.083		1.88933	2.22848	-3.03239	-3.57672	0.917877	1.15606	-1.60045	-1.83864	1.88933	2.22848	0.329773	0.279586	1	0.4467	0.449024	0.00152803	0.499566	0.258206	0.359321	0.00140475	2.26566e+08	7.47155e+07	1.19919e+08	3.35276e+07	2.48998e+08	5.13049e+07	7.68897e+06	1.73728e+07	134	20.3429	443.552
PA2G4	Q9UQ80	Proliferation-associated protein 2G4 OS=Homo sapiens OX=9606 GN=PA2G4 PE=1 SV=3	348	0.663959	40	654	14	14	394	43.8	6.55	3027	32123.8	816	210.9	0	103.255	Met-loss+Acetyl [N-Term]; Acetyl [N-Term]	1.075	1.32699	-3.0393	-3.75175	0.10433	0.408152	-1.60374	-1.90756	1.075	1.32699	0.329023	0.266542	1	1	0.476424	0.276006	0.939158	0.325137	0.382031	0.263249	6.90993e+07	2.27352e+07	6.42788e+07	1.7133e+07	8.17117e+07	4.58541e+06	6.2352e+07	7.34404e+06	376.872	37.927	63.8208
FABP5	Q01469	Fatty acid-binding protein 5 OS=Homo sapiens OX=9606 GN=FABP5 PE=1 SV=3	349	0.661333	48	186	6	6	135	15.2	7.01	993	8662.34	244	81.99	0	42.568	Acetyl [N-Term]; Met-loss+Acetyl [N-Term]	1.0127	1.50636	-1.57167	-2.3378	0.0182077	0.591066	-0.652294	-1.22515	1.0127	1.50636	0.636268	0.427752	1	0.104654	1	0.369869	0.98685	0.0309288	0.57669	0.226573	4.25144e+07	2.70505e+07	4.19812e+07	1.79576e+07	4.40972e+07	1.80433e+06	2.88008e+07	4.47326e+06	288.123	42.4265	63.3954
RAB5A	P20339	Ras-related protein Rab-5A OS=Homo sapiens OX=9606 GN=RAB5A PE=1 SV=2	350	0.660837	37	384	6	3	215	23.6	8.15	2579	22552.2	541	195.38	0	48.862		1.01827	1.25603	-2.08845	-2.57609	0.0261147	0.328869	-1.06243	-1.36519	1.01827	1.25603	0.478824	0.388185	1	1	0.846972	0.473916	0.983445	0.440867	0.449925	0.323491	2.46633e+06	1.18094e+06	2.42209e+06	940218	2.65992e+06	90323.9	2.23037e+06	479366	314.685	35.1379	72.3991
PRTN3	U3KPS2	Myeloblastin OS=Homo sapiens OX=9606 GN=PRTN3 PE=1 SV=1	351	0.650791	33	424	4	4	215	23.6	8.16	803	11922.4	392	32.65	0	28.039		1.10601	1.45762	-2.41867	-3.18759	0.145362	0.543613	-1.27421	-1.67247	1.10601	1.45762	0.41345	0.313717	1	1	0.619614	0.307598	0.906552	0.303934	0.394761	0.257224	3.03769e+07	1.25593e+07	2.74653e+07	8.61633e+06	3.21819e+07	3.73886e+06	2.43281e+07	4.42791e+06	340.807	42.8453	77.6647
RPS24	A0A2R8Y849	40S ribosomal protein S24 OS=Homo sapiens OX=9606 GN=RPS24 PE=1 SV=1	352	0.645802	36	235	5	5	131	15.2	10.9	933	10426.2	285	69.74	0	48.573	Acetyl [N-Term]	1.20448	-1.07588	-3.14551	-2.42732	0.268407	-0.105522	-1.65329	-1.27936	1.20448	0.929469	0.317914	0.411977	1	1	0.567843	0.700562	0.877096	0.780604	0.469405	0.448137	1.74141e+07	5.5362e+06	1.44578e+07	5.9563e+06	2.57571e+07	850647	1.73777e+07	2.28957e+06	434.96	21.1841	25.7477
RPL28	H0YKD8	60S ribosomal protein L28 OS=Homo sapiens OX=9606 GN=RPL28 PE=1 SV=1	353	0.622941	30	353	7	7	170	19.1	11.46	1546	17973.7	470	155.47	0	44.466	Met-loss+Acetyl [N-Term]; Acetyl [N-Term]	1.10334	1.72462	1.00033	-1.56259	0.141872	0.786282	0.000472505	-0.643937	1.10334	1.72462	1.00033	0.639964	1	0.75319	1	1	0.922798	0.29611	0.999687	0.601015	3.23544e+07	3.2365e+07	2.93241e+07	1.87664e+07	3.95572e+07	1.91897e+07	3.19932e+07	4.06976e+06	276.438	26.1762	41.5507
CHI3L1	P36222	Chitinase-3-like protein 1 OS=Homo sapiens OX=9606 GN=CHI3L1 PE=1 SV=2	354	0.621149	39	610	11	11	383	42.6	8.46	2757	23101.7	742	192.17	0	91.791		2.34105	1.7157	-2.41491	-1.76983	1.22716	0.778797	-1.27197	-0.823612	2.34105	1.7157	0.414094	0.565026	0.619635	0.465726	0.57949	0.480193	0.380194	0.181353	0.368547	0.197746	5.46471e+07	2.2629e+07	2.3343e+07	1.31894e+07	5.42819e+07	7.29253e+06	8.98789e+06	7.01117e+06	409.783	54.0905	112.327
TUBB6	Q9BUF5	Tubulin beta-6 chain OS=Homo sapiens OX=9606 GN=TUBB6 PE=1 SV=1	355	0.617578	22	1252	9	2	446	49.8	4.88	7837	71294	1540	515.74	0	94.888		-1.12402	1.17439	-5.28301	-6.97379	-0.168669	0.231916	-2.40136	-2.80194	0.889663	1.17439	0.189286	0.143394	1	1	0.264344	0.232728	0.91677	0.644208	0.317392	0.326045	4.1732e+06	789928	4.69076e+06	672627	5.13058e+06	187619	6.2126e+06	361688	390.233	29.818	64.8984
LMNA	P02545-2	Isoform C of Prelamin-A/C OS=Homo sapiens OX=9606 GN=LMNA	356	0.609231	44	792	23	22	572	65.1	6.84	3881	40887.4	1004	326.41	0	145.195		1.04609	1.37728	-1.59463	-2.09948	0.0650017	0.461817	-0.673219	-1.07003	1.04609	1.37728	0.627106	0.476308	1	0.934783	1	0.581858	0.951136	0.215849	0.522118	0.311304	1.15605e+08	7.24966e+07	1.10512e+08	5.26377e+07	1.05899e+08	1.18668e+07	8.41778e+07	2.01915e+07	270.313	51.2327	73.4025
RACK1	P63244	Receptor of activated protein C kinase 1 OS=Homo sapiens OX=9606 GN=RACK1 PE=1 SV=3	357	0.595331	56	337	13	13	317	35.1	7.69	2328	17608.9	599	154.25	0	118.771	Acetyl [N-Term]	1.22586	1.45617	-4.30083	-5.10886	0.293792	0.542181	-2.10461	-2.353	1.22586	1.45617	0.232513	0.195738	1	0.521526	0.358324	0.229332	0.852122	0.141381	0.377067	0.26981	6.63836e+07	1.54351e+07	5.41528e+07	1.05998e+07	8.88914e+07	1.14034e+06	5.87777e+07	4.43458e+06	460.831	27.5734	55.0881
RPS7	P62081	40S ribosomal protein S7 OS=Homo sapiens OX=9606 GN=RPS7 PE=1 SV=1	358	0.592371	52	221	7	7	194	22.1	10.1	665	6783.04	266	73.89	0	30.673		1.42776	1.35925	-3.29124	-3.13332	0.513754	0.442816	-1.71863	-1.64769	1.42776	1.35925	0.303837	0.31915	1	1	0.481494	0.419097	0.751227	0.297672	0.413756	0.345272	4.57617e+07	1.39041e+07	3.20514e+07	1.02292e+07	6.05322e+07	1.80988e+06	3.50001e+07	5.00378e+06	453.65	34.6439	50.362
HBA1	P69905	Hemoglobin subunit alpha OS=Homo sapiens OX=9606 GN=HBA1 PE=1 SV=2	359	0.591549	28	300	3	3	142	15.2	8.68	1069	15508.7	468	135.07	0	37.755		1.15278	-1.09928	1.24328	1.57551	0.205117	-0.136554	0.314146	0.655816	1.15278	0.90969	1.24328	1.57551	1	1	1	1	0.856813	0.793417	0.687915	0.447497	1.912e+07	2.37714e+07	1.6586e+07	2.61313e+07	1.83569e+07	3.25504e+06	1.35458e+07	1.4235e+07	188.238	35.3502	44.4218
CD82	P27701	CD82 antigen OS=Homo sapiens OX=9606 GN=CD82 PE=1 SV=1	360	0.589963	22	716	5	5	267	29.6	5.24	3628	36841.2	788	221.39	0	61.117		1.13623	1.19326	1.39335	1.32675	0.184255	0.254909	0.478553	0.407899	1.13623	1.19326	1.39335	1.32675	1	1	1	1	0.833464	0.309553	0.406806	0.489072	4.9255e+07	6.86293e+07	4.33495e+07	5.75141e+07	3.26337e+07	1.57472e+07	3.18325e+07	5.11348e+06	157.948	45.8745	66.3792
FTH1	P02794	Ferritin heavy chain OS=Homo sapiens OX=9606 GN=FTH1 PE=1 SV=2	361	0.589508	29	372	5	5	183	21.2	5.55	1449	16443.8	425	119.31	0	44.786		1.28785	1.09382	-1.01534	1.1596	0.36497	0.129381	-0.0219665	0.213622	1.28785	1.09382	0.984889	1.1596	1	1	1	1	0.541612	0.655703	0.959051	0.656748	3.92924e+07	38698641	3.05099e+07	3.53792e+07	1.80548e+07	5.325e+06	1.39658e+07	1.07039e+07	166.987	76.1083	84.6137
GOT1	P17174	Aspartate aminotransferase, cytoplasmic OS=Homo sapiens OX=9606 GN=GOT1 PE=1 SV=3	362	0.588692	41	593	14	14	413	46.2	7.01	2338	24206.7	747	187.48	0	83.334	Met-loss [N-Term]	-1.00163	1.28594	-1.86196	-2.39828	-0.00235509	0.362822	-0.896824	-1.262	0.998369	1.28594	0.537068	0.416965	1	1	0.394562	0.045551	0.996067	0.360739	0.176926	0.0287427	2.98989e+07	1.60577e+07	2.99478e+07	1.24872e+07	1.40678e+07	4.06339e+06	7.89661e+06	4.41139e+06	208.684	94.8641	102.358
HVCN1	Q96D96	Voltage-gated hydrogen channel 1 OS=Homo sapiens OX=9606 GN=HVCN1 PE=1 SV=1	363	0.586593	34	471	7	7	273	31.7	6.8	2267	23470.8	748	182.9	0	74.809		1.06163	1.22561	-1.98423	-2.29072	0.0862751	0.293499	-0.988579	-1.1958	1.06163	1.22561	0.503974	0.436543	1	1	0.952539	0.607754	0.945258	0.595001	0.47083	0.363377	6.55339e+07	3.30274e+07	6.17297e+07	2.69477e+07	7.0498e+07	6.21789e+06	5.62231e+07	1.7166e+07	312.338	33.6588	74.0055
RPS19	P39019	40S ribosomal protein S19 OS=Homo sapiens OX=9606 GN=RPS19 PE=1 SV=2	364	0.576828	41	204	7	7	145	16.1	10.32	1059	10847.2	222	85.65	0	39.493		1.31785	1.96303	-3.99301	-5.94785	0.398186	0.973079	-1.99747	-2.57237	1.31785	1.96303	0.250438	0.168128	1	0.527948	0.380728	0.188892	0.798651	0.256868	0.380247	0.24295	4.39044e+07	1.09953e+07	3.33152e+07	5.60121e+06	5.751e+07	6.25361e+06	3.49182e+07	3.29846e+06	469.336	25.6003	66.6436
PSMB4	P28070	Proteasome subunit beta type-4 OS=Homo sapiens OX=9606 GN=PSMB4 PE=1 SV=4	365	0.574659	39	389	7	7	264	29.2	5.97	2759	18703.1	615	200.05	0	52.888		-1.06773	1.1007	-2.21614	-2.60451	-0.0945502	0.138417	-1.14805	-1.38101	0.936564	1.1007	0.451236	0.383949	1	1	0.273679	0.1413	0.877272	0.800972	0.157098	0.0975683	5.02993e+07	2.26969e+07	5.37062e+07	2.06205e+07	2.61006e+07	8.65685e+06	2.45893e+07	1.01647e+07	218.393	96.4659	94.848
TLN1	Q9Y490	Talin-1 OS=Homo sapiens OX=9606 GN=TLN1 PE=1 SV=3	366	0.572727	49	2970	77	77	2541	269.6	6.07	18976	134862	4484	1329.82	0	683.859		1.10635	1.35412	-2.49812	-3.05759	0.145803	0.437357	-1.32084	-1.61239	1.10635	1.35412	0.400301	0.327055	1	0.860859	0.49054	0.226228	0.889637	0.188251	0.323963	0.182385	3.3751e+08	1.35106e+08	3.05067e+08	9.97736e+07	3.11859e+08	7.19883e+06	2.17378e+08	3.79447e+07	315.735	49.3001	96.5402
UGP2	A0A7I2YQ74	UTP--glucose-1-phosphate uridylyltransferase OS=Homo sapiens OX=9606 GN=UGP2 PE=4 SV=1	367	0.570957	49	536	19	19	460	51.7	8.7	1580	21854.1	598	170.19	0	114.701	Met-loss+Acetyl [N-Term]	1.13472	1.03678	-1.59487	-1.45721	0.182336	0.0521107	-0.673435	-0.54321	1.13472	1.03678	0.627012	0.686243	1	1	0.348589	0.802069	0.625653	0.883524	0.117376	0.217846	1.13793e+08	7.13499e+07	1.00283e+08	6.88187e+07	2.73766e+07	2.47885e+07	3.4889e+07	1.3208e+07	163.92	107.01	114.544
HSPA9	A0A7I2V2G2	Stress-70 protein, mitochondrial OS=Homo sapiens OX=9606 GN=HSPA9 PE=4 SV=1	368	0.567918	49	707	25	25	610	66.6	5.66	5813	45018.9	1148	395.51	0	219.111		1.10171	1.38314	-3.78901	-4.7569	0.139743	0.467943	-1.92182	-2.25002	1.10171	1.38314	0.263921	0.210221	1	1	0.364053	0.246268	0.923048	0.273687	0.349822	0.277053	1.95136e+08	5.15006e+07	1.77121e+08	3.72346e+07	2.35095e+08	7.15172e+06	1.91854e+08	1.81326e+07	404.406	39.0332	64.5154
RPL11	P62913	60S ribosomal protein L11 OS=Homo sapiens OX=9606 GN=RPL11 PE=1 SV=2	369	0.566292	32	315	6	6	178	20.2	9.6	1917	18873.3	513	161.4	0	48.259	Acetyl [N-Term]; Met-loss+Acetyl [N-Term]	1.12751	1.59303	-2.24842	-3.17675	0.173139	0.671774	-1.16891	-1.66755	1.12751	1.59303	0.444756	0.314787	1	0.815049	0.873819	0.433305	0.912016	0.273765	0.51071	0.361279	3.41345e+07	1.51815e+07	3.02742e+07	9.52995e+06	4.50483e+07	6.53867e+06	3.46459e+07	4.11048e+06	386.552	29.9116	43.1564
VASP	P50552	Vasodilator-stimulated phosphoprotein OS=Homo sapiens OX=9606 GN=VASP PE=1 SV=3	370	0.556737	41	516	11	11	380	39.8	8.94	2875	25033	697	200.84	0	104.396		1.16091	1.62266	-2.11084	-2.95042	0.215254	0.698359	-1.07782	-1.56092	1.16091	1.62266	0.473745	0.338934	1	0.545606	0.832399	0.366626	0.866054	0.190515	0.448587	0.286137	4.22553e+07	2.00182e+07	3.63985e+07	1.23367e+07	4.56023e+07	5.18444e+06	3.32232e+07	6.67366e+06	340.791	39.4777	76.5094
LAP3	P28838	Cytosol aminopeptidase OS=Homo sapiens OX=9606 GN=LAP3 PE=1 SV=3	371	0.555934	43	671	17	17	519	56.1	7.93	2566	33240.9	872	216.04	0	113.943		-1.01401	1.13354	-2.92977	-3.36752	-0.020065	0.180833	-1.55079	-1.75169	0.986188	1.13354	0.341324	0.296955	1	1	0.226201	0.129689	0.979901	0.732285	0.175395	0.113587	4.19013e+07	1.43019e+07	4.24881e+07	1.2617e+07	2.88416e+07	3.61111e+06	2.46221e+07	7.08707e+06	269.916	83.0891	98.7269
PSMA4	P25789	Proteasome subunit alpha type-4 OS=Homo sapiens OX=9606 GN=PSMA4 PE=1 SV=1	372	0.546207	33	432	7	7	261	29.5	7.72	2211	21612	547	211.32	0	42.445		1.1824	1.35584	-1.76046	-2.01869	0.241719	0.439192	-0.815948	-1.01342	1.1824	1.35584	0.568035	0.49537	1	0.658377	0.994573	0.121222	0.767237	0.144577	0.40576	0.0614244	8.09762e+07	4.59973e+07	6.84846e+07	3.39252e+07	6.46941e+07	8.56825e+06	2.18826e+07	7.75016e+06	271.17	68.5352	83.915
RHOF	Q9HBH0	Rho-related GTP-binding protein RhoF OS=Homo sapiens OX=9606 GN=RHOF PE=1 SV=1	373	0.544123	43	267	8	8	211	23.6	8.65	1539	12377.4	365	127.37	0	51.364		1.35526	1.58092	-1.7037	-1.98737	0.438571	0.660761	-0.768667	-0.990858	1.35526	1.58092	0.586959	0.503179	1	0.251889	1	0.878715	0.753225	0.0832193	0.565343	0.435341	1.83851e+07	1.07913e+07	1.35657e+07	6.82599e+06	2.09845e+07	1.14082e+06	1.31934e+07	2.76396e+06	343.732	43.7008	57.6541
HP1BP3	Q5SSJ5	Heterochromatin protein 1-binding protein 3 OS=Homo sapiens OX=9606 GN=HP1BP3 PE=1 SV=1	374	0.540669	29	1031	17	17	553	61.2	9.67	3743	52495.3	1159	447.8	0	108.047	Acetyl [N-Term]; Met-loss+Acetyl [N-Term]	1.0273	-1.63642	-1.01109	1.66265	0.0388572	-0.710543	-0.0159128	0.733488	1.0273	0.61109	0.989031	1.66265	1	0.361511	1	0.236494	0.92179	0.128435	0.972811	0.0867327	2.89763e+08	2.86585e+08	2.82063e+08	4.68973e+08	1.20115e+08	9.2856e+07	4.30828e+07	1.36651e+08	73.3763	128.412	60.167
IDH1	O75874	Isocitrate dehydrogenase [NADP] cytoplasmic OS=Homo sapiens OX=9606 GN=IDH1 PE=1 SV=2	375	0.540386	34	658	13	12	414	46.6	7.01	3085	33107.5	814	226.69	0	81.042		1.00511	1.28697	-2.1556	-2.7601	0.00734976	0.363983	-1.10809	-1.46472	1.00511	1.28697	0.463908	0.362306	1	1	0.675665	0.285207	0.994384	0.29264	0.374348	0.208875	2.87688e+07	1.33461e+07	2.86226e+07	1.03701e+07	2.66836e+07	1.74699e+06	2.07664e+07	3.88238e+06	293.731	61.1165	70.7914
SRSF3	A0A087X2D0	Serine/arginine-rich-splicing factor 3 OS=Homo sapiens OX=9606 GN=SRSF3 PE=1 SV=1	376	0.538947	32	160	3	2	95	10.3	5.14	843	7583.62	238	83.18	0	17.702		-1.17576	-1.17929	-1.94561	-1.9398	-0.233596	-0.237917	-0.960225	-0.955904	0.850512	0.847969	0.513977	0.515518	1	1	0.923754	0.735277	0.832307	0.487937	0.443506	0.351427	9.08534e+06	4.66965e+06	1.06822e+07	5.50687e+06	8.9853e+06	583454	8.31196e+06	1.80854e+06	256.992	28.8412	78.2597
RAB6A	P20340	Ras-related protein Rab-6A OS=Homo sapiens OX=9606 GN=RAB6A PE=1 SV=3	377	0.53625	33	338	6	5	208	23.6	5.54	314	29079.5	612	86.42	0	32.138		-1.18327	1.00523	2.22457	1.87023	-0.242778	0.00753232	1.15352	0.903214	0.845116	1.00523	2.22457	1.87023	1	1	0.258115	0.421378	0.850796	0.965511	0.148871	0.190297	7.58169e+06	1.6866e+07	8.97117e+06	1.67781e+07	8.55728e+06	2.82177e+06	8.40865e+06	1.72372e+06	138.903	15.7286	26.6151
TMED10	P49755	Transmembrane emp24 domain-containing protein 10 OS=Homo sapiens OX=9606 GN=TMED10 PE=1 SV=2	378	0.529498	26	446	5	5	219	25	7.44	2327	22668.9	510	136.78	0	48.44		1.11519	2.1196	-1.34323	-2.55302	0.157292	1.08379	-0.425707	-1.3522	1.11519	2.1196	0.744474	0.391693	1	0.206478	1	0.631894	0.921852	0.111889	0.76432	0.427225	2.58273e+07	1.92278e+07	2.31596e+07	9.07144e+06	3.47937e+07	7.60847e+06	2.73325e+07	4.12525e+06	340.938	15.6047	44.4712
CLTC	A0A087WVQ6	Clathrin heavy chain OS=Homo sapiens OX=9606 GN=CLTC PE=1 SV=1	379	0.527219	40	2213	54	54	1679	191.9	5.69	12598	103038	3418	853.33	0	455.833		1.12323	1.82451	-1.24426	-2.0211	0.167658	0.867512	-0.315287	-1.01514	1.12323	1.82451	0.803691	0.49478	1	0.647291	1	0.926021	0.911093	0.280767	0.815126	0.470021	1.95639e+08	1.57233e+08	1.74175e+08	8.61783e+07	2.48097e+08	9.70789e+07	1.90337e+08	1.82265e+07	314.076	23.7577	45.0059
HLA-A	Q53Z42	HLA class I antigen OS=Homo sapiens OX=9606 GN=HLA-A PE=1 SV=1	380	0.526164	23	835	5	1	365	40.9	6.99	7398	57945	1340	470.45	0	66.507		1.00228	1.21857	-1.26485	-1.5378	0.00328432	0.285184	-0.338966	-0.620865	1.00228	1.21857	0.790608	0.650281	1	1	1	1	0.997384	0.369945	0.694537	0.477788	4.85623e+07	3.83938e+07	4.84519e+07	3.15074e+07	4.16792e+07	1.57497e+06	3.56438e+07	1.17128e+07	231.407	51.6403	66.0805
RAB2A	P61019	Ras-related protein Rab-2A OS=Homo sapiens OX=9606 GN=RAB2A PE=1 SV=1	381	0.524575	33	337	6	6	212	23.5	6.54	2330	20933.6	526	159.62	0	44.463	Acetyl [N-Term]	-1.0327	1.34491	-1.61669	-2.24539	-0.0464183	0.427505	-0.69304	-1.16696	0.968337	1.34491	0.618549	0.445358	1	1	1	0.695305	0.972403	0.233756	0.588413	0.405697	1.15156e+07	7.12296e+06	1.18921e+07	5.29625e+06	1.28512e+07	1.59291e+06	1.21994e+07	1.60031e+06	293.696	34.311	57.7008
RPL37A	P61513	60S ribosomal protein L37a OS=Homo sapiens OX=9606 GN=RPL37A PE=1 SV=2	382	0.521087	51	94	4	4	92	10.3	10.43	473	4594.15	96	25.23	0	23.587		1.5675	3.7296	-2.12979	-5.06748	0.648462	1.89902	-1.09071	-2.34127	1.5675	3.7296	0.469531	0.197337	1	0.232553	1	0.287097	0.724162	0.220811	0.573405	0.336086	4.75671e+06	2.23342e+06	3.03459e+06	598836	6.87642e+06	1.91159e+06	3.84149e+06	401522	477.69	16.8216	42.7895
SH3BGRL	O75368	SH3 domain-binding glutamic acid-rich-like protein OS=Homo sapiens OX=9606 GN=SH3BGRL PE=1 SV=1	383	0.520526	46	129	3	3	114	12.8	5.25	496	5165.86	142	20.73	0	17.509		1.01412	1.32393	-1.33846	-1.74736	0.0202301	0.40483	-0.420573	-0.805173	1.01412	1.32393	0.747128	0.572293	1	0.570131	1	1	0.988104	0.115403	0.732798	0.485544	4.71358e+06	3.52165e+06	4.64795e+06	2.65999e+06	5.63224e+06	263495	4.43158e+06	696001	288.578	32.8545	42.4762
GPX1	A0A087WUQ6	Glutathione peroxidase OS=Homo sapiens OX=9606 GN=GPX1 PE=1 SV=1	384	0.518861	47	223	8	7	202	21.9	6.55	830	10822.9	311	78.3	0	51.647		1.12688	-1.04964	-3.96931	-3.35581	0.172329	-0.0699006	-1.98889	-1.74666	1.12688	0.952704	0.251933	0.297991	1	1	0.344041	0.332098	0.901513	0.921183	0.34213	0.290031	2.27626e+07	5.73464e+06	2.01997e+07	6.01934e+06	2.72626e+07	2.60176e+06	1.978e+07	3.89186e+06	395.872	36.5152	66.8267
IGHG1	P01857	Immunoglobulin heavy constant gamma 1 OS=Homo sapiens OX=9606 GN=IGHG1 PE=1 SV=1	385	0.516879	37	461	8	4	330	36.1	8.19	2213	21269.7	750	191.98	0	71.918		24.6598	3893.77	1.31799	-119.804	4.62409	11.927	0.398336	-6.90453	24.6598	3893.77	1.31799	0.00834699	0.0670222	0.00504965	1	0.107986	0.154958	0.0301135	0.663228	0.372798	3.06574e+07	4.0406e+07	1.24321e+06	10377.1	2.90291e+07	2.12434e+07	2.12986e+06	1896.69	353.022	54.5862	101.109
RPL31	H7C2W9	60S ribosomal protein L31 (Fragment) OS=Homo sapiens OX=9606 GN=RPL31 PE=1 SV=1	386	0.51537	23	242	3	3	108	12.8	11	933	10451.3	214	79.92	0	11.676		1.01334	-1.9398	-1.02734	1.91338	0.0191244	-0.955909	-0.0389074	0.936126	1.01334	0.515517	0.973392	1.91338	1	0.754863	1	0.90394	0.988772	0.36079	0.972811	0.423101	2.90703e+07	2.82968e+07	2.86875e+07	5.48901e+07	3.27966e+07	1.70114e+07	2.97628e+07	4.13098e+07	189.559	20.7708	37.1742
ICAM3	P32942	Intercellular adhesion molecule 3 OS=Homo sapiens OX=9606 GN=ICAM3 PE=1 SV=2	387	0.514826	21	1341	11	11	547	59.5	5.43	6227	56841.5	1919	628.96	0	120.663		-1.02333	1.39279	-1.15602	-1.64766	-0.0332678	0.477982	-0.209168	-0.720418	0.977204	1.39279	0.865036	0.606922	1	1	1	1	0.971812	0.258151	0.782859	0.429245	3.27292e+08	2.8312e+08	3.34927e+08	2.03275e+08	2.54119e+08	5.29944e+07	2.43208e+08	9.0634e+07	215.841	56.008	70.086
UBA1	P22314	Ubiquitin-like modifier-activating enzyme 1 OS=Homo sapiens OX=9606 GN=UBA1 PE=1 SV=3	388	0.506994	36	1490	28	28	1058	117.8	5.76	8985	78371.8	2206	561.33	0	259.973		1.04178	1.20448	-2.33077	-2.6948	0.0590454	0.268414	-1.22081	-1.43018	1.04178	1.20448	0.429042	0.371085	1	1	0.664838	0.387676	0.961252	0.441113	0.40582	0.277223	1.04045e+08	4.46396e+07	9.98726e+07	3.70612e+07	1.1073e+08	5.06986e+06	8.53414e+07	1.45054e+07	324.113	43.1756	69.8468
ECH1	Q13011	Delta(3,5)-Delta(2,4)-dienoyl-CoA isomerase, mitochondrial OS=Homo sapiens OX=9606 GN=ECH1 PE=1 SV=2	389	0.490244	48	335	11	11	328	35.8	8	2154	16387.7	461	148.66	0	79.933		1.25114	1.6632	-3.07609	-4.08919	0.323242	0.733961	-1.6211	-2.03181	1.25114	1.6632	0.325088	0.244547	1	0.101168	0.362775	0.216941	0.787326	0.0371265	0.294047	0.220392	5.157e+07	1.67648e+07	4.12184e+07	1.00799e+07	4.99594e+07	251215	3.69785e+07	3.75753e+06	363.827	56.0471	97.4076
BST1	Q10588	ADP-ribosyl cyclase/cyclic ADP-ribose hydrolase 2 OS=Homo sapiens OX=9606 GN=BST1 PE=1 SV=2	390	0.488805	29	536	7	7	318	35.7	7.8	2593	29241.8	773	198.04	0	55.012		1.04282	1.51906	1.13445	-1.28404	0.0604951	0.60318	0.181991	-0.360694	1.04282	1.51906	1.13445	0.77879	1	0.648953	1	1	0.950969	0.195718	0.800374	0.666548	4.16363e+07	4.72342e+07	3.99265e+07	3.10943e+07	3.41421e+07	1.10447e+07	2.97104e+07	1.42355e+07	201.771	43.1199	67.5937
ABRACL	Q9P1F3	Costars family protein ABRACL OS=Homo sapiens OX=9606 GN=ABRACL PE=1 SV=1	391	0.483333	27	145	2	2	81	9.1	6.29	437	5726.13	143	12.4	0	16.669	Acetyl [N-Term]	-1.03513	1.26402	-2.68321	-3.51078	-0.0498174	0.338014	-1.42396	-1.81179	0.966059	1.26402	0.372688	0.284837	1	1	0.49582	0.292502	0.96802	0.346525	0.353014	0.264976	5.8369e+06	2.17535e+06	6.04198e+06	1.72098e+06	6.0204e+06	494198	5.75272e+06	548525	323.604	73.4849	46.9171
SMPDL3B	Q92485	Acid sphingomyelinase-like phosphodiesterase 3b OS=Homo sapiens OX=9606 GN=SMPDL3B PE=1 SV=2	392	0.483297	30	733	9	9	455	50.8	5.64	2634	23748	975	163.39	0	74.222		1.15531	1.25211	-1.38295	-1.49882	0.208279	0.32436	-0.467747	-0.583828	1.15531	1.25211	0.723093	0.667191	1	1	1	1	0.83994	0.350259	0.601148	0.522713	5.47281e+07	3.95735e+07	4.73709e+07	3.16055e+07	4.61958e+07	3.26099e+06	3.69246e+07	1.26473e+07	248.806	54.0166	76.1853
SNRPD2	P62316	Small nuclear ribonucleoprotein Sm D2 OS=Homo sapiens OX=9606 GN=SNRPD2 PE=1 SV=1	393	0.482881	37	154	4	4	118	13.5	9.91	617	7346.05	274	53.52	0	21.693		1.00637	1.04698	-2.0747	-2.15841	0.00915987	0.0662299	-1.0529	-1.10997	1.00637	1.04698	0.481998	0.463303	1	1	0.800471	0.423375	0.992998	0.889101	0.421409	0.234967	2.48312e+07	1.19686e+07	2.4674e+07	1.14316e+07	2.48145e+07	1.99231e+06	1.53093e+07	5.93636e+06	292.751	45.1916	70.7716
RPL24	P83731	60S ribosomal protein L24 OS=Homo sapiens OX=9606 GN=RPL24 PE=1 SV=1	394	0.477707	25	300	4	4	157	17.8	11.25	2236	17372.3	379	117.08	0	22.862		-1.04159	1.32719	1.12759	-1.22597	-0.0587925	0.408372	0.173244	-0.29392	0.960067	1.32719	1.12759	0.815683	1	1	1	1	0.965083	0.40279	0.869114	0.764425	2.00366e+07	2.25931e+07	2.087e+07	1.70233e+07	2.32832e+07	9.66995e+06	2.04543e+07	3.60339e+06	232.426	21.6095	44.5618
LMAN2	Q12907	Vesicular integral-membrane protein VIP36 OS=Homo sapiens OX=9606 GN=LMAN2 PE=1 SV=1	395	0.475506	32	529	10	10	356	40.2	6.95	2307	24103	613	194.18	0	71.457		1.12337	1.59286	-1.80934	-2.56552	0.16783	0.671616	-0.855464	-1.35925	1.12337	1.59286	0.552688	0.389785	1	0.458468	1	0.622487	0.91427	0.153957	0.582342	0.423058	5.55805e+07	3.07186e+07	4.94767e+07	1.92853e+07	7.16099e+07	8.11209e+06	5.81339e+07	7.83541e+06	355.947	21.782	52.4016
PSMA2	P25787	Proteasome subunit alpha type-2 OS=Homo sapiens OX=9606 GN=PSMA2 PE=1 SV=2	396	0.467863	46	238	8	8	234	25.9	7.43	1315	11369.7	451	123.48	0	67.012		1.02812	1.31434	-1.87678	-2.39926	0.0400129	0.394342	-0.908261	-1.26259	1.02812	1.31434	0.532827	0.416795	1	1	0.674199	0.194708	0.956449	0.437317	0.306174	0.122918	2.32761e+07	1.24021e+07	2.26394e+07	9.43598e+06	1.55565e+07	4.02094e+06	1.08694e+07	4.39959e+06	241.893	69.4218	100.933
ITGAL	P20701	Integrin alpha-L OS=Homo sapiens OX=9606 GN=ITGAL PE=1 SV=3	397	0.467308	27	2025	28	28	1170	128.7	5.63	11507	99563.3	2802	883.72	0	222.224		1.14225	1.36411	-1.21991	-1.45686	0.191879	0.447959	-0.28678	-0.54286	1.14225	1.36411	0.819729	0.686409	1	1	1	1	0.859349	0.232327	0.743959	0.56638	2.34481e+08	1.92211e+08	2.0528e+08	1.40906e+08	2.07906e+08	2.28231e+07	1.68656e+08	5.89172e+07	244.3	44.3485	75.4158
SEPTIN2	Q15019	Septin-2 OS=Homo sapiens OX=9606 GN=SEPTIN2 PE=1 SV=1	398	0.465734	43	391	11	11	361	41.5	6.6	1810	15937.9	457	97.19	0	55.959		1.0326	1.0954	-2.16599	-2.29773	0.0462769	0.131461	-1.11503	-1.20021	1.0326	1.0954	0.461682	0.435211	1	1	0.55587	0.369947	0.958205	0.84566	0.309905	0.222007	2.72234e+07	1.25686e+07	2.6364e+07	1.14739e+07	2.12431e+07	5.10301e+06	1.61639e+07	7.57251e+06	264.376	57.4887	98.9534
RACGAP1	Q9H0H5	Rac GTPase-activating protein 1 OS=Homo sapiens OX=9606 GN=RACGAP1 PE=1 SV=1	399	0.456646	37	780	16	16	632	71	8.88	3236	37796.7	1055	311.63	0	120.096	Acetyl [N-Term]	1.21349	1.1433	-5.37286	-5.06208	0.279158	0.193199	-2.42569	-2.33973	1.21349	1.1433	0.186121	0.197547	1	1	0.24953	0.185128	0.84041	0.793091	0.302641	0.216575	8.91108e+07	1.65854e+07	7.34337e+07	1.45066e+07	1.06149e+08	5.02643e+06	6.86199e+07	1.18169e+07	437.196	52.0487	62.9911
HSPA1B	A0A0G2JIW1	Heat shock 70 kDa protein 1B OS=Homo sapiens OX=9606 GN=HSPA1B PE=1 SV=1	400	0.453894	31	940	17	12	642	70.1	5.66	5523	52052.7	1247	304.9	0	121.383		1.02561	1.40186	-1.65153	-2.2574	0.0364815	0.487338	-0.723807	-1.17466	1.02561	1.40186	0.605497	0.442987	1	0.655991	1	0.545191	0.973465	0.159845	0.496311	0.320208	2.81253e+07	1.70298e+07	2.7423e+07	1.2148e+07	2.57017e+07	643617	2.28217e+07	4.86282e+06	271.591	46.8741	79.881
CYRIB	Q9NUQ9	CYFIP-related Rac1 interactor B OS=Homo sapiens OX=9606 GN=CYRIB PE=1 SV=1	401	0.448148	30	484	7	7	324	36.7	6.06	3646	29108.6	660	225.05	0	75.321		-1.17527	1.13298	5.78766	4.34653	-0.232992	0.180122	2.53298	2.11987	0.850869	1.13298	5.78766	4.34653	1	1	0.00702463	0.00193914	0.758735	0.540331	0.00889662	0.00205536	1.90479e+08	1.10243e+09	2.23864e+08	9.73033e+08	1.13797e+08	3.11616e+08	1.3402e+08	1.23454e+08	48.8127	12.2492	30.7424
GOLGA7	Q7Z5G4	Golgin subfamily A member 7 OS=Homo sapiens OX=9606 GN=GOLGA7 PE=1 SV=2	402	0.446934	39	157	5	5	137	15.8	7.05	555	8609.62	195	65.23	0	23.407		1.10379	1.30471	-1.5067	-1.78098	0.142463	0.383734	-0.591397	-0.832668	1.10379	1.30471	0.6637	0.56149	1	1	1	1	0.907208	0.218818	0.571836	0.498944	1.4067e+07	9.33627e+06	1.27443e+07	7.1558e+06	1.32727e+07	1.16767e+06	1.2827e+07	2.314e+06	271.1	50.0537	68.664
IST1	P53990-5	Isoform 5 of IST1 homolog OS=Homo sapiens OX=9606 GN=IST1	403	0.445119	35	482	11	11	379	41.5	5.57	1232	21053.9	510	120.96	0	66.753		1.38721	2.11483	1.08298	-1.40772	0.472184	1.08054	0.115	-0.493359	1.38721	2.11483	1.08298	0.710369	1	0.0779905	1	1	0.646178	0.0421361	0.870955	0.586707	5.19301e+07	5.6239e+07	3.7435e+07	2.65926e+07	4.02979e+07	1.53068e+07	3.06999e+07	8.33699e+06	226.681	49.5055	85.703
XRCC5	P13010	X-ray repair cross-complementing protein 5 OS=Homo sapiens OX=9606 GN=XRCC5 PE=1 SV=3	404	0.445082	30	1086	19	19	732	82.7	5.81	2709	35845.3	1236	208.3	0	135.274		1.12034	1.07879	2.52307	2.62026	0.16394	0.109413	1.33518	1.38971	1.12034	1.07879	2.52307	2.62026	1	1	0.23652	0.049686	0.896176	0.781223	0.157899	0.0345245	3.8592e+07	9.73705e+07	3.44466e+07	9.0259e+07	4.2862e+07	4.01131e+07	2.88361e+07	1.05106e+07	134.822	15.1473	27.6916
HCK	J3KPD6	Tyrosine-protein kinase OS=Homo sapiens OX=9606 GN=HCK PE=1 SV=1	405	0.444106	32	730	14	10	526	59.5	6.7	2367	33402.6	991	194.49	0	92.62		1.04166	1.64457	-1.59635	-2.52033	0.0588786	0.717713	-0.674778	-1.33361	1.04166	1.64457	0.626429	0.396774	1	0.189115	1	0.58162	0.965911	0.067865	0.597443	0.387827	2.5091e+07	1.57177e+07	2.40876e+07	9.55733e+06	2.83418e+07	304819	2.56419e+07	4.28342e+06	309.854	33.0627	61.485
RPL23	P62829	60S ribosomal protein L23 OS=Homo sapiens OX=9606 GN=RPL23 PE=1 SV=1	406	0.443286	29	214	4	4	140	14.9	10.51	699	11481.3	284	62.66	0	34.851		1.30566	1.52751	-2.55137	-2.98489	0.384776	0.611178	-1.35127	-1.57768	1.30566	1.52751	0.391946	0.335021	1	0.543935	0.699804	0.48421	0.812368	0.16622	0.472814	0.381963	2.31721e+07	9.0822e+06	1.77475e+07	5.94577e+06	3.07628e+07	1.93384e+06	2.06699e+07	2.56682e+06	419.211	26.1887	51.6108
CALML5	Q9NZT1	Calmodulin-like protein 5 OS=Homo sapiens OX=9606 GN=CALML5 PE=1 SV=2	407	0.44274	64	101	10	10	146	15.9	4.44	451	5214.3	141	31.19	0	63.193	Acetyl [N-Term]; Met-loss+Acetyl [N-Term]	3.31482	40.0064	3.00874	-4.01129	1.72893	5.32216	1.58916	-2.00407	3.31482	40.0064	3.00874	0.249296	0.483199	0.132751	0.662514	0.124431	0.417708	0.353262	0.526421	0.124684	1.2021e+07	3.6168e+07	3.62644e+06	904057	1.59221e+07	5.82102e+07	2.42816e+06	157304	37.3809	6.67011	229.57
ATPSF0	A0A3B3ITX4	Uncharacterized protein OS=Homo sapiens OX=9606 PE=3 SV=1	408	0.442637	53	76	4	4	91	10.4	10.29	334	3737.47	109	32.05	0	26.825		1.37516	1.75839	-10.2603	-13.1196	0.459604	0.814258	-3.359	-3.71365	1.37516	1.75839	0.0974633	0.0762219	1	0.525624	0.233083	0.20227	0.825134	0.213997	0.391463	0.37558	7.44079e+06	725204	5.41084e+06	412424	1.21151e+07	248099	8.68723e+06	270507	612.616	3.58835	22.0672
LGALS1	P09382	Galectin-1 OS=Homo sapiens OX=9606 GN=LGALS1 PE=1 SV=2	409	0.44	45	132	5	5	135	14.7	5.5	238	5236.62	120	22.45	0	26.838		1.23658	1.54161	-2.58585	-3.2237	0.30636	0.62444	-1.37064	-1.68872	1.23658	1.54161	0.38672	0.310203	1	0.610361	0.639536	0.318676	0.82919	0.190567	0.438286	0.269077	8.40778e+06	3.25146e+06	6.7992e+06	2.10913e+06	1.035e+07	852127	6.26839e+06	923963	395.911	43.958	50.6772
TPM4	A0A2R8Y5V9	Tropomyosin alpha-4 chain OS=Homo sapiens OX=9606 GN=TPM4 PE=1 SV=1	410	0.439839	27	404	9	2	248	28.6	4.7	2247	21780.6	494	186.03	0	71.365		3.61525	1.22349	-8.45631	-2.86182	1.85409	0.290997	-3.08003	-1.51693	3.61525	1.22349	0.118255	0.349428	0.430817	1	0.199377	0.390946	0.399387	0.59013	0.307043	0.296519	8.83314e+06	1.04456e+06	2.4433e+06	853758	1.15322e+07	74500.2	2.2258e+06	560264	105.31	29.1587	670.083
HINT1	D6RE99	Histidine triad nucleotide-binding protein 1 OS=Homo sapiens OX=9606 GN=HINT1 PE=1 SV=1	411	0.439615	27	127	2	2	78	8.6	5.39	446	7862	101	33.83	0	17.312		1.08132	1.56869	-1.61446	-2.34213	0.112792	0.649562	-0.691048	-1.22782	1.08132	1.56869	0.619404	0.426963	1	0.180595	1	0.248279	0.899418	0.0586537	0.47115	0.15242	2.3298e+07	1.44309e+07	2.15459e+07	9.19929e+06	1.93014e+07	848389	1.16477e+07	3.34964e+06	265.892	62.3669	80.0354
PPP1CA	P62136	Serine/threonine-protein phosphatase PP1-alpha catalytic subunit OS=Homo sapiens OX=9606 GN=PPP1CA PE=1 SV=1	412	0.439	33	439	9	3	330	37.5	6.33	1774	22283.9	574	143.99	0	66.64		1.17793	1.39572	-2.24672	-2.66212	0.236252	0.481004	-1.16782	-1.41257	1.17793	1.39572	0.445093	0.375641	1	1	0.668011	0.384042	0.839978	0.331722	0.390059	0.271244	20814530	9.2644e+06	1.76705e+07	6.63774e+06	2.06982e+07	1.76083e+06	1.45133e+07	3.72777e+06	328.771	60.3305	70.1509
CYBA	P13498	Cytochrome b-245 light chain OS=Homo sapiens OX=9606 GN=CYBA PE=1 SV=3	413	0.438769	23	372	4	4	195	21	9.54	892	14884.2	363	108.6	0	25.191		1.11825	1.22593	-2.00885	-2.2023	0.161242	0.29388	-1.00637	-1.13901	1.11825	1.22593	0.497797	0.454071	1	1	0.891996	0.649077	0.895384	0.571252	0.44884	0.369652	1.28983e+08	6.42073e+07	1.15344e+08	5.23743e+07	1.33357e+08	1.05566e+07	1.03279e+08	3.15557e+07	312.538	41.5451	74.7779
HBB	P68871	Hemoglobin subunit beta OS=Homo sapiens OX=9606 GN=HBB PE=1 SV=2	414	0.435986	29	221	4	3	147	16	7.28	1187	11978	246	94.63	0	25.828		14.6258	1.13696	2.50968	32.2845	3.87044	0.185178	1.32751	5.01277	14.6258	1.13696	2.50968	32.2845	0.00147076	1	0.386583	0.150557	0.00284625	0.907208	0.256596	0.377354	2.41066e+06	6.04999e+06	164822	5.32121e+06	595503	4.72958e+06	24134.3	9.00322e+06	88.8608	59.2965	59.2603
NRAS	P01111	GTPase NRas OS=Homo sapiens OX=9606 GN=NRAS PE=1 SV=1	415	0.43127	33	247	4	1	189	21.2	5.17	1646	12575.5	380	123.84	0	22.484		1.06614	1.35977	-1.7013	-2.16985	0.0923988	0.443361	-0.766637	-1.1176	1.06614	1.35977	0.587786	0.46086	1	1	1	0.955898	0.947049	0.445791	0.456385	0.534155	242838	142737	227773	104971	198531	69933.9	311289	33232.5	262.881	71.0557	71.7406
PCBP1	Q15365	Poly(rC)-binding protein 1 OS=Homo sapiens OX=9606 GN=PCBP1 PE=1 SV=2	416	0.430112	33	464	8	5	356	37.5	7.09	2386	24346.2	618	181.9	0	78.454		1.38316	1.501	-2.91058	-3.15856	0.467965	0.585926	-1.54131	-1.65927	1.38316	1.501	0.343574	0.3166	1	1	0.586945	0.440402	0.778473	0.315898	0.452331	0.365373	2.14698e+07	7.37648e+06	1.55223e+07	4.91437e+06	2.92831e+07	1.96547e+06	1.77324e+07	3.16191e+06	448.432	26.6997	47.6409
FLNA	P21333	Filamin-A OS=Homo sapiens OX=9606 GN=FLNA PE=1 SV=4	417	0.428092	38	2982	71	71	2647	280.6	6.06	14930	136293	4140	1151.32	0	564.198		1.07849	1.37482	-2.61316	-3.33117	0.109012	0.459245	-1.3858	-1.73603	1.07849	1.37482	0.382679	0.300195	1	1	0.570833	0.297075	0.932704	0.313162	0.395529	0.257866	2.55313e+08	9.77027e+07	2.36732e+08	7.10657e+07	2.8686e+08	1.17898e+07	2.14298e+08	3.82421e+07	354.782	45.4853	63.3666
EIF4A2	Q14240	Eukaryotic initiation factor 4A-II OS=Homo sapiens OX=9606 GN=EIF4A2 PE=1 SV=2	418	0.426339	36	482	12	3	407	46.4	5.48	1976	24341.2	650	157.76	0	76.843		-1.0094	2.27745	-10.4072	-23.9246	-0.0134918	1.18742	-3.37951	-4.58042	0.990692	2.27745	0.0960873	0.041798	1	0.638699	0.244481	0.147838	0.994706	0.379202	0.413112	0.33858	1.07484e+06	103278	1.08494e+06	45348.1	1.84224e+06	82495.5	1.6571e+06	59278	554.856	1.8301	2.05806
ATP6V1B2	P21281	V-type proton ATPase subunit B, brain isoform OS=Homo sapiens OX=9606 GN=ATP6V1B2 PE=1 SV=3	419	0.426223	45	484	16	16	511	56.5	5.81	2059	25167.9	679	211.86	0	97.999		1.10343	1.47234	-2.23628	-2.98395	0.141989	0.558107	-1.1611	-1.57722	1.10343	1.47234	0.44717	0.335127	1	0.741552	0.661436	0.312831	0.9018	0.206933	0.383998	0.246702	4.5503e+07	2.03476e+07	4.1238e+07	1.38199e+07	4.45821e+07	1.5038e+06	3.42483e+07	7.36369e+06	320.463	55.7082	75.44
HNRNPK	P61978	Heterogeneous nuclear ribonucleoprotein K OS=Homo sapiens OX=9606 GN=HNRNPK PE=1 SV=1	420	0.42622	26	759	11	11	463	50.9	5.54	3306	38689.8	936	304.55	0	103.16		1.22616	1.14468	-4.78805	-4.46989	0.294148	0.194947	-2.25944	-2.16024	1.22616	1.14468	0.208853	0.223719	1	1	0.330941	0.299748	0.85828	0.70703	0.37387	0.323763	6.56332e+07	1.37077e+07	5.35274e+07	1.19751e+07	8.99081e+07	2.03497e+06	6.36093e+07	7.14807e+06	467.671	27.0253	49.0617
RGS19	P49795	Regulator of G-protein signaling 19 OS=Homo sapiens OX=9606 GN=RGS19 PE=1 SV=1	421	0.425945	39	237	5	5	217	24.6	5.62	1234	10247.4	253	54.23	0	27.423		1.06118	1.1542	-1.71969	-1.87044	0.0856645	0.206894	-0.782148	-0.903378	1.06118	1.1542	0.5815	0.534634	1	1	1	0.820228	0.937024	0.610246	0.48775	0.370488	3.74622e+07	2.17843e+07	3.53025e+07	1.88739e+07	3.55301e+07	1.67466e+06	2.67652e+07	8.97477e+06	275.69	44.8314	75.8237
MIF	P14174	Macrophage migration inhibitory factor OS=Homo sapiens OX=9606 GN=MIF PE=1 SV=4	422	0.424174	18	271	3	3	115	12.5	7.88	1276	16982.7	296	144.95	0	22.359	Met-loss [N-Term]	1.45237	1.82267	-1.25795	-1.57868	0.538406	0.866052	-0.331076	-0.658721	1.45237	1.82267	0.794943	0.633439	1	0.0163343	1	0.380585	0.665844	0.00707317	0.771604	0.12535	3.08765e+07	2.4545e+07	2.12594e+07	1.34665e+07	3.51544e+07	3.25687e+06	6.7153e+06	1.91101e+06	317.103	44.7019	49.208
HNRNPC	B4DY08	Heterogeneous nuclear ribonucleoproteins C1/C2 OS=Homo sapiens OX=9606 GN=HNRNPC PE=1 SV=1	423	0.42375	27	452	9	9	288	32	8.72	1981	23576.2	640	153.23	0	72.352		1.0315	-1.04541	-1.58467	-1.46954	0.0447487	-0.0640637	-0.664181	-0.555368	1.0315	0.956566	0.631047	0.680483	1	1	1	1	0.971732	0.872742	0.581194	0.605113	5.52045e+07	3.48366e+07	5.35185e+07	3.64184e+07	5.86216e+07	5.2266e+06	5.06273e+07	1.51748e+07	272.159	33.1573	62.7583
LTA4H	P09960	Leukotriene A-4 hydrolase OS=Homo sapiens OX=9606 GN=LTA4H PE=1 SV=2	424	0.423044	36	718	17	17	611	69.2	6.18	2416	30021.1	770	168.17	0	116.85		-1.19321	1.19159	-2.11006	-3.00011	-0.254851	0.252882	-1.07728	-1.58502	0.838074	1.19159	0.47392	0.333321	1	1	0.422159	0.0948246	0.709915	0.544445	0.227393	0.0751493	3.86437e+07	1.8314e+07	4.61102e+07	1.53695e+07	2.44961e+07	3.29958e+06	2.1158e+07	6.96804e+06	224.648	69.3637	97.5243
ANXA7	P20073	Annexin A7 OS=Homo sapiens OX=9606 GN=ANXA7 PE=1 SV=3	425	0.417111	23	885	10	10	488	52.7	5.68	5071	44356.3	1113	330.74	0	83.579		1.10095	1.51138	-1.68117	-2.30791	0.138746	0.59587	-0.749465	-1.20659	1.10095	1.51138	0.594824	0.433292	1	0.166992	1	0.265807	0.874481	0.0497529	0.428999	0.16036	7.03262e+07	4.18317e+07	6.38778e+07	2.76777e+07	5.5763e+07	6.51983e+06	3.59462e+07	5.93172e+06	259.199	46.1035	108.962
PSMB5	P28074	Proteasome subunit beta type-5 OS=Homo sapiens OX=9606 GN=PSMB5 PE=1 SV=3	426	0.412015	28	387	7	7	263	28.5	6.92	2738	23268.5	645	187.55	0	61.924		-1.03923	1.45855	-1.64446	-2.49264	-0.0555209	0.544536	-0.717615	-1.31767	0.962247	1.45855	0.608102	0.401182	1	1	0.90537	0.230696	0.937601	0.288341	0.324853	0.151991	1.95298e+07	1.18761e+07	2.02961e+07	8.14242e+06	1.13685e+07	3.23756e+06	1.11571e+07	4.17897e+06	217.933	80.093	93.5857
MYO1F	O00160	Unconventional myosin-If OS=Homo sapiens OX=9606 GN=MYO1F PE=1 SV=3	427	0.407505	34	1316	28	28	1098	124.8	9.11	6517	67920	1726	516.37	0	202.796		1.07674	1.02423	-3.02172	-2.87435	0.106674	0.0345404	-1.59537	-1.52324	1.07674	1.02423	0.330937	0.347904	1	1	0.462162	0.427899	0.936936	0.949565	0.36866	0.325896	1.07899e+08	3.57079e+07	1.00209e+08	3.48632e+07	1.23385e+08	5.81383e+06	9.89776e+07	2.09454e+07	358.804	39.745	66.0682
TSN	Q15631	Translin OS=Homo sapiens OX=9606 GN=TSN PE=1 SV=1	428	0.407368	27	344	7	7	228	26.2	6.44	1023	16053.5	505	147.41	0	48.743		1.03346	1.33925	-1.89432	-2.45482	0.0474864	0.421424	-0.921683	-1.29562	1.03346	1.33925	0.527893	0.407361	1	1	0.472151	0.231884	0.943189	0.454783	0.217587	0.150217	3.05073e+07	1.61046e+07	2.95195e+07	1.20251e+07	1.61429e+07	5.5321e+06	1.57595e+07	6.51299e+06	222.188	86.4058	106.677
SNAP23	O00161	Synaptosomal-associated protein 23 OS=Homo sapiens OX=9606 GN=SNAP23 PE=1 SV=1	429	0.406398	35	245	5	5	211	23.3	5.01	1172	14148.7	350	133.69	0	34.279		1.02086	1.02361	-1.17265	-1.17581	0.029779	0.0336622	-0.229776	-0.233659	1.02086	1.02361	0.852767	0.850475	1	1	1	1	0.975048	0.948827	0.765303	0.783101	2.18828e+07	1.86609e+07	2.14357e+07	1.82306e+07	1.68467e+07	4.59987e+06	1.60509e+07	9.89776e+06	206.137	60.6006	60.6446
SRSF1	J3KTL2	Serine/arginine-rich splicing factor 1 OS=Homo sapiens OX=9606 GN=SRSF1 PE=1 SV=1	430	0.404032	38	269	12	11	253	28.3	10.08	787	12189.1	349	98.62	0	51.106		-1.18503	-1.29386	-3.68267	-3.3729	-0.244919	-0.371683	-1.88075	-1.75399	0.843863	0.772881	0.271542	0.296481	1	1	0.181877	0.15131	0.776891	0.543824	0.171032	0.132698	1.88852e+07	5.12812e+06	2.23794e+07	6.63508e+06	1.4294e+07	478616	1.3938e+07	3.9101e+06	255.396	40.6076	131.362
LSM6	P62312	U6 snRNA-associated Sm-like protein LSm6 OS=Homo sapiens OX=9606 GN=LSM6 PE=1 SV=1	431	0.4025	46	70	4	4	80	9.1	9.58	92	2336.92	66	14.45	0	10.946		1.06784	1.23335	-1.84563	-2.13169	0.0946964	0.302581	-0.884116	-1.092	1.06784	1.23335	0.54182	0.469111	1	1	0.929462	0.461038	0.922238	0.429819	0.410876	0.251727	8.06781e+06	4.3713e+06	7.55526e+06	3.54425e+06	6.95496e+06	585518	4.96124e+06	1.52409e+06	273.234	60.7319	77.3315
RPN1	P04843	Dolichyl-diphosphooligosaccharide--protein glycosyltransferase subunit 1 OS=Homo sapiens OX=9606 GN=RPN1 PE=1 SV=1	432	0.401318	42	580	19	19	607	68.5	6.38	3270	31240.8	787	236.2	0	129.176		1.18534	1.30961	-4.59919	-5.08135	0.245303	0.389134	-2.20138	-2.34521	1.18534	1.30961	0.21743	0.196798	1	1	0.357544	0.294503	0.886818	0.628633	0.393545	0.345335	9.67249e+07	2.10309e+07	8.16009e+07	1.60589e+07	1.36697e+08	1.22775e+07	1.05637e+08	1.09742e+07	472.578	25.6723	40.5687
HSPA4	P34932	Heat shock 70 kDa protein 4 OS=Homo sapiens OX=9606 GN=HSPA4 PE=1 SV=4	433	0.400476	40	841	23	22	840	94.3	5.19	5634	42552.3	1107	320.92	0	167.202		-1.18083	1.02246	-2.50647	-3.02618	-0.239802	0.0320403	-1.32566	-1.5975	0.846861	1.02246	0.398967	0.330449	1	1	0.41632	0.236347	0.802167	0.954376	0.275949	0.188782	5.43603e+07	2.1688e+07	6.41903e+07	2.12116e+07	4.4276e+07	7.39096e+06	4.56593e+07	1.13599e+07	261.133	65.1054	77.8012
VDAC1	P21796	Voltage-dependent anion-selective channel protein 1 OS=Homo sapiens OX=9606 GN=VDAC1 PE=1 SV=2	434	0.398587	47	240	12	11	283	30.8	8.54	1306	11930.7	359	102.6	0	75.501	Met-loss+Acetyl [N-Term]	1.28344	1.63465	-6.51722	-8.30066	0.360012	0.708981	-2.70426	-3.05323	1.28344	1.63465	0.15344	0.120472	1	1	0.278849	0.230566	0.846654	0.445135	0.37704	0.351986	4.74115e+07	7.2748e+06	3.69411e+07	4.45037e+06	6.98557e+07	4.92337e+06	5.3387e+07	3.03135e+06	532.817	15.6169	43.7301
GLUD1	P00367	Glutamate dehydrogenase 1, mitochondrial OS=Homo sapiens OX=9606 GN=GLUD1 PE=1 SV=2	435	0.397043	35	633	16	16	558	61.4	7.8	3029	31871.5	927	268.23	0	139.884		1.19101	1.77135	-3.34628	-4.97681	0.252186	0.824851	-1.74256	-2.31522	1.19101	1.77135	0.298839	0.200932	1	0.0892367	0.321675	0.175155	0.833085	0.0368035	0.280269	0.202761	5.57464e+07	1.66592e+07	4.6806e+07	9.40481e+06	5.4237e+07	1.89683e+06	4.24212e+07	3.60641e+06	366.976	58.1175	95.0239
NCL	P19338	Nucleolin OS=Homo sapiens OX=9606 GN=NCL PE=1 SV=3	436	0.396831	25	1127	15	15	710	76.6	4.7	6638	57439.2	1411	466.3	0	115.88		-1.00795	1.36656	-1.17697	-1.62119	-0.0114285	0.450546	-0.235078	-0.697053	0.99211	1.36656	0.849639	0.616831	1	1	1	1	0.991964	0.386482	0.817591	0.468647	7.61015e+07	6.46588e+07	7.67068e+07	4.73151e+07	7.48878e+07	2.94668e+07	6.29535e+07	9.41277e+06	244.805	37.6059	62.4828
CYFIP2	E7EVJ5	Cytoplasmic FMR1-interacting protein OS=Homo sapiens OX=9606 GN=CYFIP2 PE=1 SV=1	437	0.394556	26	1862	28	15	1227	142.5	7.17	10970	91808.9	2489	739	0	202.621		1.01602	1.37229	-1.31672	-1.77842	0.0229355	0.456581	-0.39695	-0.830595	1.01602	1.37229	0.759462	0.562297	1	0.836076	1	1	0.982873	0.190868	0.661139	0.424419	3.87483e+07	2.94279e+07	3.81372e+07	2.14444e+07	3.39365e+07	3.89902e+06	3.15682e+07	7.87986e+06	242.808	45.7493	75.3966
SNRPD3	P62318	Small nuclear ribonucleoprotein Sm D3 OS=Homo sapiens OX=9606 GN=SNRPD3 PE=1 SV=1	438	0.393651	32	155	3	3	126	13.9	10.32	1273	8735.44	245	101.04	0	28.618		1.04639	1.12734	-3.73266	-4.0214	0.0654209	0.172917	-1.9002	-2.0077	1.04639	1.12734	0.267906	0.248669	1	1	0.406324	0.259038	0.964082	0.78712	0.386049	0.260035	1.27392e+07	3.4129e+06	1.21744e+07	3.0274e+06	1.66128e+07	386385	1.18671e+07	2.27988e+06	407.156	34.4078	45.9998
HP	P00738	Haptoglobin OS=Homo sapiens OX=9606 GN=HP PE=1 SV=1	439	0.392365	30	531	12	3	406	45.2	6.58	1535	21030.6	594	117.03	0	61.642		2.43483	2.12964	2.12931	2.43445	1.28382	1.09061	1.09039	1.2836	2.43483	2.12964	2.12931	2.43445	0.382245	0.0979113	0.207544	0.0885392	0.245367	0.0533915	0.113152	0.0568244	1.17456e+07	2.501e+07	4.82398e+06	1.17438e+07	8.23094e+06	7.82737e+06	3.15133e+06	3.23789e+06	149.914	87.9842	26.4267
LMNB1	P20700	Lamin-B1 OS=Homo sapiens OX=9606 GN=LMNB1 PE=1 SV=2	440	0.392218	34	676	20	19	586	66.4	5.16	3422	37189.8	944	266.8	0	142.467		-1.14289	1.09376	-2.28687	-2.85869	-0.19269	0.12929	-1.19337	-1.51535	0.874973	1.09376	0.437279	0.349811	1	1	0.721493	0.375327	0.877382	0.800532	0.430505	0.284376	4.19796e+07	1.83568e+07	4.79782e+07	1.67833e+07	4.63372e+07	5.88833e+06	4.29705e+07	8.19967e+06	305.153	42.3545	55.1809
RPS5	M0R0F0	40S ribosomal protein S5 (Fragment) OS=Homo sapiens OX=9606 GN=RPS5 PE=1 SV=1	441	0.3906	42	186	8	8	200	22.4	9.55	803	9430.88	249	61.65	0	62.404	Met-loss+Acetyl [N-Term]	1.20889	1.82974	1.48508	-1.01918	0.273679	0.871636	0.570541	-0.0274157	1.20889	1.82974	1.48508	0.981176	1	0.693002	1	1	0.844413	0.302023	0.610799	0.975687	4.5842e+07	6.80791e+07	3.79209e+07	3.7207e+07	5.37733e+07	4.46097e+07	3.7467e+07	7.08238e+06	228.038	23.362	39.5846
CD101	Q93033	Immunoglobulin superfamily member 2 OS=Homo sapiens OX=9606 GN=CD101 PE=1 SV=2	442	0.388844	29	1369	26	26	1021	115	6.96	6714	69399.2	1737	526.01	0	161.026		1.1588	1.39054	-1.05029	-1.26032	0.212637	0.475642	-0.0707871	-0.333792	1.1588	1.39054	0.952118	0.793448	1	0.641557	1	1	0.844462	0.152576	0.931927	0.691546	9.68171e+07	9.21814e+07	8.35491e+07	6.62919e+07	8.68416e+07	1.60478e+07	6.72126e+07	1.97223e+07	231.215	39.8157	71.8471
ABI1	Q8IZP0	Abl interactor 1 OS=Homo sapiens OX=9606 GN=ABI1 PE=1 SV=4	443	0.387441	26	757	11	11	508	55	7.06	2963	40144.8	1107	289.68	0	100.762	Met-loss+Acetyl [N-Term]	1.04241	1.21216	-1.40902	-1.63846	0.0599278	0.277577	-0.494693	-0.712342	1.04241	1.21216	0.709713	0.610329	1	1	1	1	0.953249	0.392357	0.595671	0.43714	4.20821e+07	2.98662e+07	4.03699e+07	2.46389e+07	3.66286e+07	3.03667e+06	3.03027e+07	8.95077e+06	245.85	51.0485	71.8189
ACAT2	Q9BWD1	Acetyl-CoA acetyltransferase, cytosolic OS=Homo sapiens OX=9606 GN=ACAT2 PE=1 SV=2	444	0.386524	33	465	9	9	397	41.3	6.92	1767	17549.5	621	135.27	0	68.809		1.15076	1.41565	-1.71214	-2.10626	0.202582	0.501467	-0.775798	-1.07468	1.15076	1.41565	0.584065	0.474775	1	0.983073	1	0.302836	0.810376	0.246489	0.411229	0.162727	3.5049e+07	2.04709e+07	3.04574e+07	1.44604e+07	2.70387e+07	5.27456e+06	1.52288e+07	5.57574e+06	262.718	63.0374	92.9996
PHB2	Q99623	Prohibitin-2 OS=Homo sapiens OX=9606 GN=PHB2 PE=1 SV=2	445	0.381104	53	215	13	13	299	33.3	9.83	1093	11574.9	299	98.72	0	81.664		1.35777	2.02101	-21.9864	-32.7262	0.441238	1.01508	-4.45854	-5.03238	1.35777	2.02101	0.0454827	0.0305565	1	0.568233	0.156969	0.141063	0.82734	0.2884	0.349925	0.354941	4.42785e+07	2.01391e+06	3.26112e+07	996486	6.92132e+07	1.28578e+06	5.23875e+07	649943	621.485	8.6687	34.8538
PACSIN2	Q9UNF0	Protein kinase C and casein kinase substrate in neurons protein 2 OS=Homo sapiens OX=9606 GN=PACSIN2 PE=1 SV=2	446	0.38	19	972	8	8	486	55.7	5.2	5278	53108.9	1344	446.29	0	72.123		1.06282	1.28887	-1.31443	-1.59401	0.0878925	0.366112	-0.394439	-0.672659	1.06282	1.28887	0.760785	0.627349	1	1	1	0.654955	0.899442	0.195456	0.565956	0.220281	7.02602e+07	5.34529e+07	66107595	4.14726e+07	4.5896e+07	8.01293e+06	2.73825e+07	1.06958e+07	212.501	66.5098	85.5144
PYCARD	Q9ULZ3	Apoptosis-associated speck-like protein containing a CARD OS=Homo sapiens OX=9606 GN=PYCARD PE=1 SV=2	447	0.375795	32	229	6	6	195	21.6	6.34	1158	11914.9	245	93.55	0	29.752		-1.02309	1.27934	-1.67775	-2.19598	-0.032937	0.355403	-0.746528	-1.13487	0.977428	1.27934	0.596036	0.455377	1	1	1	0.541193	0.976517	0.293656	0.519751	0.307091	8.84326e+06	5.2709e+06	9.04748e+06	4.12001e+06	8.72917e+06	923003	7.16747e+06	1.36824e+06	276.828	44.4012	67.7469
SNRPG	Q49AN9	Small nuclear ribonucleoprotein G OS=Homo sapiens OX=9606 GN=SNRPG PE=1 SV=1	448	0.372969	31	77	3	3	64	7.1	7.18	202	3356.08	137	39.16	0	11.654		1.14472	1.14978	-1.93916	-1.94773	0.195	0.201357	-0.955434	-0.961792	1.14472	1.14978	0.515687	0.513419	1	1	1	0.856397	0.879317	0.624946	0.492076	0.411838	1.35581e+07	6.99173e+06	1.1844e+07	6.08093e+06	1.50299e+07	901886	1.05288e+07	2.84385e+06	321.004	40.7674	61.0966
HPR	P00739	Haptoglobin-related protein OS=Homo sapiens OX=9606 GN=HPR PE=2 SV=2	449	0.372414	32	405	11	2	348	39	7.09	885	15092	466	79.96	0	50.141		1.07084	258.532	5.59326	-43.1643	0.0987427	8.0142	2.48369	-5.43177	1.07084	258.532	5.59326	0.0231673	1	0.0890769	0.359406	0.00823328	0.950852	0.35694	0.446326	0.0223606	479651	2.68282e+06	447921	10377.1	811348	4.44942e+06	209352	1896.69	156.488	1.16677	1.3121
RPS25	P62851	40S ribosomal protein S25 OS=Homo sapiens OX=9606 GN=RPS25 PE=1 SV=1	450	0.37128	21	221	3	3	125	13.7	10.11	1079	10951.8	264	104.26	0	12.349		1.08714	1.16334	-1.9092	-2.04304	0.120532	0.218275	-0.932972	-1.03071	1.08714	1.16334	0.523778	0.489468	1	1	0.84704	0.569525	0.904326	0.489353	0.395132	0.293509	8.09813e+07	42416246	7.44905e+07	3.64607e+07	7.0166e+07	1.63938e+06	5.28291e+07	1.34657e+07	276.413	64.5538	73.7034
C4BPA	P04003	C4b-binding protein alpha chain OS=Homo sapiens OX=9606 GN=C4BPA PE=1 SV=2	451	0.371189	40	554	18	18	597	67	7.3	1678	25422.7	707	166.26	0	155.36		10.4367	16.059	-1.0799	-1.66163	3.3836	4.00531	-0.110892	-0.732602	10.4367	16.059	0.926015	0.601817	0.217201	0.119716	1	1	0.36746	0.23975	0.949085	0.576901	9.48434e+07	8.78264e+07	9.08747e+06	5.469e+06	1.45974e+08	1.03356e+08	1.0081e+07	2.26862e+06	534	11.1978	31.8656
DARS1	P14868	Aspartate--tRNA ligase, cytoplasmic OS=Homo sapiens OX=9606 GN=DARS1 PE=1 SV=2	452	0.370719	41	453	17	17	501	57.1	6.55	2036	23977.6	626	195.69	0	113.959		1.23426	1.20217	-4.14977	-4.04188	0.303649	0.265647	-2.05303	-2.01503	1.23426	1.20217	0.240977	0.247409	1	1	0.371038	0.338468	0.851985	0.564531	0.380877	0.341011	1.07992e+08	2.60237e+07	8.74955e+07	2.16472e+07	1.44257e+08	3.51879e+06	1.04994e+08	1.15618e+07	451.648	37.977	43.323
RPL22	P35268	60S ribosomal protein L22 OS=Homo sapiens OX=9606 GN=RPL22 PE=1 SV=2	453	0.370312	30	158	2	2	128	14.8	9.19	1008	8661.35	211	68.79	0	17.421		-1.02252	1.33716	-2.81349	-3.84683	-0.0321341	0.419175	-1.49236	-1.94367	0.977973	1.33716	0.355431	0.259955	1	1	0.557857	0.262285	0.981351	0.436409	0.416262	0.254898	1.04438e+07	3.71206e+06	1.06791e+07	2.77607e+06	1.27634e+07	1.66922e+06	1.0272e+07	857854	364.649	37.5074	51.7419
STK10	O94804	Serine/threonine-protein kinase 10 OS=Homo sapiens OX=9606 GN=STK10 PE=1 SV=1	454	0.369236	23	1554	23	22	968	112.1	6.95	7589	84588	1971	679.37	0	178.008		1.16259	1.30707	-1.5259	-1.71554	0.217336	0.386339	-0.609658	-0.778661	1.16259	1.30707	0.655352	0.582908	1	1	1	1	0.837092	0.241313	0.532654	0.425155	1.23754e+08	8.11025e+07	1.06447e+08	6.2049e+07	1.07934e+08	9.04397e+06	8.3787e+07	2.22447e+07	265.06	51.849	80.8515
ATP5PD	O75947	ATP synthase subunit d, mitochondrial OS=Homo sapiens OX=9606 GN=ATP5PD PE=1 SV=3	455	0.368944	60	99	8	8	161	18.5	5.3	694	4995.61	130	39.53	0	40.755		1.26349	1.76724	-13.4106	-18.7573	0.337415	0.8215	-3.7453	-4.22938	1.26349	1.76724	0.074568	0.0533124	1	0.783876	0.207077	0.167734	0.869857	0.321977	0.387783	0.354706	1.07623e+07	802525	8.51792e+06	454111	1.78158e+07	274735	1.3348e+07	458442	610.163	0.205708	18.4891
SLC16A3	O15427	Monocarboxylate transporter 4 OS=Homo sapiens OX=9606 GN=SLC16A3 PE=1 SV=1	456	0.366688	17	1003	9	9	465	49.4	7.96	5709	55171	1480	481.07	0	71.103	Met-loss [N-Term]	1.04819	-1.00065	-1.42949	-1.36288	0.0679066	-0.000930873	-0.5155	-0.446663	1.04819	0.999355	0.69955	0.733738	1	1	1	1	0.952355	0.998248	0.60615	0.6512	2.74101e+08	1.91747e+08	2.61498e+08	1.91871e+08	2.55082e+08	1.04889e+07	2.2979e+08	9.11593e+07	247	46.1464	64.6812
CD48	P09326	CD48 antigen OS=Homo sapiens OX=9606 GN=CD48 PE=1 SV=2	457	0.36358	19	465	6	6	243	27.7	8.07	2066	22936.9	545	187.83	0	36.608		-1.0181	1.17719	-1.19701	-1.43462	-0.0258834	0.235346	-0.259436	-0.520665	0.982219	1.17719	0.835414	0.69705	1	1	1	1	0.979868	0.575895	0.767613	0.552372	3.63709e+07	3.03848e+07	3.70293e+07	2.58113e+07	3.22401e+07	5.94066e+06	2.766e+07	1.15907e+07	226.813	47.2304	62.7334
CAPZA2	P47755	F-actin-capping protein subunit alpha-2 OS=Homo sapiens OX=9606 GN=CAPZA2 PE=1 SV=3	458	0.359161	48	214	9	7	286	32.9	5.85	813	11187.1	321	100.94	0	74.361	Acetyl [N-Term]; Met-loss+Acetyl [N-Term]	-1.01429	1.44672	-2.1803	-3.19936	-0.0204661	0.532786	-1.12453	-1.67778	0.985914	1.44672	0.458652	0.312563	1	1	0.791114	0.348135	0.987415	0.305361	0.444815	0.292047	4.33719e+06	1.98926e+06	4.39915e+06	1.37501e+06	4.76478e+06	602151	4.26675e+06	676776	324.778	41.4198	63.9144
CYBB	P04839	Cytochrome b-245 heavy chain OS=Homo sapiens OX=9606 GN=CYBB PE=1 SV=2	459	0.358947	22	930	14	14	570	65.3	8.63	3036	43582.6	990	325.8	0	99.881		-1.0244	1.06355	-2.25925	-2.46147	-0.034777	0.0888945	-1.17585	-1.29952	0.976183	1.06355	0.442624	0.406262	1	1	0.726954	0.535794	0.978206	0.867983	0.427393	0.348137	1.20776e+08	5.34584e+07	1.23723e+08	5.02639e+07	1.32001e+08	5.96062e+06	1.15829e+08	3.06558e+07	312.676	34.4561	69.0726
VCL	P18206	Vinculin OS=Homo sapiens OX=9606 GN=VCL PE=1 SV=4	460	0.355238	36	1119	31	31	1134	123.7	5.66	6020	53949.7	1589	444.36	0	195.172		1.08329	1.19882	-2.19029	-2.42388	0.115424	0.26162	-1.13112	-1.27732	1.08329	1.19882	0.45656	0.412561	1	1	0.406848	0.334394	0.89044	0.436312	0.230098	0.213564	8.92877e+07	4.07652e+07	8.24224e+07	3.40043e+07	5.92305e+07	4.64127e+06	5.53067e+07	1.27337e+07	250.592	62.7041	121.406
RPL19	A0A7I2YQG2	60S ribosomal protein L19 OS=Homo sapiens OX=9606 GN=RPL19 PE=4 SV=1	461	0.35338	17	449	5	5	216	25.7	11.27	2851	26234.8	563	206.43	0	44.494		-1.01886	1.5144	1.1293	-1.36631	-0.0269623	0.598746	0.175424	-0.450284	0.981485	1.5144	1.1293	0.731899	1	1	1	1	0.984909	0.453858	0.879593	0.705151	3.40976e+07	3.85063e+07	3.47409e+07	2.54268e+07	3.93185e+07	2.63076e+07	3.89791e+07	7.43205e+06	239.045	24.855	44.2773
TNFAIP8	O95379-3	Isoform 3 of Tumor necrosis factor alpha-induced protein 8 OS=Homo sapiens OX=9606 GN=TNFAIP8	462	0.351489	28	236	6	6	188	21.9	8.75	333	7961.69	201	40.94	0	30.228	Acetyl [N-Term]; Met-loss+Acetyl [N-Term]	-1.06119	1.0965	-1.4603	-1.69919	-0.0856774	0.132901	-0.546267	-0.764845	0.942342	1.0965	0.68479	0.588517	1	1	1	1	0.933047	0.672588	0.553076	0.43021	1.76507e+07	1.2087e+07	1.87307e+07	1.10233e+07	1.48049e+07	1.69548e+06	1.47792e+07	3.67537e+06	233.219	53.1069	69.7046
STK26	Q8NBY1	Serine/threonine-protein kinase 26 OS=Homo sapiens OX=9606 GN=STK26 PE=1 SV=1	463	0.350332	31	443	12	12	392	43.8	5.41	1679	21726.9	627	155.02	0	90.409		1.22596	1.42359	-1.54237	-1.79101	0.29391	0.509535	-0.625147	-0.840772	1.22596	1.42359	0.648354	0.558345	1	0.359699	1	0.95803	0.804985	0.0916397	0.582893	0.402742	3.26711e+07	2.11824e+07	2.66494e+07	1.48796e+07	3.33526e+07	223481	2.12384e+07	4.93499e+06	298.433	51.7666	60.8331
FKBP4	Q02790	Peptidyl-prolyl cis-trans isomerase FKBP4 OS=Homo sapiens OX=9606 GN=FKBP4 PE=1 SV=3	464	0.349542	42	382	15	15	459	51.8	5.43	1589	18568.8	525	166.07	0	95.87		1.03195	1.34843	-2.19025	-2.86198	0.0453673	0.431284	-1.1311	-1.51702	1.03195	1.34843	0.456568	0.349408	1	1	0.799917	0.416101	0.972607	0.334065	0.452392	0.315615	3.43857e+07	1.56994e+07	3.33212e+07	1.16427e+07	3.89192e+07	67560.8	3.21269e+07	6.40202e+06	333.554	41.422	59.1459
HPRT1	P00492	Hypoxanthine-guanine phosphoribosyltransferase OS=Homo sapiens OX=9606 GN=HPRT1 PE=1 SV=2	465	0.344174	41	183	6	6	218	24.6	6.68	767	7509.55	173	34.41	0	31.443		-1.01322	1.30521	-2.12027	-2.80398	-0.0189538	0.384278	-1.08425	-1.48748	0.986948	1.30521	0.471639	0.356636	1	1	0.692598	0.241501	0.984786	0.449036	0.375473	0.179614	6.97155e+06	3.28805e+06	7.06374e+06	2.51918e+06	6.39224e+06	378108	4.59351e+06	1.54295e+06	289.167	60.1592	72.2867
RP2	O75695	Protein XRP2 OS=Homo sapiens OX=9606 GN=RP2 PE=1 SV=4	466	0.340114	16	744	9	9	350	39.6	5.12	2526	34328	902	246.98	0	58.373		1.04055	-1.62545	-1.5833	1.06825	0.0573435	-0.700835	-0.662934	0.0952451	1.04055	0.615216	0.631593	1.06825	1	0.269693	0.80956	1	0.923128	0.094505	0.268342	0.841406	2.02457e+08	1.27871e+08	1.94568e+08	2.07847e+08	9.70776e+07	2.63199e+07	9.09526e+07	5.77628e+07	122.835	156.273	52.4532
BOLA2	Q9H3K6	BolA-like protein 2 OS=Homo sapiens OX=9606 GN=BOLA2 PE=1 SV=1	467	0.339535	40	73	3	3	86	10.1	6.52	194	2774.37	73	18.68	0	15.685		-1.11359	1.07858	-2.45637	-2.95035	-0.155222	0.109135	-1.29653	-1.56089	0.897994	1.07858	0.407104	0.338943	1	1	0.617647	0.372105	0.902128	0.792849	0.400399	0.290407	2.19249e+06	892571	2.44154e+06	827541	2.3882e+06	180507	2.26844e+06	358343	311.616	50.7821	51.6602
ANP32A	P39687	Acidic leucine-rich nuclear phosphoprotein 32 family member A OS=Homo sapiens OX=9606 GN=ANP32A PE=1 SV=1	468	0.335341	25	334	8	4	249	28.6	4.09	892	16681.4	351	87.22	0	30.547		-1.093	1.29204	-1.67043	-2.35899	-0.128297	0.369651	-0.740218	-1.23817	0.914911	1.29204	0.598649	0.423911	1	1	0.729557	0.0843248	0.800294	0.498352	0.270016	0.052204	2.08029e+07	1.24536e+07	2.27376e+07	9.63871e+06	9.91002e+06	5.44134e+06	7.44819e+06	3.65604e+06	195.061	80.341	104.948
FASN	P49327	Fatty acid synthase OS=Homo sapiens OX=9606 GN=FASN PE=1 SV=3	469	0.335054	36	2337	64	64	2511	273.3	6.44	11417	108715	3171	942.9	0	483.654	Acetyl [N-Term]	1.12764	1.37187	-2.58978	-3.1507	0.173302	0.456145	-1.37283	-1.65567	1.12764	1.37187	0.386134	0.31739	1	1	0.576607	0.355681	0.896131	0.274498	0.395791	0.294445	2.5675e+08	9.91399e+07	2.27689e+08	7.22662e+07	2.87037e+08	1.17982e+07	2.20574e+08	3.48482e+07	358.383	45.329	66.0635
ATP2B4	P23634	Plasma membrane calcium-transporting ATPase 4 OS=Homo sapiens OX=9606 GN=ATP2B4 PE=1 SV=2	470	0.333924	28	1480	28	15	1241	137.8	6.6	10879	92188.7	2709	779.5	0	285.511		1.13416	1.31251	-1.95388	-2.26113	0.181618	0.392323	-0.96634	-1.17705	1.13416	1.31251	0.511803	0.442256	1	1	1	0.680753	0.89322	0.374906	0.495763	0.400639	7.83388e+07	4.0094e+07	6.90724e+07	3.05477e+07	8.84397e+07	3.21367e+06	6.91329e+07	1.62589e+07	330.374	36.7139	64.03
ARL6IP5	O75915	PRA1 family protein 3 OS=Homo sapiens OX=9606 GN=ARL6IP5 PE=1 SV=1	471	0.332447	25	250	5	5	188	21.6	9.77	931	10084.3	268	76.03	0	32.457	Acetyl [N-Term]	1.07332	1.01055	-2.73098	-2.57126	0.102078	0.0151361	-1.44942	-1.36248	1.07332	1.01055	0.366169	0.388914	1	1	0.627618	0.621307	0.9484	0.974001	0.45484	0.423258	1.64555e+07	6.02549e+06	1.53314e+07	5.9626e+06	2.18378e+07	752337	1.79542e+07	3.04985e+06	380.56	26.5521	43.9803
RPS26	P62854	40S ribosomal protein S26 OS=Homo sapiens OX=9606 GN=RPS26 PE=1 SV=3	472	0.332348	26	147	2	2	115	13	11	666	8091.14	197	46.63	0	28.392		1.26289	1.2063	-1.2478	-1.19188	0.336729	0.270588	-0.319384	-0.253243	1.26289	1.2063	0.801412	0.839008	1	1	1	1	0.832253	0.456343	0.800782	0.836063	1.985e+07	1.5908e+07	1.57179e+07	1.31874e+07	2.50337e+07	3.8124e+06	1.93868e+07	4.26441e+06	301.186	23.0332	44.1504
PSMB7	Q99436	Proteasome subunit beta type-7 OS=Homo sapiens OX=9606 GN=PSMB7 PE=1 SV=1	473	0.32852	26	350	6	6	277	29.9	7.68	1156	16319.7	385	155	0	35.408		-1.18605	1.0621	-1.8301	-2.30539	-0.246165	0.0869224	-0.871921	-1.20501	0.843135	1.0621	0.546419	0.433767	1	1	0.550464	0.248389	0.710595	0.868093	0.239981	0.149656	3.03903e+07	1.66059e+07	3.60445e+07	1.56349e+07	1.66849e+07	4.62265e+06	1.80403e+07	8.29975e+06	201.147	88.3355	80.0969
DCXR	J3KS22	L-xylulose reductase (Fragment) OS=Homo sapiens OX=9606 GN=DCXR PE=1 SV=8	474	0.327803	43	170	8	8	223	23.8	8.21	866	8103.25	225	60.57	0	54.392		1.12168	1.28649	-3.08817	-3.54192	0.165656	0.363438	-1.62675	-1.82453	1.12168	1.28649	0.323817	0.282333	1	1	0.452999	0.326441	0.905064	0.225792	0.368458	0.297801	1.80613e+07	5.84856e+06	1.61021e+07	4.54614e+06	2.08814e+07	467795	1.66697e+07	1.50591e+06	378.068	41.161	67.1832
PHGDH	O43175	D-3-phosphoglycerate dehydrogenase OS=Homo sapiens OX=9606 GN=PHGDH PE=1 SV=4	475	0.323959	31	557	12	12	533	56.6	6.71	3051	26756.8	711	175.09	0	89.913		1.05439	1.26295	-3.32901	-3.98748	0.076408	0.336793	-1.73509	-1.99548	1.05439	1.26295	0.30039	0.250785	1	1	0.440741	0.297286	0.958145	0.494288	0.382363	0.296613	3.96988e+07	1.19251e+07	3.7651e+07	9.44231e+06	4.90386e+07	1.55257e+06	4.0367e+07	5.50975e+06	390.155	39.1248	53.2959
DNAJC5	Q9H3Z4	DnaJ homolog subfamily C member 5 OS=Homo sapiens OX=9606 GN=DNAJC5 PE=1 SV=1	476	0.322424	16	399	3	3	198	22.1	5.07	1867	17508.9	523	114.67	0	38.222		-1.16172	1.05179	-1.46789	-1.79359	-0.216263	0.0728424	-0.553747	-0.842852	0.860792	1.05179	0.681249	0.55754	1	1	1	1	0.860932	0.893495	0.603134	0.501506	2.12714e+07	1.44911e+07	2.47115e+07	1.37776e+07	2.05097e+07	3.68297e+06	2.44353e+07	7.84433e+06	241.893	43.6504	58.2295
GGH	Q92820	Gamma-glutamyl hydrolase OS=Homo sapiens OX=9606 GN=GGH PE=1 SV=2	477	0.32239	22	466	7	7	318	35.9	7.11	1822	23852.3	668	130.17	0	45.358		1.08873	1.35674	-1.55445	-1.93711	0.122645	0.440148	-0.6364	-0.953904	1.08873	1.35674	0.643316	0.516234	1	1	1	0.55353	0.867836	0.242901	0.341237	0.264007	2.52068e+07	1.6216e+07	2.31525e+07	1.19521e+07	1.42038e+07	2.54493e+06	1.41658e+07	4.75755e+06	213.533	68.5949	113.131
ETFA	H0YL12	Electron transfer flavoprotein subunit alpha, mitochondrial (Fragment) OS=Homo sapiens OX=9606 GN=ETFA PE=1 SV=8	478	0.322218	51	151	8	8	239	24.9	6.54	880	9279.72	246	71.27	0	59.748		1.56748	3.7672	-20.0135	-48.0993	0.648451	1.91349	-4.3229	-5.58795	1.56748	3.7672	0.0499662	0.0207903	1	0.0578308	0.0906306	0.0979505	0.669046	0.0553294	0.195894	0.273671	1.10869e+07	553972	7.07307e+06	147051	1.17621e+07	219318	9.46175e+06	145440	506.497	15.8159	183.074
GMFB	G3V4P8	Glia maturation factor beta (Fragment) OS=Homo sapiens OX=9606 GN=GMFB PE=1 SV=1	479	0.318267	31	154	3	1	150	17.5	5.31	350	6848.67	206	56.87	0	13.252		-1.17366	1.12364	-2.16355	-2.85322	-0.231015	0.168175	-1.1134	-1.51259	0.852035	1.12364	0.462203	0.350481	1	1	0.795858	0.55182	0.874834	0.815439	0.443055	0.417339	304580	140778	357473	125287	333617	5206.41	431915	107513	296.876	38.2806	58.6461
HNRNPF	P52597	Heterogeneous nuclear ribonucleoprotein F OS=Homo sapiens OX=9606 GN=HNRNPF PE=1 SV=3	480	0.317277	33	399	11	9	415	45.6	5.58	2516	22425.3	544	164.82	0	108.427	Acetyl [N-Term]; Met-loss+Acetyl [N-Term]	1.07289	1.10115	-3.75285	-3.85169	0.101505	0.13901	-1.90799	-1.94549	1.07289	1.10115	0.266464	0.259626	1	1	0.395393	0.328511	0.946631	0.76873	0.377202	0.319557	2.09511e+07	5.58271e+06	1.95277e+07	5.06989e+06	2.68117e+07	821587	2.18858e+07	2.70034e+06	405.588	29.4855	56.6266
RUVBL2	Q9Y230	RuvB-like 2 OS=Homo sapiens OX=9606 GN=RUVBL2 PE=1 SV=3	481	0.316803	38	386	15	15	463	51.1	5.64	1899	20494.4	552	199.86	0	101.861		1.16705	1.09144	-3.79705	-3.55103	0.222872	0.126232	-1.92488	-1.82824	1.16705	1.09144	0.263362	0.281608	1	1	0.426681	0.393809	0.892711	0.799257	0.410655	0.359988	3.15589e+07	8.31142e+06	2.70415e+07	7.6151e+06	4.38684e+07	552890	3.22753e+07	4.40342e+06	441.175	27.715	39.2574
TWF2	A0A7I2V2U8	Twinfilin-2 OS=Homo sapiens OX=9606 GN=TWF2 PE=4 SV=1	482	0.31598	47	199	13	13	296	33.7	6.7	1175	12738.6	332	94.18	0	148.89	Acetyl [N-Term]; Met-loss+Acetyl [N-Term]	1.18092	1.34051	-3.21456	-3.64899	0.23991	0.422784	-1.68462	-1.8675	1.18092	1.34051	0.311085	0.274049	1	1	0.427196	0.32966	0.865379	0.221749	0.359831	0.307819	2.63743e+07	8.20463e+06	2.23337e+07	6.12052e+06	3.04461e+07	769251	2.39335e+07	2.3752e+06	390.455	54.097	57.5511
PPIH	O43447	Peptidyl-prolyl cis-trans isomerase H OS=Homo sapiens OX=9606 GN=PPIH PE=1 SV=1	483	0.312712	41	135	6	5	177	19.2	8.07	139	3517.6	258	13.57	0	20.622		1.18627	-1.04943	-3.34766	-2.68907	0.246437	-0.0696121	-1.74315	-1.4271	1.18627	0.952894	0.298716	0.371876	1	1	0.163136	0.187809	0.755967	0.844073	0.142186	0.134012	2.05076e+07	6.12596e+06	1.72874e+07	6.42879e+06	1.3603e+07	1.19429e+06	9.78589e+06	2.19635e+06	287.707	101.002	100.055
STX4	Q12846	Syntaxin-4 OS=Homo sapiens OX=9606 GN=STX4 PE=1 SV=2	484	0.309933	35	263	8	8	297	34.2	6.28	785	10981.7	290	78.93	0	46.653		1.11895	1.20013	-1.63966	-1.75861	0.162144	0.263186	-0.713395	-0.814438	1.11895	1.20013	0.609883	0.56863	1	1	1	1	0.899101	0.507861	0.567181	0.481129	4.22655e+07	2.5777e+07	3.77725e+07	2.14786e+07	4.57763e+07	2.7316e+06	3.50057e+07	9.87966e+06	298.003	35.207	65.2275
KIF23	Q02241-2	Isoform 2 of Kinesin-like protein KIF23 OS=Homo sapiens OX=9606 GN=KIF23	485	0.308785	32	826	20	1	856	98	8.47	5413	45103.2	1252	346.8	0	219.66		1.3654	1.13127	-5.33574	-4.4208	0.449324	0.177945	-2.41569	-2.14431	1.3654	1.13127	0.187416	0.226203	1	1	0.220599	0.114394	0.716089	0.846546	0.26645	0.122648	1.63312e+06	306072	1.19607e+06	270556	1.77536e+06	144584	778704	260595	431.956	56.8655	86.5887
TUFM	P49411	Elongation factor Tu, mitochondrial OS=Homo sapiens OX=9606 GN=TUFM PE=1 SV=2	486	0.305642	45	307	15	14	452	49.5	7.61	1941	19543.3	485	162.29	0	137.769		1.4397	1.19094	-9.16157	-7.57859	0.525763	0.252098	-3.19559	-2.92193	1.4397	1.19094	0.109152	0.131951	1	1	0.237391	0.252653	0.791572	0.526329	0.379303	0.369117	4.92534e+07	5.37609e+06	3.4211e+07	4.51417e+06	7.693e+07	2.15145e+06	5.08664e+07	96678.7	591.437	9.68274	31.9935
CNDP2	Q96KP4	Cytosolic non-specific dipeptidase OS=Homo sapiens OX=9606 GN=CNDP2 PE=1 SV=2	487	0.303495	34	424	12	12	475	52.8	5.97	1326	17926.3	570	146.05	0	78.793		-1.0785	1.13124	-2.25541	-2.75168	-0.109027	0.177899	-1.17339	-1.46032	0.927214	1.13124	0.443378	0.363414	1	1	0.418044	0.166808	0.886635	0.752252	0.245264	0.121796	3.18314e+07	1.41133e+07	3.43301e+07	1.2476e+07	2.20155e+07	4.90558e+06	1.80932e+07	6.80198e+06	246.783	87.0724	77.9747
AP2M1	Q96CW1	AP-2 complex subunit mu OS=Homo sapiens OX=9606 GN=AP2M1 PE=1 SV=2	488	0.301839	26	505	10	10	435	49.6	9.54	1667	20392.4	508	153.41	0	59.637		1.478	2.60633	-1.16389	-2.05243	0.563648	1.38202	-0.218959	-1.03733	1.478	2.60633	0.859185	0.487228	1	0.0846917	1	0.665094	0.591517	0.0585228	0.789681	0.344961	4.84375e+07	4.16168e+07	3.27723e+07	1.59676e+07	3.81608e+07	1.61293e+07	2.67178e+07	5.1362e+06	266.065	86.3202	66.4003
CHMP4B	Q9H444	Charged multivesicular body protein 4b OS=Homo sapiens OX=9606 GN=CHMP4B PE=1 SV=1	489	0.301786	26	260	4	4	224	24.9	4.82	1967	15405.7	390	132.4	0	25.049		1.28087	1.75344	1.06129	-1.28988	0.357129	0.810187	0.0858203	-0.367237	1.28087	1.75344	1.06129	0.775266	1	0.184027	1	1	0.720897	0.074548	0.899175	0.680721	1.9476e+07	2.06697e+07	1.52052e+07	1.17881e+07	1.51357e+07	2.38052e+06	1.19609e+07	5.95813e+06	218.597	49.1886	80.316
FCGR2A	P12318	Low affinity immunoglobulin gamma Fc region receptor II-a OS=Homo sapiens OX=9606 GN=FCGR2A PE=1 SV=4	490	0.301199	28	341	5	5	317	35	6.68	1111	9082.73	587	105.43	0	38.467		1.16993	1.12353	-1.54103	-1.47991	0.226421	0.168037	-0.623893	-0.56551	1.16993	1.12353	0.648917	0.675717	1	1	1	1	0.837052	0.640198	0.557943	0.521043	3.29705e+07	2.13951e+07	2.81817e+07	1.90428e+07	3.1231e+07	3.31202e+06	2.12934e+07	7.35924e+06	270.473	42.6588	76.3212
Uncharacterized protein (Fragment) OS=Homo sapiens OX=9606	M0QYG6	Uncharacterized protein (Fragment) OS=Homo sapiens OX=9606 PE=4 SV=1	491	0.300949	19	217	3	3	137	14.6	11.55	696	14609.7	269	108.65	0	28.5		1.1094	1.21525	-1.21245	-1.32813	0.149783	0.281255	-0.27793	-0.409402	1.1094	1.21525	0.824774	0.752936	1	1	1	1	0.873044	0.513514	0.708354	0.633522	1.08e+07	8.90754e+06	9.73495e+06	7.32979e+06	7.94691e+06	1.8403e+06	7.36096e+06	3.34311e+06	213.512	45.8835	93.0434
ATP6V0D1	F5GYQ1	V-type proton ATPase subunit OS=Homo sapiens OX=9606 GN=ATP6V0D1 PE=1 SV=1	492	0.300765	30	393	8	8	392	44.6	5.14	1854	16793	532	123.98	0	46.618		1.12799	1.2856	-2.03125	-2.31508	0.173748	0.362443	-1.02237	-1.21106	1.12799	1.2856	0.492307	0.43195	1	1	0.91111	0.662837	0.895557	0.543051	0.465745	0.401369	2.96328e+07	1.45884e+07	2.62705e+07	1.13476e+07	3.20424e+07	4.47943e+06	2.66077e+07	7.17065e+06	324.527	37.3849	72.5896
FDPS	P14324	Farnesyl pyrophosphate synthase OS=Homo sapiens OX=9606 GN=FDPS PE=1 SV=4	493	0.300358	15	839	6	6	419	48.2	6.15	3942	43836.3	1193	329.59	0	82.021		1.01296	1.16047	-1.93746	-2.21958	0.018581	0.214704	-0.954167	-1.15029	1.01296	1.16047	0.51614	0.450535	1	1	0.646363	0.266921	0.981136	0.483924	0.308369	0.153518	8.34206e+07	4.30567e+07	8.2353e+07	3.71029e+07	5.96755e+07	5.78366e+06	4.29097e+07	1.20673e+07	247.277	70.9244	88.8391
ADGRE5	P48960	Adhesion G protein-coupled receptor E5 OS=Homo sapiens OX=9606 GN=ADGRE5 PE=1 SV=4	494	0.299784	21	1192	12	12	835	91.8	6.87	9482	77976	2108	745.87	0	153.362		1.5904	1.30509	-2.36534	-1.94101	0.669388	0.384146	-1.24205	-0.956805	1.5904	1.30509	0.422772	0.515197	1	0.213943	0.458554	0.615352	0.522785	0.0410927	0.284773	0.294386	2.19928e+08	9.29795e+07	1.38285e+08	7.12439e+07	1.77944e+08	9.46547e+06	9.59413e+07	8.4228e+06	307.317	35.0024	162.84
ATP6V1A	P38606	V-type proton ATPase catalytic subunit A OS=Homo sapiens OX=9606 GN=ATP6V1A PE=1 SV=2	495	0.299514	33	560	19	19	617	68.3	5.52	1768	23747.6	756	192.77	0	129.223		-1.04423	1.32965	-1.95047	-2.70815	-0.0624374	0.411045	-0.963823	-1.43731	0.957645	1.32965	0.512697	0.369256	1	1	0.928271	0.424749	0.958446	0.329347	0.447344	0.305247	6.6498e+07	3.40933e+07	6.94391e+07	2.56408e+07	6.65707e+07	3.88369e+06	6.33323e+07	1.26083e+07	292.892	50.8513	64.0711
MOB1B	Q7L9L4	MOB kinase activator 1B OS=Homo sapiens OX=9606 GN=MOB1B PE=1 SV=3	496	0.293704	26	244	5	5	216	25.1	6.73	1105	12287.7	299	87.83	0	34.939		-1.0401	1.49185	-1.87269	-2.9058	-0.0567263	0.577099	-0.90511	-1.53894	0.961443	1.49185	0.533992	0.344139	1	0.527819	0.844321	0.373837	0.958539	0.152302	0.382102	0.287655	2.03466e+07	1.08649e+07	2.11625e+07	7.28287e+06	1.66723e+07	1.49814e+06	1.93596e+07	3.17965e+06	265.505	71.5065	72.2606
PECAM1	P16284	Platelet endothelial cell adhesion molecule OS=Homo sapiens OX=9606 GN=PECAM1 PE=1 SV=2	497	0.292236	21	1027	13	13	738	82.5	6.99	5022	53522.7	1218	416.51	0	107.601		1.12081	1.20352	-1.42887	-1.53431	0.164546	0.267257	-0.514876	-0.617587	1.12081	1.20352	0.699853	0.65176	1	1	1	1	0.89107	0.527579	0.630437	0.56216	5.02599e+07	3.51745e+07	4.48423e+07	2.92264e+07	4.99711e+07	5.14639e+06	4.04992e+07	1.39932e+07	270.108	42.272	65.7427
RNPEP	A6NKB8	Aminopeptidase B OS=Homo sapiens OX=9606 GN=RNPEP PE=1 SV=1	498	0.291489	26	685	12	12	611	68.1	6.01	2168	32236.6	769	219.13	0	81.296		-1.01151	1.36258	-2.19394	-3.02383	-0.0165135	0.446338	-1.13353	-1.59638	0.988619	1.36258	0.455801	0.330707	1	1	0.601845	0.200353	0.986295	0.323793	0.341104	0.159919	2.87108e+07	1.30864e+07	2.90413e+07	9.60414e+06	2.4897e+07	2.92951e+06	1.90111e+07	4.49412e+06	285.012	59.3678	83.9121
HSD17B10	Q99714	3-hydroxyacyl-CoA dehydrogenase type-2 OS=Homo sapiens OX=9606 GN=HSD17B10 PE=1 SV=3	499	0.289655	42	180	7	7	261	26.9	7.78	936	7518.85	235	60.41	0	63.055		1.1801	1.93007	-12.3389	-20.1805	0.23891	0.948656	-3.62514	-4.33489	1.1801	1.93007	0.0810445	0.0495529	1	0.172844	0.184204	0.138159	0.894052	0.081985	0.333882	0.299452	1.26612e+07	1.02612e+06	1.07289e+07	531646	1.83545e+07	104784	1.48238e+07	355553	542.451	19.6671	46.8887
RTN4	F8W914	Reticulon OS=Homo sapiens OX=9606 GN=RTN4 PE=1 SV=1	500	0.28913	35	285	5	5	345	37.1	4.77	1626	15492.3	412	126.96	0	47.409		1.1209	-1.17684	1.02719	1.35498	0.164653	-0.234923	0.0386993	0.438276	1.1209	0.84973	1.02719	1.35498	1	1	1	1	0.906884	0.746251	0.976042	0.594262	1.54198e+07	1.5839e+07	1.37566e+07	1.864e+07	1.93204e+07	1.19657e+07	1.27117e+07	7.25124e+06	236.487	15.9147	38.2841
PDXK	O00764	Pyridoxal kinase OS=Homo sapiens OX=9606 GN=PDXK PE=1 SV=1	501	0.288782	34	265	8	8	312	35.1	6.13	1228	11389.5	296	86.4	0	55.928		1.0718	1.27069	-3.5028	-4.15281	0.100032	0.345611	-1.80851	-2.05409	1.0718	1.27069	0.285486	0.240801	1	1	0.409972	0.254765	0.943652	0.399849	0.370719	0.261654	4.83199e+07	1.37946e+07	4.5083e+07	1.0856e+07	5.93509e+07	905563	4.50855e+07	5.33087e+06	395.667	38.1828	57.3154
FH	P07954	Fumarate hydratase, mitochondrial OS=Homo sapiens OX=9606 GN=FH PE=1 SV=3	502	0.288627	32	460	11	11	510	54.6	8.76	2402	22953.6	673	170.58	0	110.302		1.10402	1.52366	-2.93368	-4.0488	0.142762	0.607544	-1.55271	-2.01749	1.10402	1.52366	0.340869	0.246987	1	0.778156	0.330032	0.140572	0.885978	0.236382	0.256222	0.141802	2.93636e+07	1.00091e+07	2.6597e+07	6.56912e+06	2.52222e+07	2.30693e+06	1.86467e+07	3.60624e+06	322.147	72.3673	91.2428
STIP1	P31948	Stress-induced-phosphoprotein 1 OS=Homo sapiens OX=9606 GN=STIP1 PE=1 SV=1	503	0.286409	32	486	16	16	543	62.6	6.8	1172	24096.7	564	184.67	0	84.823		-1.03385	1.03054	-2.82396	-3.00873	-0.0480284	0.0434067	-1.49772	-1.58915	0.967257	1.03054	0.354113	0.332366	1	1	0.474951	0.351208	0.969195	0.916182	0.355672	0.279062	5.95291e+07	2.108e+07	6.15442e+07	2.04552e+07	6.37863e+07	2.24794e+06	5.61014e+07	9.39277e+06	327.289	46.5696	65.4478
ERO1A	Q96HE7	ERO1-like protein alpha OS=Homo sapiens OX=9606 GN=ERO1A PE=1 SV=2	504	0.286197	37	362	10	10	468	54.4	5.68	2063	17926.3	478	123.45	0	59.596		1.01356	1.23287	-2.60741	-3.17159	0.019426	0.302015	-1.38262	-1.66521	1.01356	1.23287	0.383522	0.315299	1	1	0.421247	0.183839	0.983938	0.582595	0.291212	0.153065	2.02716e+07	7.7746e+06	2.00004e+07	6.30612e+06	1.77158e+07	1.89188e+06	1.29184e+07	3.81652e+06	299.384	65.2305	82.9417
PABPC1	A0A7I2V649	Polyadenylate-binding protein 1 OS=Homo sapiens OX=9606 GN=PABPC1 PE=4 SV=1	505	0.286017	25	675	14	14	590	65.1	9.36	2409	30315.5	739	205.8	0	93.997		1.03681	1.14873	-2.00625	-2.22282	0.0521473	0.200036	-1.0045	-1.15239	1.03681	1.14873	0.498443	0.44988	1	1	1	0.671581	0.969903	0.607315	0.515824	0.386962	4.03426e+07	2.01085e+07	3.89104e+07	1.7505e+07	4.89623e+07	5.0962e+06	3.76991e+07	6.29333e+06	331.51	36.5585	46.174
ITGA6	P23229	Integrin alpha-6 OS=Homo sapiens OX=9606 GN=ITGA6 PE=1 SV=5	506	0.284212	28	1147	25	25	1130	126.5	6.61	5687	53258.6	1476	340.36	0	160.469		1.22011	1.32515	-1.12462	-1.22144	0.287009	0.406151	-0.169443	-0.288585	1.22011	1.32515	0.889186	0.818704	1	0.717714	1	1	0.794591	0.14575	0.844742	0.723751	6.44639e+07	5.73204e+07	5.28346e+07	4.32559e+07	5.89922e+07	5.3265e+06	4.19423e+07	1.24178e+07	241.073	36.1493	77.8288
PSMB9	A2ACR1	Proteasome subunit beta OS=Homo sapiens OX=9606 GN=PSMB9 PE=1 SV=1	507	0.284082	32	174	5	5	196	20.9	4.89	1030	8671.23	241	68.34	0	25.812		-1.0332	1.49948	-1.60309	-2.48361	-0.0471249	0.584463	-0.680852	-1.31244	0.967863	1.49948	0.623797	0.402639	1	1	0.935691	0.154293	0.938524	0.298415	0.318534	0.10125	1.12799e+07	7.03636e+06	1.16544e+07	4.69253e+06	6.04844e+06	2.25989e+06	5.08687e+06	2.53998e+06	210.609	85.6751	94.2128
TSG101	F5H442	Tumor susceptibility gene 101 protein OS=Homo sapiens OX=9606 GN=TSG101 PE=1 SV=1	508	0.280356	27	379	9	9	365	40.9	5.3	852	15532.2	445	125.05	0	35.548	Met-loss+Acetyl [N-Term]	1.21035	1.75412	1.30596	-1.10973	0.275424	0.810748	0.385115	-0.150209	1.21035	1.75412	1.30596	0.90112	1	0.0957538	1	1	0.756775	0.0388161	0.520822	0.824762	2.42856e+07	3.17161e+07	2.00649e+07	1.80809e+07	1.67593e+07	7.36836e+06	1.43137e+07	2.54878e+06	183.224	46.8859	79.4325
ATP6V1E1	P36543	V-type proton ATPase subunit E 1 OS=Homo sapiens OX=9606 GN=ATP6V1E1 PE=1 SV=1	509	0.280354	33	192	10	10	226	26.1	8	613	9423.4	226	72.54	0	46.84	Acetyl [N-Term]; Met-loss+Acetyl [N-Term]	1.00809	1.15852	-2.4392	-2.80318	0.0116309	0.212285	-1.28641	-1.48706	1.00809	1.15852	0.40997	0.356738	1	1	0.567745	0.388652	0.992153	0.698674	0.365176	0.288975	2.64517e+07	1.08444e+07	2.62393e+07	9.36056e+06	2.63714e+07	2.49058e+06	2.32574e+07	5.65179e+06	311.777	51.0528	72.6135
APMAP	Q9HDC9	Adipocyte plasma membrane-associated protein OS=Homo sapiens OX=9606 GN=APMAP PE=1 SV=2	510	0.28	28	416	10	10	416	46.5	6.16	1116	19846.8	450	116.62	0	56.445		1.08989	1.28284	-3.51752	-4.14025	0.124178	0.359338	-1.81456	-2.04972	1.08989	1.28284	0.284291	0.241531	1	1	0.455903	0.343855	0.93963	0.51705	0.413631	0.352403	3.9331e+07	1.11815e+07	3.60872e+07	8.71619e+06	5.34164e+07	2.89423e+06	4.47815e+07	5.27434e+06	423.658	26.0658	45.4421
RPL14	P50914	60S ribosomal protein L14 OS=Homo sapiens OX=9606 GN=RPL14 PE=1 SV=4	511	0.279814	16	376	3	3	215	23.4	10.93	2904	22079.5	560	222.52	0	32.903		1.6131	1.8892	1.47048	1.25558	0.689837	0.917773	0.556288	0.328351	1.6131	1.8892	1.47048	1.25558	1	0.781139	1	1	0.658746	0.358454	0.652999	0.695651	4.87513e+07	7.16878e+07	3.02221e+07	3.79462e+07	6.04568e+07	5.52519e+07	2.97689e+07	1.12029e+07	251.149	21.4116	37.6159
SORD	Q00796	Sorbitol dehydrogenase OS=Homo sapiens OX=9606 GN=SORD PE=1 SV=4	512	0.279664	24	416	7	7	357	38.3	7.97	1938	22886.3	642	193.48	0	65.321	Met-loss+Acetyl [N-Term]	1.16313	1.33547	-2.38023	-2.73289	0.218017	0.417345	-1.2511	-1.45043	1.16313	1.33547	0.420128	0.365913	1	1	0.639888	0.39335	0.861449	0.29586	0.400282	0.285263	3.19189e+07	1.341e+07	2.74422e+07	1.00414e+07	3.40468e+07	1.75456e+06	2.40312e+07	4.52838e+06	342.955	42.0066	77.5611
TPM1	A0A494BZZ2	Tropomyosin alpha-1 chain OS=Homo sapiens OX=9606 GN=TPM1 PE=1 SV=1	513	0.277689	17	410	7	1	251	28.8	4.83	2796	16489.2	372	229.67	0	55.3		179.759	1.00411	-197.137	-1.10118	7.48992	0.00591283	-7.62305	-0.139047	179.759	1.00411	0.00507262	0.908119	0.099557	1	0.0977628	1	0.372837	0.989918	0.372625	0.699758	2.05411e+06	10419.7	11427	10377.1	3.52927e+06	5152.86	3955.88	1896.69	4.29741	2.02489	1175.14
KRT77	Q7Z794	Keratin, type II cytoskeletal 1b OS=Homo sapiens OX=9606 GN=KRT77 PE=1 SV=3	514	0.276263	16	998	12	7	578	61.9	5.99	9334	60679	1544	486.24	0	67.3		1.98605	1.29945	-3.81605	-2.4968	0.9899	0.377902	-1.93208	-1.32008	1.98605	1.29945	0.262051	0.400513	0.849085	1	0.198363	0.555066	0.420255	0.327919	0.191627	0.366366	1.14341e+07	2.99632e+06	5.75721e+06	2.30584e+06	9.26713e+06	912645	5.84657e+06	566401	302.733	13.1053	294.157
RAB3D	O95716	Ras-related protein Rab-3D OS=Homo sapiens OX=9606 GN=RAB3D PE=1 SV=1	515	0.274795	34	177	6	4	219	24.3	4.93	519	6509.27	209	113.16	0	32.352		1.0048	1.51759	-1.77295	-2.67776	0.00690979	0.601782	-0.826155	-1.42103	1.0048	1.51759	0.564031	0.373446	1	0.6168	1	0.510578	0.995957	0.18559	0.54291	0.362773	8.67373e+06	4.89225e+06	8.63229e+06	3.22369e+06	9.8262e+06	833594	8.98569e+06	1.60673e+06	314.781	39.5973	55.0503
PRDX3	P30048	Thioredoxin-dependent peroxide reductase, mitochondrial OS=Homo sapiens OX=9606 GN=PRDX3 PE=1 SV=3	516	0.274609	37	190	6	6	256	27.7	7.78	757	9823.08	233	87.76	0	46.135		1.19712	1.51557	-2.63365	-3.33424	0.259566	0.59986	-1.39706	-1.73736	1.19712	1.51557	0.379701	0.299918	1	0.53731	0.572982	0.326707	0.848479	0.161155	0.400246	0.283804	4.64106e+07	1.76222e+07	3.87686e+07	1.16274e+07	5.29164e+07	3.34386e+06	3.76729e+07	5.03959e+06	375.524	45.7561	65.4224
HNRNPL	P14866	Heterogeneous nuclear ribonucleoprotein L OS=Homo sapiens OX=9606 GN=HNRNPL PE=1 SV=2	517	0.273345	35	460	13	13	589	64.1	8.22	1731	19112.4	605	163.44	0	92.742		1.11969	1.10746	-4.55717	-4.50738	0.163099	0.147249	-2.18814	-2.17229	1.11969	1.10746	0.219434	0.221858	1	1	0.327322	0.256651	0.914178	0.801079	0.358113	0.27876	3.50054e+07	7.68137e+06	3.12634e+07	6.93606e+06	4.55878e+07	1.63583e+06	3.33501e+07	4.50746e+06	432.803	27.6661	58.8584
IGHG2	A0A286YEY4	Immunoglobulin heavy constant gamma 2 (Fragment) OS=Homo sapiens OX=9606 GN=IGHG2 PE=1 SV=1	518	0.272051	27	398	8	4	395	43.8	6.52	951	14917.8	459	82.56	0	69.061		33.4338	231.579	1.47527	-4.69508	5.06323	7.85536	0.560978	-2.23115	33.4338	231.579	1.47527	0.212989	0.092801	0.0429819	1	0.132544	0.234936	0.168819	0.692539	0.147862	6.15369e+07	9.07834e+07	1.84056e+06	392019	7.40015e+07	9.33503e+07	1.38351e+06	222196	378.792	26.326	72.6745
ATP5PO	P48047	ATP synthase subunit O, mitochondrial OS=Homo sapiens OX=9606 GN=ATP5PO PE=1 SV=1	519	0.270423	40	144	7	7	213	23.3	9.96	809	8732.76	270	88.23	0	51.975		1.29598	1.6355	-7.91515	-9.98875	0.374044	0.709732	-2.98462	-3.3203	1.29598	1.6355	0.12634	0.100113	1	0.521658	0.259696	0.21808	0.849216	0.185118	0.387546	0.362046	2.85903e+07	3.6121e+06	2.20608e+07	2.20856e+06	4.46485e+07	1.06295e+06	3.34307e+07	1.08729e+06	567.383	7.13891	33.0102
SNRPE	P62304	Small nuclear ribonucleoprotein E OS=Homo sapiens OX=9606 GN=SNRPE PE=1 SV=1	520	0.266304	25	98	2	2	92	10.8	9.44	321	4526.91	122	27.65	0	17.233		-1.1164	1.08293	-1.98938	-2.40511	-0.158848	0.114938	-0.992315	-1.2661	0.89574	1.08293	0.50267	0.415782	1	1	0.946309	0.505824	0.895987	0.801166	0.469518	0.320212	3.67047e+06	1.84504e+06	4.0977e+06	1.70375e+06	3.94948e+06	310414	3.55572e+06	854795	290.885	46.0742	52.2417
SYK	P43405	Tyrosine-protein kinase SYK OS=Homo sapiens OX=9606 GN=SYK PE=1 SV=1	521	0.266016	41	412	19	19	635	72	8.25	1499	14376.8	547	135.41	0	131.283	Met-loss+Acetyl [N-Term]	1.08353	1.48838	-2.2864	-3.14069	0.115738	0.573745	-1.19308	-1.65108	1.08353	1.48838	0.437369	0.318401	1	0.765387	0.677706	0.351211	0.926804	0.219569	0.404277	0.289939	4.0233e+07	1.75967e+07	3.71315e+07	1.18227e+07	4.20241e+07	2.27634e+06	3.53813e+07	6.48954e+06	332.425	56.0477	63.6517
TSPAN14	Q8NG11	Tetraspanin-14 OS=Homo sapiens OX=9606 GN=TSPAN14 PE=1 SV=1	522	0.265704	17	422	5	5	270	30.7	6.84	2127	21698.8	526	148.37	0	40.585		1.21996	1.67635	1.41575	1.03031	0.286837	0.745322	0.501567	0.0430828	1.21996	1.67635	1.41575	1.03031	1	0.0234564	1	1	0.772921	0.00874127	0.4369	0.946938	2.11918e+07	3.00022e+07	1.73708e+07	1.78974e+07	1.72e+07	4.11971e+06	1.27909e+07	1.49135e+06	189.735	47.1232	57.2597
SET	Q01105	Protein SET OS=Homo sapiens OX=9606 GN=SET PE=1 SV=3	523	0.265655	24	321	5	5	290	33.5	4.32	1456	16883.9	402	129.89	0	45.257		-1.09635	1.29296	-2.57169	-3.64549	-0.132714	0.370682	-1.36272	-1.86611	0.912114	1.29296	0.388849	0.274311	1	1	0.157581	0.0209946	0.710022	0.76159	0.107369	0.0195891	4.60219e+07	1.78956e+07	5.04563e+07	1.38407e+07	1.52861e+07	1.79113e+07	1.16701e+07	1.21104e+07	194.734	135.65	100.35
HMGB2	P26583	High mobility group protein B2 OS=Homo sapiens OX=9606 GN=HMGB2 PE=1 SV=2	524	0.265263	18	308	3	3	209	24	7.81	1348	15132.1	390	114.27	0	40.149		1.02731	-1.23535	-1.92905	-1.52003	0.0388751	-0.304918	-0.947891	-0.604098	1.02731	0.809488	0.51839	0.657883	1	1	1	1	0.973461	0.397121	0.487616	0.479862	2.57239e+07	1.3335e+07	2.50399e+07	1.64733e+07	2.79455e+07	2.92643e+06	1.84143e+07	4.93582e+06	286.824	32.0695	64.2241
APOB	P04114	Apolipoprotein B-100 OS=Homo sapiens OX=9606 GN=APOB PE=1 SV=2	525	0.264705	35	3451	141	140	4563	515.3	7.05	18010	178371	4719	1351.72	0	1004.99		7.54613	37.8745	3.82345	-1.31271	2.91574	5.24316	1.93487	-0.392545	7.54613	37.8745	3.82345	0.761785	0.25482	0.0626755	0.306317	1	0.371494	0.164309	0.296342	0.4999	2.60895e+08	9.9752e+08	3.45734e+07	2.63375e+07	3.89368e+08	9.8934e+08	1.85625e+07	5.11422e+06	215.361	7.72175	14.2161
TARS1	P26639	Threonine--tRNA ligase 1, cytoplasmic OS=Homo sapiens OX=9606 GN=TARS1 PE=1 SV=3	526	0.264177	25	764	17	17	723	83.4	6.67	2649	38850.5	1057	270.95	0	111.484		1.00103	1.31104	-2.35288	-3.08154	0.00148241	0.390707	-1.23443	-1.62365	1.00103	1.31104	0.425011	0.324513	1	1	0.619533	0.324988	0.99901	0.345481	0.382384	0.263834	6.75042e+07	2.869e+07	6.74348e+07	2.18835e+07	6.83551e+07	5.42153e+06	5.99828e+07	9.60935e+06	315.46	52.1615	69.0337
KRT13	P13646	Keratin, type I cytoskeletal 13 OS=Homo sapiens OX=9606 GN=KRT13 PE=1 SV=4	527	0.260699	15	796	9	3	458	49.6	4.96	5473	48110	1066	452.87	0	59.981		4.55837	1.53219	-8.22254	-2.76382	2.18852	0.615597	-3.03958	-1.46666	4.55837	1.53219	0.121617	0.361818	0.335648	0.822801	0.206452	0.312284	0.367286	0.253257	0.313764	0.229008	1.61565e+07	1.96491e+06	3.54437e+06	1.28242e+06	2.13512e+07	71043.5	2.61655e+06	883663	133.404	6.39681	705.051
HMGA1	P17096	High mobility group protein HMG-I/HMG-Y OS=Homo sapiens OX=9606 GN=HMGA1 PE=1 SV=3	528	0.260093	23	121	3	2	107	11.7	10.32	344	5870.9	159	60.12	0	17.662		-1.66298	-6.66016	1.39404	5.58306	-0.733767	-2.73556	0.479268	2.48106	0.601332	0.150147	1.39404	5.58306	1	0.0122535	1	0.0174096	0.441115	0.0167601	0.471377	0.0215972	981524	1.36828e+06	1.63225e+06	9.11296e+06	755598	374111	1.08163e+06	3.37177e+06	55.9736	11.8846	22.0867
HNRNPU	Q00839	Heterogeneous nuclear ribonucleoprotein U OS=Homo sapiens OX=9606 GN=HNRNPU PE=1 SV=6	529	0.259467	22	973	17	17	825	90.5	6	4526	41805.8	1087	309.13	0	113.523		1.00068	-1.20113	-2.91499	-2.42522	0.000982001	-0.264395	-1.54349	-1.27811	1.00068	0.832548	0.343055	0.412335	1	1	0.519114	0.604937	0.999443	0.610022	0.400624	0.386589	1.14843e+08	3.93975e+07	1.14765e+08	4.73216e+07	1.38539e+08	1.22217e+07	1.18361e+08	2.16269e+07	347.025	32.2472	56.39
EIF6	P56537	Eukaryotic translation initiation factor 6 OS=Homo sapiens OX=9606 GN=EIF6 PE=1 SV=1	530	0.255918	33	190	5	5	245	26.6	4.68	1067	9084.68	263	71.28	0	34.779		1.09706	1.20082	-2.20959	-2.41858	0.133642	0.264023	-1.14378	-1.27416	1.09706	1.20082	0.452572	0.413465	1	1	0.570819	0.313244	0.888625	0.484686	0.326446	0.199562	1.89436e+07	8.57336e+06	1.72677e+07	7.13957e+06	1.59673e+07	1.86813e+06	1.11203e+07	2.63325e+06	287.864	79.6432	70.2919
CACYBP	Q9HB71	Calcyclin-binding protein OS=Homo sapiens OX=9606 GN=CACYBP PE=1 SV=2	531	0.255614	31	188	5	5	228	26.2	8.25	794	5619.18	241	60.38	0	27.739		-1.05239	1.00689	-2.62137	-2.77772	-0.0736666	0.00991184	-1.39032	-1.4739	0.95022	1.00689	0.381479	0.360008	1	1	0.525931	0.409222	0.95221	0.98464	0.365607	0.301577	1.14984e+07	4.3864e+06	1.21008e+07	4.35637e+06	1.20365e+07	1.05445e+06	1.10803e+07	2.31059e+06	314.105	56.7973	55.729
NCF2	P19878	Neutrophil cytosol factor 2 OS=Homo sapiens OX=9606 GN=NCF2 PE=1 SV=2	532	0.253422	31	430	15	15	526	59.7	6.16	1768	22858	608	169.63	0	160.864	Met-loss+Acetyl [N-Term]; Acetyl [N-Term]	1.10676	1.14061	-2.61052	-2.69036	0.146348	0.189808	-1.38434	-1.4278	1.10676	1.14061	0.383065	0.371698	1	1	0.500752	0.362152	0.899632	0.558782	0.346605	0.25854	2.9766e+07	1.14023e+07	2.68946e+07	9.99667e+06	2.97997e+07	1.65384e+06	2.19725e+07	3.446e+06	328.61	56.4507	72.5281
ACSL4	O60488	Long-chain-fatty-acid--CoA ligase 4 OS=Homo sapiens OX=9606 GN=ACSL4 PE=1 SV=2	533	0.252264	38	472	22	20	711	79.1	8.38	1220	20052	668	135.46	0	126.72		1.14315	1.44499	-1.8646	-2.35693	0.19302	0.531062	-0.898869	-1.23691	1.14315	1.44499	0.536307	0.42428	1	0.696869	1	0.64347	0.888127	0.18504	0.516283	0.397957	7.61471e+07	4.08383e+07	6.66114e+07	2.82619e+07	8.6001e+07	253568	6.8922e+07	1.36194e+07	331.14	44.1913	55.9778
KIF23	A0A7I2V5Y5	Kinesin-like protein KIF23 OS=Homo sapiens OX=9606 GN=KIF23 PE=4 SV=1	534	0.250698	29	842	21	2	974	111.6	8.5	5466	47242	1273	356.66	0	214.435		1.18726	-2.34842	-19.7563	-7.08571	0.247635	-1.23169	-4.30424	-2.82491	1.18726	0.425818	0.0506168	0.141129	1	0.568569	0.115748	0.162613	0.864629	0.350151	0.249103	0.229684	3.58335e+06	181378	3.01817e+06	425952	4.37289e+06	33897	3.1453e+06	399362	478.84	67.2009	50.4508
PLP2	Q04941	Proteolipid protein 2 OS=Homo sapiens OX=9606 GN=PLP2 PE=1 SV=1	535	0.249868	18	211	2	2	152	16.7	7.24	963	12593.9	276	84.45	0	15.513		1.15913	1.24453	-1.81749	-1.95139	0.213036	0.315596	-0.861944	-0.964503	1.15913	1.24453	0.550211	0.512455	1	1	1	0.994599	0.878721	0.581989	0.540869	0.479647	4.09274e+07	2.25187e+07	3.53088e+07	1.80942e+07	4.75238e+07	4.6679e+06	3.63832e+07	1.19324e+07	327.641	36.9294	55.7395
RPL29	A0A3B3ITT5	60S ribosomal protein L29 OS=Homo sapiens OX=9606 GN=RPL29 PE=1 SV=1	536	0.24982	14	298	2	2	167	18.5	11.55	1474	12932.4	360	88.34	0	18.57		-1.13398	1.45834	1.58281	-1.0448	-0.181391	0.54433	0.662492	-0.0632292	0.881852	1.45834	1.58281	0.957119	1	1	1	1	0.866779	0.349458	0.425243	0.938476	1.69763e+07	2.68703e+07	1.92507e+07	1.84252e+07	1.44702e+07	1.2805e+07	1.66131e+07	5.1906e+06	163.292	27.7598	58.8362
RUVBL1	Q9Y265	RuvB-like 1 OS=Homo sapiens OX=9606 GN=RUVBL1 PE=1 SV=1	537	0.247456	26	434	9	9	456	50.2	6.42	1530	20463.3	597	137.04	0	71.382		1.01894	1.09291	-2.7213	-2.91885	0.0270707	0.128177	-1.4443	-1.5454	1.01894	1.09291	0.367472	0.3426	1	1	0.525626	0.404344	0.983522	0.731024	0.37958	0.312437	2.71206e+07	9.96605e+06	2.66164e+07	9.1188e+06	3.00907e+07	1.02626e+06	2.59593e+07	3.84534e+06	339.719	48.1474	59.042
PCNA	P12004	Proliferating cell nuclear antigen OS=Homo sapiens OX=9606 GN=PCNA PE=1 SV=1	538	0.245211	32	200	7	7	261	28.8	4.69	655	8743.5	234	48.35	0	33.844		1.00934	1.21798	-1.59548	-1.92529	0.013406	0.284492	-0.673991	-0.945076	1.00934	1.21798	0.626771	0.519402	1	1	1	0.761637	0.990855	0.45321	0.578109	0.359903	1.97774e+07	1.23959e+07	1.95945e+07	1.01774e+07	2.09997e+07	2.50856e+06	1.53004e+07	3.89108e+06	284.195	44.7611	54.1715
ATP6V1G1	O75348	V-type proton ATPase subunit G 1 OS=Homo sapiens OX=9606 GN=ATP6V1G1 PE=1 SV=3	539	0.244915	17	170	2	2	118	13.7	8.79	1161	9850.25	201	78.04	0	13.844		1.09831	1.41297	-1.75159	-2.25342	0.135285	0.498733	-0.808668	-1.17212	1.09831	1.41297	0.570909	0.44377	1	1	1	0.59881	0.91056	0.34152	0.510431	0.350938	6.38508e+06	3.6453e+06	5.81355e+06	2.57988e+06	6.50793e+06	941429	5.11307e+06	1.42883e+06	301.334	46.8463	67.6997
HNRNPM	A0A087X0X3	Heterogeneous nuclear ribonucleoprotein M OS=Homo sapiens OX=9606 GN=HNRNPM PE=1 SV=1	540	0.244041	35	509	20	20	730	77.5	8.78	3296	24250.2	724	229.05	0	159.794	Acetyl [N-Term]; Met-loss+Acetyl [N-Term]	-1.0337	1.06719	6.82201	6.18407	-0.0478244	0.0938161	2.7702	2.62856	0.967394	1.06719	6.82201	6.18407	1	1	0.00226456	0.000189461	0.958316	0.625072	0.00313664	0.000249004	2.38075e+08	1.62415e+09	2.46099e+08	1.52189e+09	1.86128e+08	3.28542e+08	1.66763e+08	6.5847e+07	48.5316	8.17848	21.9877
CHMP2A	O43633	Charged multivesicular body protein 2a OS=Homo sapiens OX=9606 GN=CHMP2A PE=1 SV=1	541	0.243468	23	235	7	7	222	25.1	5.97	556	9478.81	252	59.75	0	26.834	Acetyl [N-Term]	1.25753	2.28154	1.21323	-1.49544	0.330587	1.19001	0.278848	-0.58057	1.25753	2.28154	1.21323	0.668699	1	0.0332986	1	1	0.764996	0.0198127	0.702386	0.560703	2.11085e+07	2.56094e+07	1.67857e+07	1.12246e+07	1.82965e+07	5.06533e+06	1.45854e+07	4.27816e+06	224.888	42.8815	71.1951
DSTN	P60981	Destrin OS=Homo sapiens OX=9606 GN=DSTN PE=1 SV=3	542	0.243455	39	103	7	6	165	18.5	7.85	349	4726.94	127	33.67	0	35.476	Acetyl [N-Term]; Met-loss+Acetyl [N-Term]	1.53115	-1.13591	-8.30054	-4.7725	0.614611	-0.183848	-3.05321	-2.25475	1.53115	0.880351	0.120474	0.209534	1	1	0.123902	0.241689	0.640332	0.736366	0.18915	0.272474	5.84808e+07	7.04542e+06	3.81941e+07	8.00296e+06	5.63508e+07	1.39215e+06	4.08951e+07	4.37837e+06	426.463	174.038	27.6301
PHB	P35232	Prohibitin OS=Homo sapiens OX=9606 GN=PHB PE=1 SV=1	543	0.241912	35	188	8	8	272	29.8	5.76	1194	10514.3	264	103.75	0	57.868		1.41424	2.33392	-24.5793	-40.5632	0.500027	1.22275	-4.61937	-5.3421	1.41424	2.33392	0.0406846	0.0246529	1	0.467338	0.14988	0.122564	0.801668	0.285719	0.346175	0.327374	4.17899e+07	1.7002e+06	2.95493e+07	728477	6.50786e+07	1.2143e+06	4.4772e+07	628099	633.738	8.66007	37.4075
S100A7	P31151	Protein S100-A7 OS=Homo sapiens OX=9606 GN=S100A7 PE=1 SV=4	544	0.239109	35	69	3	3	101	11.5	6.77	148	2829.31	65	3.79	0	20.289		4.01913	6.99783	-2.30052	-4.00551	2.00688	2.80691	-1.20196	-2.00199	4.01913	6.99783	0.434684	0.249656	0.479184	0.186907	1	0.13099	0.480833	0.262315	0.60344	0.13112	5.25862e+06	2.28584e+06	1.3084e+06	326650	8.77197e+06	2.58249e+06	836439	326014	0.976723	16.0262	670.435
HEXA	P06865	Beta-hexosaminidase subunit alpha OS=Homo sapiens OX=9606 GN=HEXA PE=1 SV=2	545	0.237051	20	627	11	10	529	60.7	5.16	2424	27002.5	701	202.27	0	71.553		-1.03643	1.31399	-1.69064	-2.30242	-0.0516234	0.393954	-0.757572	-1.20315	0.96485	1.31399	0.591491	0.434326	1	1	1	0.357057	0.957251	0.264543	0.469032	0.214797	3.19939e+07	1.89241e+07	3.31594e+07	1.4402e+07	2.82185e+07	2.52753e+06	2.1366e+07	5.48711e+06	261.585	52.2436	76.0256
RPL23A	K7EJV9	60S ribosomal protein L23a (Fragment) OS=Homo sapiens OX=9606 GN=RPL23A PE=1 SV=1	546	0.236765	25	161	5	5	170	19.4	10.48	1043	8982.73	195	71.64	0	35.588		1.36622	-1.04826	-3.62225	-2.52924	0.450191	-0.0679946	-1.85689	-1.3387	1.36622	0.953963	0.276071	0.395376	1	1	0.431624	0.563322	0.777893	0.832279	0.400739	0.37706	3.26988e+07	9.0272e+06	2.39338e+07	9.46284e+06	4.36398e+07	851655	2.50423e+07	3.22825e+06	442.044	27.8189	52.4641
TMEM30A	Q9NV96	Cell cycle control protein 50A OS=Homo sapiens OX=9606 GN=TMEM30A PE=1 SV=1	547	0.236759	21	407	9	9	361	40.7	8.59	762	17108.7	560	123.12	0	56.271		1.13466	1.28994	-1.88138	-2.13885	0.182254	0.367299	-0.911793	-1.09684	1.13466	1.28994	0.531524	0.46754	1	1	1	0.795261	0.892692	0.454462	0.504066	0.436136	4.37609e+07	2.326e+07	3.85676e+07	1.80319e+07	4.83091e+07	3.37397e+06	3.98113e+07	1.04098e+07	321.37	37.7246	65.6988
SHMT2	P34897	Serine hydroxymethyltransferase, mitochondrial OS=Homo sapiens OX=9606 GN=SHMT2 PE=1 SV=3	548	0.236429	36	331	14	14	504	56	8.53	1765	14959.1	399	141.03	0	93.774		1.15023	1.02674	-1.42164	-1.269	0.201925	0.0380662	-0.507556	-0.343696	1.15023	1.02674	0.703413	0.78802	1	1	1	1	0.633237	0.856286	0.287214	0.202837	2.16409e+08	1.52225e+08	1.88144e+08	1.48261e+08	8.47995e+07	3.19751e+07	4.26634e+07	1.55489e+07	105.117	177.224	85.9945
SCP2	H0YF61	Sterol carrier protein 2 (Fragment) OS=Homo sapiens OX=9606 GN=SCP2 PE=1 SV=1	549	0.235571	34	97	5	5	140	15	6.55	434	4303.02	109	33.44	0	20.297		1.37318	1.53535	-4.46117	-4.98803	0.457521	0.618567	-2.15742	-2.31847	1.37318	1.53535	0.224156	0.20048	1	0.945499	0.363169	0.295044	0.793374	0.292427	0.391755	0.342025	9.26911e+06	2.07773e+06	6.75011e+06	1.35326e+06	1.29613e+07	783243	8.65124e+06	677914	498.215	27.2594	46.3932
LAMP1	P11279	Lysosome-associated membrane glycoprotein 1 OS=Homo sapiens OX=9606 GN=LAMP1 PE=1 SV=3	550	0.234173	15	651	7	7	417	44.9	8.75	3458	31597	774	242.38	0	42.928		1.14472	1.44609	-1.33296	-1.68388	0.194998	0.532154	-0.414629	-0.751786	1.14472	1.44609	0.750212	0.593868	1	0.616135	1	1	0.865931	0.163939	0.671627	0.484717	1.70401e+08	1.27837e+08	1.48858e+08	8.84021e+07	1.59287e+08	2.63217e+07	1.32734e+08	3.02883e+07	263.513	43.7372	74.6027
HYOU1	Q9Y4L1	Hypoxia up-regulated protein 1 OS=Homo sapiens OX=9606 GN=HYOU1 PE=1 SV=1	551	0.231772	34	681	26	26	999	111.3	5.22	3194	31680.4	845	227.75	0	198.61		1.06792	1.31625	-3.02629	-3.73001	0.0948001	0.396429	-1.59755	-1.89918	1.06792	1.31625	0.330438	0.268096	1	1	0.502988	0.308576	0.947376	0.503629	0.401774	0.293021	5.36937e+07	1.77424e+07	5.02789e+07	1.34796e+07	6.62311e+07	5.40136e+06	5.20046e+07	8.48538e+06	384.413	30.4367	61.7403
NAP1L1	F8VV59	Nucleosome assembly protein 1-like 1 OS=Homo sapiens OX=9606 GN=NAP1L1 PE=1 SV=1	552	0.231193	21	360	6	4	327	38	4.68	1487	17199.3	416	103.35	0	51.669		-1.08615	1.03211	-3.00856	-3.3727	-0.119229	0.0455993	-1.58908	-1.7539	0.92068	1.03211	0.332384	0.296498	1	1	0.381463	0.27513	0.91849	0.867604	0.303087	0.241275	1.31861e+07	4.38286e+06	1.43222e+07	4.2465e+06	1.2907e+07	382891	1.26331e+07	1.2729e+06	310.005	48.904	78.9538
PDCD10	C9JND6	Programmed cell death protein 10 (Fragment) OS=Homo sapiens OX=9606 GN=PDCD10 PE=1 SV=1	553	0.23	23	146	2	2	146	16.8	4.78	680	7236.95	157	65.52	0	12.612		1.06045	1.46049	2.07416	1.50603	0.0846796	0.546455	1.05252	0.590749	1.06045	1.46049	2.07416	1.50603	1	0.6416	0.33854	1	0.937043	0.175303	0.178161	0.328634	8.46414e+06	1.75559e+07	7.98163e+06	1.20206e+07	8.06239e+06	5.30884e+06	5.816e+06	2.40477e+06	154.08	26.3472	40.2698
IDH2	P48735	Isocitrate dehydrogenase [NADP], mitochondrial OS=Homo sapiens OX=9606 GN=IDH2 PE=1 SV=2	554	0.229757	31	335	13	12	452	50.9	8.69	1671	17358.8	434	126.6	0	107.258		1.3531	2.32786	-7.44116	-12.8017	0.436269	1.21901	-2.89553	-3.67827	1.3531	2.32786	0.134388	0.0781145	1	0.0897729	0.243969	0.151122	0.804572	0.0547169	0.35321	0.277933	2.74306e+07	3.68634e+06	2.02724e+07	1.58357e+06	3.91752e+07	1.07923e+06	2.57882e+07	818433	547.751	14.7293	58.9077
PCBP2	F8VZX2	Poly(rC)-binding protein 2 OS=Homo sapiens OX=9606 GN=PCBP2 PE=1 SV=1	555	0.229626	27	273	6	3	321	33.8	8.24	1636	14996.8	376	104.15	0	54.301		1.39022	1.50971	-4.2249	-4.58803	0.475311	0.59427	-2.07892	-2.19788	1.39022	1.50971	0.236692	0.217958	1	0.646363	0.372635	0.290873	0.777621	0.192057	0.387338	0.319651	1.00765e+07	2.38503e+06	7.24815e+06	1.5798e+06	1.37404e+07	381940	8.61017e+06	803591	487.351	34.5915	46.0281
SRGN	P10124	Serglycin OS=Homo sapiens OX=9606 GN=SRGN PE=1 SV=3	556	0.22943	25	145	3	3	158	17.6	4.96	921	11156.4	386	76.93	0	30.757		-1.32848	1.20952	-1.31203	-2.10821	-0.409778	0.274437	-0.391806	-1.07602	0.752739	1.20952	0.762175	0.474335	1	1	1	0.190322	0.249759	0.775737	0.556651	0.102395	2.05898e+07	1.5693e+07	2.73531e+07	1.29746e+07	3.55993e+06	1.27527e+07	7.94737e+06	8.7202e+06	99.4158	128.765	94.3307
RPS10	P46783	40S ribosomal protein S10 OS=Homo sapiens OX=9606 GN=RPS10 PE=1 SV=1	557	0.228485	29	130	5	5	165	18.9	10.15	811	6162.86	153	27.59	0	34.203		1.63393	1.21661	-6.7911	-5.05659	0.708345	0.282864	-2.76365	-2.33816	1.63393	1.21661	0.147252	0.197762	1	1	0.276609	0.26731	0.708707	0.595892	0.382224	0.312507	1.12121e+07	1.65099e+06	6.86202e+06	1.35705e+06	1.68791e+07	427765	8.22119e+06	774704	582.356	18.156	37.6813
YBX1	H0Y449	Y-box-binding protein 1 (Fragment) OS=Homo sapiens OX=9606 GN=YBX1 PE=1 SV=1	558	0.225722	21	402	5	5	374	42	10.43	2943	22923.8	517	149.38	0	49.175		-1.11823	-1.03477	1.35781	1.25647	-0.161215	-0.0493068	0.441285	0.329376	0.894271	0.966401	1.35781	1.25647	1	1	1	1	0.883743	0.900173	0.592134	0.639886	1.71702e+07	2.33139e+07	1.92002e+07	2.41245e+07	1.62615e+07	8.39698e+06	1.56501e+07	6.31866e+06	171.491	33.9605	40.3965
SIRPA	P78324	Tyrosine-protein phosphatase non-receptor type substrate 1 OS=Homo sapiens OX=9606 GN=SIRPA PE=1 SV=2	559	0.22375	21	537	9	6	504	54.9	6.98	1624	23557.7	624	201.93	0	56.887		1.20985	1.64429	-1.08345	-1.47249	0.274833	0.717468	-0.115626	-0.558262	1.20985	1.64429	0.922981	0.67912	1	0.3788	1	1	0.784084	0.135889	0.886348	0.506227	1.81239e+07	1.6728e+07	1.49802e+07	1.01734e+07	1.5314e+07	4.19516e+06	1.05261e+07	4.41888e+06	236.692	44.1545	81.5982
TPM4	P67936-2	Isoform 2 of Tropomyosin alpha-4 chain OS=Homo sapiens OX=9606 GN=TPM4	560	0.221479	17	370	8	1	284	32.7	4.73	1833	19056.7	410	168.74	0	57.226		6.274	9.158	-48.415	-70.6702	2.64938	3.19503	-5.59738	-6.14303	6.274	9.158	0.0206548	0.0141502	0.227401	0.00762723	0.0837167	0.0757053	0.301237	0.0121846	0.234297	0.23253	4.60104e+06	95033.5	733351	10377.1	5.57747e+06	33676.8	890823	1896.69	201.818	13.862	799.292
CD63	F8VWK8	Tetraspanin (Fragment) OS=Homo sapiens OX=9606 GN=CD63 PE=1 SV=1	561	0.22	11	434	3	3	217	23.4	7.68	2443	21054.5	557	191.12	0	17.886		1.23143	1.55774	1.26324	-1.00138	0.300329	0.639458	0.337133	-0.00199491	1.23143	1.55774	1.26324	0.998618	1	0.762315	1	1	0.734804	0.243734	0.61689	0.997759	3.87877e+07	4.89984e+07	3.14982e+07	3.14547e+07	2.4686e+07	2.13805e+07	2.44691e+07	6.14775e+06	169.93	39.0272	99.8236
NAP1L4	Q99733	Nucleosome assembly protein 1-like 4 OS=Homo sapiens OX=9606 GN=NAP1L4 PE=1 SV=1	562	0.2196	27	305	9	7	375	42.8	4.69	1263	15529.6	351	98.62	0	70.711	Acetyl [N-Term]; Met-loss+Acetyl [N-Term]	-1.17563	1.1112	-3.11651	-4.07129	-0.233432	0.152122	-1.63993	-2.02549	0.850609	1.1112	0.320871	0.245622	1	1	0.391711	0.192712	0.841042	0.787132	0.32119	0.195168	8.94017e+06	2.86865e+06	1.05103e+07	2.58157e+06	9.27017e+06	697358	8.69621e+06	1.57462e+06	315.425	51.7193	63.6947
PTP4A2	E9PRR9	Protein tyrosine phosphatase type IVA 2 OS=Homo sapiens OX=9606 GN=PTP4A2 PE=1 SV=1	563	0.219178	40	40	2	1	73	8.2	6.49	79	1499.53	51	1.67	0	11.558	Acetyl [N-Term]	-1.3557	-2.40022	-10.3771	-5.86123	-0.439041	-1.26317	-3.37533	-2.5512	0.737625	0.416628	0.096366	0.170613	1	0.667351	0.229926	0.215809	0.795105	0.421488	0.388039	0.275287	636654	61351.9	863114	147258	1.02617e+06	86702.3	971621	141903	426.362	18.056	2.7809
ENO3	P13929	Beta-enolase OS=Homo sapiens OX=9606 GN=ENO3 PE=1 SV=5	564	0.218894	25	380	8	3	434	47	7.71	4373	16713.2	591	156.23	0	75.905		390.735	1.00411	-850.647	-2.18598	8.61005	0.00591283	-9.73242	-1.12828	390.735	1.00411	0.00117558	0.45746	0.0866699	1	0.0765525	0.63313	0.373116	0.989918	0.372521	0.357175	8.86351e+06	10419.7	22684.2	10377.1	1.52848e+07	5152.86	20413.7	1896.69	1.34214	2.1464	1190.65
HADH	Q16836	Hydroxyacyl-coenzyme A dehydrogenase, mitochondrial OS=Homo sapiens OX=9606 GN=HADH PE=1 SV=3	565	0.218025	42	163	9	9	314	34.3	8.85	680	4074.71	228	38.94	0	50.138		-1.19055	-1.44139	1.07141	1.29715	-0.251623	-0.527461	0.0995057	0.375344	0.839951	0.693775	1.07141	1.29715	1	1	1	1	0.749915	0.424257	0.890585	0.585582	3.51594e+07	3.767e+07	4.18588e+07	5.42971e+07	2.03929e+07	2.15573e+07	2.71793e+07	2.41831e+07	138.751	59.6775	51.2458
SRP9	P49458	Signal recognition particle 9 kDa protein OS=Homo sapiens OX=9606 GN=SRP9 PE=1 SV=2	566	0.217674	36	52	4	4	86	10.1	7.97	507	3453.42	95	32.63	0	27.164	Met-loss [N-Term]	1.00692	-1.00979	-1.62989	-1.603	0.00994372	-0.0140554	-0.704776	-0.680777	1.00692	0.990305	0.613538	0.623829	1	1	1	1	0.994672	0.961352	0.642343	0.564459	9.85591e+06	6.04697e+06	9.78821e+06	6.10617e+06	1.31089e+07	1.0912e+06	1.00288e+07	1.66265e+06	314.008	18.3763	39.5692
RAB21	Q9UL25	Ras-related protein Rab-21 OS=Homo sapiens OX=9606 GN=RAB21 PE=1 SV=3	567	0.216533	28	174	6	6	225	24.3	7.94	1240	9313.59	255	66.24	0	53.445	Acetyl [N-Term]; Met-loss+Acetyl [N-Term]	-1.03272	1.49839	-1.79193	-2.77285	-0.0464444	0.583415	-0.841513	-1.47137	0.96832	1.49839	0.558058	0.360639	1	0.653298	1	0.538361	0.975007	0.190572	0.563573	0.396065	1.1564e+07	6.45341e+06	1.19424e+07	4306892	1.40308e+07	1.13134e+06	1.3771e+07	2.07327e+06	323.771	30.8093	50.3851
ANP32B	Q92688	Acidic leucine-rich nuclear phosphoprotein 32 family member B OS=Homo sapiens OX=9606 GN=ANP32B PE=1 SV=1	568	0.215618	22	246	7	3	251	28.8	4.06	1027	8098.02	202	89.21	0	44.328		-1.00047	1.1017	-1.95804	-2.15819	-0.00068371	0.13973	-0.969411	-1.10982	0.999526	1.1017	0.510714	0.46335	1	1	0.69058	0.434244	0.999382	0.759449	0.334728	0.240968	1.43546e+07	7.33113e+06	1.43615e+07	6.65438e+06	1.09892e+07	1.5782e+06	9.15908e+06	3.20777e+06	251.683	58.7849	92.9263
PSMB3	P49720	Proteasome subunit beta type-3 OS=Homo sapiens OX=9606 GN=PSMB3 PE=1 SV=2	569	0.213073	24	182	4	4	205	22.9	6.55	619	8912.58	196	48.44	0	29.711		-1.04903	1.56481	1.30913	-1.25391	-0.0690536	0.64599	0.388608	-0.326435	0.953263	1.56481	1.30913	0.797505	1	0.259059	1	1	0.926836	0.0836747	0.514341	0.551426	1.39525e+07	1.82656e+07	1.46366e+07	1.16727e+07	9.20462e+06	4.95612e+06	7.88732e+06	509768	167.761	54.0915	64.2181
PPA1	Q15181	Inorganic pyrophosphatase OS=Homo sapiens OX=9606 GN=PPA1 PE=1 SV=2	570	0.211765	36	170	10	9	289	32.6	5.86	551	6329.08	251	56.69	0	53.763		1.01726	-1.11948	-3.30665	-2.90363	0.0246834	-0.162829	-1.72537	-1.53786	1.01726	0.893271	0.302421	0.344396	1	1	0.338342	0.372063	0.983392	0.804003	0.291883	0.286091	1.50893e+07	4.5633e+06	1.48333e+07	5.10853e+06	1.49211e+07	1.813e+06	1.33465e+07	3.06575e+06	326.404	60.5262	70.3852
ILF2	B4DY09	Interleukin enhancer-binding factor 2 OS=Homo sapiens OX=9606 GN=ILF2 PE=1 SV=1	571	0.211591	28	266	6	6	352	38.9	4.94	1663	14249.4	316	101.58	0	49.287		-1.04531	-1.06379	-2.64495	-2.599	-0.0639245	-0.0892113	-1.40324	-1.37796	0.956658	0.940036	0.378078	0.384764	1	1	0.548063	0.408689	0.958215	0.845603	0.384532	0.281578	1.71467e+07	6.48281e+06	1.79236e+07	6.89634e+06	1.89251e+07	567174	1.4978e+07	3.4014e+06	321.729	43.2092	59.7538
SERPINA1	P01009	Alpha-1-antitrypsin OS=Homo sapiens OX=9606 GN=SERPINA1 PE=1 SV=3	572	0.211005	28	315	10	10	418	46.7	5.59	395	11806.8	365	90.81	0	42.405		2.3582	3.11534	-1.16247	-1.5357	1.23769	1.63939	-0.217194	-0.618897	2.3582	3.11534	0.860237	0.651169	0.0389996	0.120087	1	0.724266	0.0241346	0.0984349	0.665622	0.224123	3.10567e+07	2.67162e+07	1.31697e+07	8.57569e+06	8.17292e+06	1.39198e+07	3.16854e+06	4.54186e+06	202.061	122.606	144.006
PCMT1	P22061	Protein-L-isoaspartate(D-aspartate) O-methyltransferase OS=Homo sapiens OX=9606 GN=PCMT1 PE=1 SV=4	573	0.210925	28	171	6	6	227	24.6	7.21	1123	9030.11	254	78.91	0	41.667		-1.11873	1.39877	-1.69376	-2.65047	-0.161865	0.484157	-0.760227	-1.40625	0.893869	1.39877	0.590403	0.377291	1	0.693288	1	0.50485	0.899516	0.16783	0.524087	0.354972	1.55016e+07	9.15219e+06	1.73421e+07	6.54304e+06	1.57711e+07	314005	1.76974e+07	2.66814e+06	277.643	46.5186	59.0751
CD81	E9PRJ8	Tetraspanin (Fragment) OS=Homo sapiens OX=9606 GN=CD81 PE=1 SV=1	574	0.21067	17	259	2	2	209	22.5	6.15	3269	23269.5	576	234.64	0	31.124		1.10887	1.51189	1.86944	1.37111	0.149085	0.596353	0.902608	0.45534	1.10887	1.51189	1.86944	1.37111	1	0.023497	0.107735	1	0.821434	0.00700625	0.0486212	0.315701	1.57522e+07	2.94478e+07	1.42057e+07	1.94775e+07	7.77041e+06	3.34648e+06	7.94976e+06	537179	122.668	45.0948	71.8654
KPNB1	Q14974	Importin subunit beta-1 OS=Homo sapiens OX=9606 GN=KPNB1 PE=1 SV=2	575	0.210616	25	738	17	17	876	97.1	4.78	3130	37885.1	927	263.9	0	129.779	Acetyl [N-Term]	1.08871	1.36836	-2.79296	-3.51036	0.122625	0.452447	-1.4818	-1.81162	1.08871	1.36836	0.358042	0.284871	1	1	0.467705	0.274908	0.920681	0.375782	0.346522	0.249015	6.41148e+07	2.29558e+07	5.88905e+07	1.67762e+07	6.6665e+07	5.36412e+06	5.33153e+07	9.31658e+06	345.995	48.2999	78.4777
ENO2	F5H0C8	2-phospho-D-glycerate hydro-lyase OS=Homo sapiens OX=9606 GN=ENO2 PE=1 SV=1	576	0.209333	21	314	5	1	315	34.7	4.87	2829	15949.8	564	115.79	0	54.091		150.845	-5.71726	-679.86	1.26853	7.23692	-2.51532	-9.40909	0.343152	150.845	0.174909	0.00147089	1.26853	0.102696	0.296159	0.078514	1	0.371601	0.372468	0.369373	0.841822	7.08395e+06	10419.7	46961.8	59572.3	1.21232e+07	5152.86	57905.1	84694.5	1.2451	8.16765	1171.1
PPP2R1A	P30153	Serine/threonine-protein phosphatase 2A 65 kDa regulatory subunit A alpha isoform OS=Homo sapiens OX=9606 GN=PPP2R1A PE=1 SV=4	577	0.207861	33	371	16	16	589	65.3	5.11	1493	16539.8	460	120.21	0	108.743	Met-loss+Acetyl [N-Term]	1.05645	1.42167	-2.39062	-3.21708	0.0792194	0.507591	-1.25738	-1.68575	1.05645	1.42167	0.418302	0.310841	1	0.876331	0.669401	0.346173	0.95225	0.222409	0.420847	0.291781	3.68038e+07	1.53951e+07	3.48374e+07	1.08289e+07	4.13495e+07	1.57949e+06	3.38711e+07	5.24708e+06	345.224	42.8549	63.2007
APEH	P13798	Acylamino-acid-releasing enzyme OS=Homo sapiens OX=9606 GN=APEH PE=1 SV=4	578	0.206776	22	688	13	13	732	81.2	5.48	4082	37943.3	963	336.96	0	79.665		-1.03949	1.21073	-2.3493	-2.9567	-0.055879	0.275875	-1.23223	-1.56399	0.962008	1.21073	0.425658	0.338215	1	1	0.16297	0.0655108	0.910919	0.666069	0.100409	0.051229	7.79624e+07	3.31854e+07	8.10413e+07	2.74094e+07	3.33452e+07	1.47003e+07	2.98686e+07	1.57043e+07	211.943	102.445	111.639
GGT1	P19440	Glutathione hydrolase 1 proenzyme OS=Homo sapiens OX=9606 GN=GGT1 PE=1 SV=2	579	0.206151	15	782	9	9	569	61.4	7.12	4279	44624	1100	440.79	0	61.343		1.11353	1.38597	-1.1878	-1.47841	0.155143	0.470898	-0.248292	-0.564047	1.11353	1.38597	0.841893	0.676402	1	1	1	1	0.877139	0.250906	0.767219	0.513351	9.24006e+07	7.77914e+07	8.29798e+07	5.61277e+07	7.8959e+07	1.20008e+07	5.98019e+07	2.52692e+07	236.134	46.2147	76.1411
NAPA	P54920	Alpha-soluble NSF attachment protein OS=Homo sapiens OX=9606 GN=NAPA PE=1 SV=3	580	0.204441	37	163	9	9	295	33.2	5.36	937	10123.9	243	88.61	0	67.653		1.23229	1.31114	-2.16251	-2.30089	0.301346	0.390827	-1.11271	-1.20219	1.23229	1.31114	0.462425	0.434615	1	1	0.74168	0.512957	0.800187	0.424822	0.412637	0.308336	1.61085e+07	7.44898e+06	1.3072e+07	5.68128e+06	1.64144e+07	349755	1.0427e+07	3.43102e+06	331.286	55.698	69.8791
40S ribosomal protein S15a (Fragment) OS=Homo sapiens OX=9606	H3BN98	40S ribosomal protein S15a (Fragment) OS=Homo sapiens OX=9606 PE=3 SV=2	581	0.202996	17	283	4	1	237	27.2	9.55	1273	15801.8	440	128.3	0	41.089		1.92964	2.09661	-1.66075	-1.80446	0.948331	1.06806	-0.731837	-0.851564	1.92964	2.09661	0.602137	0.554184	1	0.140609	1	1	0.642964	0.0750894	0.67243	0.615425	2.88877e+06	1.73944e+06	1.49705e+06	829643	4.34703e+06	458206	2.07202e+06	473731	454.49	9.791	34.1483
APOC1	P02654	Apolipoprotein C-I OS=Homo sapiens OX=9606 GN=APOC1 PE=1 SV=1	582	0.201687	27	62	3	3	83	9.3	8.47	125	3122.02	53	24.36	0	13.895		14.234	52.9675	1.12189	-3.31692	3.83127	5.72703	0.165925	-1.72984	14.234	52.9675	1.12189	0.301485	0.197027	0.0507624	1	0.288487	0.377431	0.145359	0.918413	0.249519	6.05601e+06	6.79415e+06	425462	128270	9.82556e+06	6.39572e+06	380694	36318.1	519.175	3.56922	19.4272
AFUA_2G03290	Q4WI29	14-3-3 family protein ArtA, putative OS=Neosartorya fumigata (strain ATCC MYA-4609 / Af293 / CBS 101355 / FGSC A1100) OX=330879 GN=AFUA_2G03290 PE=3 SV=1	583	0.201226	13	404	4	1	261	29.1	4.84	985	19291.4	438	158.26	0	17.89		7.16114	8.52169	-10.0171	-11.9203	2.84019	3.09114	-3.32439	-3.57534	7.16114	8.52169	0.0998293	0.0838908	0.307222	0.238562	0.249756	0.210779	0.436284	0.368714	0.415144	0.376804	885816	88430.5	123698	10377.1	1.51485e+06	133555	197600	1896.69	950.991	3.8117	4.2865
DCD	P81605	Dermcidin OS=Homo sapiens OX=9606 GN=DCD PE=1 SV=2	584	0.2	20	110	2	2	110	11.3	6.54	794	6081.13	107	57.72	0	13.099		1.61485	1.58773	-2.68857	-2.64343	0.691396	0.666969	-1.42684	-1.40241	1.61485	1.58773	0.371945	0.378297	1	1	0.229343	0.0582147	0.349331	0.418178	0.163618	0.0408205	2.81904e+07	1.04853e+07	1.7457e+07	6.60394e+06	1.6612e+07	6.92679e+06	5.67863e+06	2.75667e+06	247.904	57.7165	233.593
ATP5ME	P56385	ATP synthase subunit e, mitochondrial OS=Homo sapiens OX=9606 GN=ATP5ME PE=1 SV=2	585	0.19942	32	43	3	3	69	7.9	9.35	144	2074.21	48	20.23	0	10.504	Met-loss [N-Term]	1.33525	1.33567	-6.54286	-6.54495	0.417106	0.417566	-2.70992	-2.71038	1.33525	1.33567	0.152838	0.15279	1	1	0.295433	0.273737	0.830453	0.393921	0.4003	0.370966	8.42697e+06	1.28796e+06	6.31117e+06	964281	1.31422e+07	455368	9.1905e+06	371071	555.529	11.3884	28.2637
DPP7	Q9UHL4	Dipeptidyl peptidase 2 OS=Homo sapiens OX=9606 GN=DPP7 PE=1 SV=3	586	0.198496	19	514	8	8	492	54.3	6.32	1885	22512.8	601	162.04	0	41.178		1.09873	1.41162	-1.4585	-1.87383	0.135843	0.497353	-0.544481	-0.905991	1.09873	1.41162	0.685638	0.533666	1	0.804934	1	0.46951	0.862506	0.200168	0.490438	0.212686	3.50026e+07	2.39991e+07	3.18572e+07	1.70011e+07	2.44223e+07	5.92093e+06	1.65623e+07	5.24396e+06	232.392	60.8986	96.1321
ST13P4	Q8IZP2	Putative protein FAM10A4 OS=Homo sapiens OX=9606 GN=ST13P4 PE=5 SV=1	587	0.198	22	216	5	5	240	27.4	5.08	759	10198.7	191	32.89	0	27.442		-1.0542	1.25347	-1.57766	-2.08472	-0.0761461	0.325925	-0.657785	-1.05986	0.948588	1.25347	0.633851	0.47968	1	1	1	0.665906	0.946244	0.252363	0.544829	0.352882	1.25555e+07	7.95834e+06	1.3236e+07	6.34906e+06	1.20414e+07	428726	1.11734e+07	2.04113e+06	263.812	50.7182	61.2065
KRT3	P12035	Keratin, type II cytoskeletal 3 OS=Homo sapiens OX=9606 GN=KRT3 PE=1 SV=3	588	0.197277	13	953	16	1	628	64.4	6.48	5021	46733.8	1057	368.02	0	104.293		11.9872	-5.78517	-24.9134	2.78356	3.58342	-2.53236	-4.63885	1.47693	11.9872	0.172856	0.0401391	2.78356	0.21399	0.294173	0.156673	0.65698	0.383408	0.372476	0.363392	0.485158	259590	10419.7	21655.6	60279.8	421108	5152.86	14133.5	85919.7	25.475	12.0035	847.626
KRT8	P05787	Keratin, type II cytoskeletal 8 OS=Homo sapiens OX=9606 GN=KRT8 PE=1 SV=7	589	0.197226	11	866	10	1	483	53.7	5.59	4234	42592.9	847	316.79	0	58.712		-1.43284	1.00411	-43.8815	-63.1331	-0.518873	0.00591283	-5.45554	-5.98033	0.697917	1.00411	0.0227887	0.0158395	1	1	0.0724301	0.0926546	0.753701	0.989918	0.197573	0.277052	457232	10419.7	655139	10377.1	501352	5152.86	888227	1896.69	127.655	3.72812	352.816
SLC25A5	P05141	ADP/ATP translocase 2 OS=Homo sapiens OX=9606 GN=SLC25A5 PE=1 SV=7	590	0.19651	32	183	10	6	298	32.8	9.69	784	8311.95	259	62.46	0	47.596	Met-loss+Acetyl [N-Term]; Acetyl [N-Term]	1.06792	1.63912	-15.241	-23.393	0.0948023	0.712922	-3.92989	-4.54801	1.06792	1.63912	0.0656125	0.0427478	1	1	0.178007	0.150757	0.960734	0.504266	0.349774	0.342821	1.80665e+07	1.18539e+06	1.69175e+07	723185	2.76252e+07	897229	2.60804e+07	623061	541.435	10.5475	35.6646
LANCL1	F8WDS9	Glutathione S-transferase LANCL1 OS=Homo sapiens OX=9606 GN=LANCL1 PE=1 SV=1	591	0.194634	28	57	2	2	82	9.3	9.99	322	2921.06	79	21.41	0	12.284		1.13953	1.48425	-2.38009	-3.1001	0.188435	0.569736	-1.25101	-1.63231	1.13953	1.48425	0.420153	0.32257	1	1	0.698493	0.375381	0.890355	0.309593	0.436912	0.30637	2.20851e+06	927910	1.93809e+06	625170	2.56974e+06	73427.2	1.88922e+06	444971	362.956	41.6915	60.3276
ADSL	A0A1B0GTJ7	Adenylosuccinate lyase OS=Homo sapiens OX=9606 GN=ADSL PE=1 SV=1	592	0.194271	25	373	11	11	480	54.4	7.11	1745	16288.4	440	122.27	0	61.273	Acetyl [N-Term]; Met-loss+Acetyl [N-Term]	1.05597	1.17963	-2.84849	-3.18206	0.0785686	0.238335	-1.51019	-1.66996	1.05597	1.17963	0.351064	0.314262	1	1	0.506521	0.356984	0.953443	0.517754	0.382473	0.298075	3.19098e+07	1.12024e+07	3.02185e+07	9.49652e+06	3.65864e+07	497381	2.97465e+07	4.14065e+06	357.715	41.1171	63.4767
VAT1	Q99536	Synaptic vesicle membrane protein VAT-1 homolog OS=Homo sapiens OX=9606 GN=VAT1 PE=1 SV=2	593	0.193791	28	272	7	7	393	41.9	6.29	1160	12577.1	445	135.87	0	57.702		1.07022	1.40773	-2.21429	-2.91258	0.0979125	0.493368	-1.14684	-1.5423	1.07022	1.40773	0.451613	0.343338	1	1	0.758262	0.390312	0.939226	0.321179	0.434804	0.300989	2.52592e+07	1.14074e+07	2.36018e+07	8.10339e+06	2.76017e+07	1.92985e+06	2.21309e+07	4.67615e+06	332.846	35.5497	74.9315
CPNE1	B0QZ18	Copine-1 OS=Homo sapiens OX=9606 GN=CPNE1 PE=1 SV=1	594	0.193727	20	525	9	9	542	59.7	6.04	1546	20894.2	530	124.23	0	53.115		1.02957	1.4442	-2.1908	-3.07308	0.042043	0.530269	-1.13146	-1.61968	1.02957	1.4442	0.456454	0.325407	1	0.260983	0.646668	0.266135	0.968919	0.0691956	0.365839	0.215528	2.63434e+07	1.20245e+07	2.55868e+07	8.3261e+06	2.43067e+07	1.26327e+06	2.02118e+07	2.26905e+06	296.411	37.6479	103.292
CAPNS1	P04632	Calpain small subunit 1 OS=Homo sapiens OX=9606 GN=CAPNS1 PE=1 SV=1	595	0.193694	29	179	6	6	268	28.3	5.2	1210	11006.2	280	85.35	0	45.431	Acetyl [N-Term]	1.01838	1.05517	-4.65729	-4.82557	0.0262728	0.0774808	-2.21949	-2.2707	1.01838	1.05517	0.214717	0.207229	1	1	0.239219	0.16865	0.982641	0.896923	0.265473	0.191477	1.27111e+07	2.7293e+06	1.24818e+07	2.58659e+06	1.33314e+07	959764	1.08104e+07	1.51266e+06	367.927	53.0516	78.9884
NPEPPS	E9PLK3	Aminopeptidase OS=Homo sapiens OX=9606 GN=NPEPPS PE=1 SV=1	596	0.193301	23	769	18	18	915	102.9	5.6	2660	35725.3	924	257.03	0	105.277		-1.00843	1.10085	-2.45627	-2.72676	-0.0121061	0.138616	-1.29647	-1.44719	0.991644	1.10085	0.407122	0.366735	1	1	0.305748	0.16791	0.987172	0.745093	0.198196	0.121499	3.69338e+07	1.50366e+07	3.7245e+07	1.36591e+07	2.44053e+07	3.19767e+06	1.99394e+07	6.0554e+06	253.089	92.7504	84.9823
STXBP3	O00186	Syntaxin-binding protein 3 OS=Homo sapiens OX=9606 GN=STXBP3 PE=1 SV=2	597	0.193243	20	572	10	10	592	67.7	7.8	3024	29471.3	803	213.03	0	66.673		1.14723	1.24843	-1.56067	-1.69835	0.19815	0.32012	-0.642165	-0.764135	1.14723	1.24843	0.640751	0.588806	1	1	1	1	0.86141	0.383808	0.53993	0.472272	3.62182e+07	2.32068e+07	3.15702e+07	1.85887e+07	3.34947e+07	3.42532e+06	2.73697e+07	7.43435e+06	273.061	53.5897	69.9566
IDH3A	H0YKD0	Isocitrate dehydrogenase [NAD] subunit alpha, mitochondrial (Fragment) OS=Homo sapiens OX=9606 GN=IDH3A PE=1 SV=1	598	0.192661	28	75	3	3	109	12.1	8.12	203	3131.88	95	28.02	0	12.04		1.19811	-11.9727	-563.328	-39.2712	0.260757	-3.58168	-9.13783	-5.2954	1.19811	0.0835233	0.00177516	0.025464	1	0.211175	0.0744895	0.116352	0.893223	0.37818	0.340336	0.308064	5.86972e+06	10419.7	4.89916e+06	124752	9.38418e+06	5152.86	7.08379e+06	199947	612.819	18.045	15.1032
APOC3	P02656	Apolipoprotein C-III OS=Homo sapiens OX=9606 GN=APOC3 PE=1 SV=1	599	0.192323	16	119	1	1	99	10.8	5.41	1857	10236.2	286	72.53	0	22.942		1.67546	1.80641	2.06978	1.91973	0.744554	0.853127	1.04948	0.940907	1.67546	1.80641	2.06978	1.91973	1	0.982348	0.847827	0.406557	0.646874	0.419034	0.444888	0.191266	3.96147e+06	8.19937e+06	2.36441e+06	4.53904e+06	5.15927e+06	6.96802e+06	2.16155e+06	1.03713e+06	207.182	7.89248	34.2792
DERA	Q9Y315	Deoxyribose-phosphate aldolase OS=Homo sapiens OX=9606 GN=DERA PE=1 SV=2	600	0.191667	23	265	6	6	318	35.2	8.94	1124	12698.1	266	69.21	0	30.441		1.03146	1.34086	2.44876	1.8837	0.0446839	0.423163	1.29205	0.913573	1.03146	1.34086	2.44876	1.8837	1	1	0.320172	0.450269	0.972991	0.441609	0.206839	0.205677	7.82349e+06	1.91579e+07	7.58489e+06	1.42877e+07	8.64438e+06	9.77182e+06	7.54324e+06	1.50028e+06	145.372	16.3129	30.4833
S100A6	P06703	Protein S100-A6 OS=Homo sapiens OX=9606 GN=S100A6 PE=1 SV=1	601	0.190778	17	101	2	2	90	10.2	5.48	411	4966.75	106	50.34	0	6.065		-1.15676	1.03238	-1.34486	-1.60605	-0.210089	0.0459735	-0.427458	-0.68352	0.864484	1.03238	0.743571	0.622644	1	1	1	1	0.851438	0.818016	0.651095	0.500933	2.79237e+07	2.07632e+07	3.2301e+07	2.0112e+07	2.53225e+07	2.16305e+06	2.82804e+07	4.04949e+06	226.159	53.8074	51.4721
CYFIP1	Q7L576	Cytoplasmic FMR1-interacting protein 1 OS=Homo sapiens OX=9606 GN=CYFIP1 PE=1 SV=1	602	0.190607	19	1257	22	9	1253	145.1	6.9	7331	64418.5	1671	510.81	0	156.593		1.13152	1.49839	-2.01634	-2.6701	0.178258	0.583414	-1.01174	-1.41689	1.13152	1.49839	0.495948	0.374518	1	0.679232	0.970764	0.531042	0.899084	0.198137	0.49108	0.376215	5.15697e+06	2.55759e+06	4.55757e+06	1.70689e+06	5.94446e+06	129132	4.87299e+06	947323	343.51	37.9148	61.264
APRT	P07741	Adenine phosphoribosyltransferase OS=Homo sapiens OX=9606 GN=APRT PE=1 SV=2	603	0.188889	34	100	6	6	180	19.6	6.02	480	6313.85	165	44.74	0	41.6	Acetyl [N-Term]; Met-loss+Acetyl [N-Term]	1.09171	1.26903	-2.82389	-3.28256	0.126592	0.34373	-1.49769	-1.71482	1.09171	1.26903	0.354121	0.30464	1	1	0.552505	0.32651	0.927697	0.398192	0.413739	0.279954	9.1204e+06	3.22972e+06	8.35422e+06	2.54503e+06	1.11869e+07	484684	7.97594e+06	1.15766e+06	379.155	45.176	46.4117
PSMB6	P28072	Proteasome subunit beta type-6 OS=Homo sapiens OX=9606 GN=PSMB6 PE=1 SV=4	604	0.188745	13	347	3	3	239	25.3	4.92	2804	18929.7	430	190.21	0	17.337		-1.01707	1.32838	-1.71355	-2.31509	-0.0244179	0.409664	-0.776987	-1.21107	0.983217	1.32838	0.583584	0.431948	1	1	0.56431	0.199783	0.966506	0.389744	0.219231	0.120976	3.58442e+07	2.09181e+07	3.64561e+07	1.57471e+07	1.67732e+07	5.84366e+06	1.67712e+07	7.22604e+06	202.586	92.95	99.2038
ARRDC1	Q8N5I2	Arrestin domain-containing protein 1 OS=Homo sapiens OX=9606 GN=ARRDC1 PE=1 SV=1	605	0.188453	20	408	6	6	433	46	7.02	1444	19027.2	531	178.79	0	29.186		1.31676	2.40448	2.09137	1.1453	0.396996	1.26572	1.06445	0.195722	1.31676	2.40448	2.09137	1.1453	1	0.0502708	0.284506	1	0.710134	0.0318144	0.151421	0.771033	1.58615e+07	3.31724e+07	1.20459e+07	1.37961e+07	1.35495e+07	1.01651e+07	9.5122e+06	2.06717e+06	167.034	30.9528	56.2189
DDX39B	Q13838	Spliceosome RNA helicase DDX39B OS=Homo sapiens OX=9606 GN=DDX39B PE=1 SV=1	606	0.18757	36	223	11	11	428	49	5.67	665	10405.7	239	68.49	0	66.787		-1.19602	1.09175	-2.62779	-3.43125	-0.258246	0.126637	-1.39385	-1.77873	0.836104	1.09175	0.380548	0.291439	1	1	0.644865	0.295765	0.850966	0.800726	0.449423	0.263043	1.45488e+07	5.53651e+06	1.74007e+07	5.07125e+06	1.86149e+07	926548	1.61628e+07	2.84061e+06	338.618	28.8903	42.7285
rodA	P41746	Hydrophobin OS=Neosartorya fumigata (strain ATCC MYA-4609 / Af293 / CBS 101355 / FGSC A1100) OX=330879 GN=rodA PE=2 SV=2	607	0.18717	31	96	3	3	159	16.1	5.41	973	6786.85	180	55.37	0	54.707		5379.26	459.253	-12.8982	-1.10118	12.3932	8.84315	-3.68909	-0.139047	5379.26	459.253	0.0775304	0.908119	0.0588916	0.0456307	0.216879	1	0.364928	0.201759	0.400043	0.699758	6.1469e+07	4.76572e+06	11427	10377.1	1.04246e+08	5.39819e+06	3955.88	1896.69	1097.78	2.69963	12.8122
NCKAP1L	P55160	Nck-associated protein 1-like OS=Homo sapiens OX=9606 GN=NCKAP1L PE=1 SV=3	608	0.187134	19	1110	19	19	1127	128.1	6.86	5278	55704.6	1263	391.73	0	129.316	Met-loss+Acetyl [N-Term]; Acetyl [N-Term]	1.09959	1.11463	1.23543	1.21876	0.136967	0.15657	0.305017	0.285414	1.09959	1.11463	1.23543	1.21876	1	1	1	1	0.902016	0.494315	0.696328	0.672555	1.15983e+08	1.43289e+08	1.05478e+08	1.28553e+08	1.0948e+08	2.68051e+07	8.52729e+07	2.08812e+07	195.674	31.636	54.8278
SCAMP3	O14828	Secretory carrier-associated membrane protein 3 OS=Homo sapiens OX=9606 GN=SCAMP3 PE=1 SV=3	609	0.185965	27	239	7	7	347	38.3	7.64	1807	16693.7	416	147.78	0	79.556		-1.04175	1.14427	-1.40455	-1.67429	-0.059008	0.194429	-0.490109	-0.743546	0.959924	1.14427	0.711971	0.59727	1	1	1	1	0.968462	0.822523	0.751995	0.544122	1.61924e+07	1.15286e+07	1.68685e+07	1.0075e+07	2.26558e+07	7.49369e+06	1.617e+07	7.37473e+06	309.273	9.54514	36.6398
SNRPD1	P62314	Small nuclear ribonucleoprotein Sm D1 OS=Homo sapiens OX=9606 GN=SNRPD1 PE=1 SV=1	610	0.185882	28	79	2	2	119	13.3	11.56	245	4385.75	112	31.76	0	21.401		-1.03386	-1.0885	-2.26195	-2.14842	-0.0480464	-0.12234	-1.17757	-1.10327	0.967245	0.918696	0.442097	0.465459	1	1	0.767835	0.657345	0.970211	0.746269	0.452088	0.362616	1.10537e+07	4.88678e+06	1.1428e+07	5.31926e+06	1.28299e+07	358038	1.00834e+07	2.13052e+06	316.458	39.6386	49.6948
HEXB	P07686	Beta-hexosaminidase subunit beta OS=Homo sapiens OX=9606 GN=HEXB PE=1 SV=3	611	0.18545	21	491	11	10	556	63.1	6.76	1732	20947.2	596	126.7	0	61.898		1.022	1.30735	-1.66894	-2.13493	0.0313939	0.386651	-0.738931	-1.09419	1.022	1.30735	0.599183	0.4684	1	1	1	0.35709	0.97028	0.259914	0.414559	0.195362	3.74608e+07	2.24459e+07	3.66545e+07	1.71689e+07	2.85326e+07	1.90685e+06	2.06711e+07	6.70338e+06	246.468	60.2218	88.5705
PTBP1	A6NLN1	Polypyrimidine tract-binding protein 1 OS=Homo sapiens OX=9606 GN=PTBP1 PE=1 SV=4	612	0.184725	33	295	11	11	527	56.5	9.38	1031	11777.7	349	87.1	0	64.052		1.18238	1.14731	-3.31028	-3.21209	0.241697	0.198256	-1.72695	-1.68351	1.18238	1.14731	0.302089	0.311324	1	1	0.454019	0.389308	0.871304	0.621331	0.392035	0.327703	2.34406e+07	7.08115e+06	1.98249e+07	6.17195e+06	2.95568e+07	310843	2.10246e+07	2.92988e+06	407.074	33.7938	56.8216
SLC1A5	Q15758	Neutral amino acid transporter B(0) OS=Homo sapiens OX=9606 GN=SLC1A5 PE=1 SV=2	613	0.184381	15	665	7	7	541	56.6	5.48	3522	39256.5	887	271.26	0	74.192		1.02048	1.1568	-1.43939	-1.63168	0.0292489	0.210146	-0.525461	-0.706358	1.02048	1.1568	0.694737	0.612865	1	1	1	1	0.976079	0.583106	0.556301	0.437708	5.53717e+07	3.84688e+07	5.42604e+07	3.32543e+07	4.55477e+07	3.21646e+06	3.95715e+07	1.48018e+07	238.055	60.5454	67.7854
TFRC	P02786	Transferrin receptor protein 1 OS=Homo sapiens OX=9606 GN=TFRC PE=1 SV=2	614	0.184303	23	609	14	14	760	84.8	6.61	4264	35138.4	856	293.95	0	111.41		1.04439	1.64256	-1.1227	-1.76573	0.0626547	0.715946	-0.166972	-0.820263	1.04439	1.64256	0.89071	0.566339	1	0.31574	1	1	0.960047	0.113026	0.867616	0.481567	4.04267e+07	3.60085e+07	3.87086e+07	2.19222e+07	4.21465e+07	8.87972e+06	3.66154e+07	8.15538e+06	259.56	37.4965	56.8759
MYDGF	Q969H8	Myeloid-derived growth factor OS=Homo sapiens OX=9606 GN=MYDGF PE=1 SV=1	615	0.184162	27	118	4	4	173	18.8	6.68	446	6435.65	145	49.85	0	32.934		1.17501	1.77823	-2.21809	-3.35681	0.232672	0.830445	-1.14932	-1.74709	1.17501	1.77823	0.450839	0.297902	1	0.413208	0.73194	0.192891	0.841551	0.171573	0.420616	0.168499	1.35143e+07	6.09279e+06	1.15015e+07	3.42631e+06	1.42843e+07	1.22787e+06	7.95059e+06	2.49034e+06	346.806	46.5946	76.1882
SSB	P05455	Lupus La protein OS=Homo sapiens OX=9606 GN=SSB PE=1 SV=2	616	0.182892	26	287	11	11	408	46.8	7.12	1100	12969.6	358	96.72	0	68.073		1.1108	1.7152	-1.34648	-2.07913	0.151598	0.77838	-0.429196	-1.05598	1.1108	1.7152	0.742675	0.480971	1	0.108749	1	0.557319	0.886361	0.0423239	0.65782	0.294258	3.68737e+07	2.73852e+07	3.31956e+07	1.59661e+07	3.41258e+07	4.38322e+06	2.42131e+07	5.09871e+06	267.83	45.4871	76.8092
TOMM22	Q9NS69	Mitochondrial import receptor subunit TOM22 homolog OS=Homo sapiens OX=9606 GN=TOMM22 PE=1 SV=3	617	0.182887	49	53	5	5	142	15.5	4.34	425	1921.31	79	18.23	0	38.674	Met-loss+Acetyl [N-Term]	-1.09913	1.00411	-194.018	-214.127	-0.136367	0.00591283	-7.60005	-7.74233	0.909807	1.00411	0.00515416	0.00467012	1	1	0.0983496	0.0966241	0.949767	0.989918	0.373731	0.374048	2.02161e+06	10419.7	2.22202e+06	10377.1	3.4821e+06	5152.86	3.83199e+06	1896.69	566.772	0.990658	1.11406
HADHB	P55084	Trifunctional enzyme subunit beta, mitochondrial OS=Homo sapiens OX=9606 GN=HADHB PE=1 SV=3	618	0.181477	34	253	14	14	474	51.3	9.41	1344	12542.8	320	110.13	0	77.16		1.20149	1.59658	-7.40462	-9.83949	0.264828	0.674986	-2.88843	-3.29858	1.20149	1.59658	0.135051	0.101631	1	0.988863	0.244934	0.188924	0.880518	0.333734	0.353736	0.31159	4.99617e+07	6.74738e+06	4.15831e+07	4.22614e+06	7.13845e+07	2.02313e+06	5.58098e+07	3.42277e+06	516.203	21.3757	47.2348
HADHA	H0YFD6	Enoyl-CoA hydratase OS=Homo sapiens OX=9606 GN=HADHA PE=1 SV=2	619	0.181364	38	378	20	20	792	86.3	9.1	2707	19544.5	577	188.23	0	161.648		1.23448	1.75956	-9.86627	-14.0628	0.303907	0.815212	-3.30251	-3.81381	1.23448	1.75956	0.101355	0.0711097	1	0.065971	0.229145	0.171601	0.8748	0.0268902	0.378377	0.327226	4.14818e+07	4.2044e+06	3.36025e+07	2.38947e+06	6.52395e+07	679766	4.84721e+07	620483	571.923	9.79365	27.7252
VTA1	A0A087WY55	Chromosome 6 open reading frame 55, isoform CRA_b OS=Homo sapiens OX=9606 GN=VTA1 PE=1 SV=1	620	0.180714	22	230	6	6	280	31.1	6.44	1046	11066.1	255	62.95	0	24.411	Acetyl [N-Term]; Met-loss+Acetyl [N-Term]	1.07761	1.83631	-1.27822	-2.17816	0.107835	0.876808	-0.354138	-1.12311	1.07761	1.83631	0.782337	0.459103	1	0.048924	1	0.584855	0.920963	0.0214485	0.697131	0.328429	1.19137e+07	9.32052e+06	1.10557e+07	5.07569e+06	1.06693e+07	1.18143e+06	9.17166e+06	1.61996e+06	258.933	52.0244	71.6519
LYPLA1	E5RGR0	Acyl-protein thioesterase 1 (Fragment) OS=Homo sapiens OX=9606 GN=LYPLA1 PE=1 SV=1	621	0.180355	19	187	3	3	197	20.8	7.06	599	8300.29	242	57.24	0	17.905		1.20302	1.38461	-2.43527	-2.80287	0.266656	0.469483	-1.28408	-1.48691	1.20302	1.38461	0.410632	0.356777	1	0.5738	0.686414	0.444978	0.85053	0.134695	0.440706	0.330821	1.19131e+07	4.89191e+06	9.9027e+06	3.53305e+06	1.422e+07	257087	9.90016e+06	1.23148e+06	373.483	29.2158	70.0315
ACP1	P24666	Low molecular weight phosphotyrosine protein phosphatase OS=Homo sapiens OX=9606 GN=ACP1 PE=1 SV=3	622	0.180253	32	89	4	4	158	18	6.74	656	5012.85	121	42.26	0	26.435		1.03489	1.54199	-2.09115	-3.11583	0.0494748	0.624794	-1.0643	-1.63962	1.03489	1.54199	0.478205	0.320942	1	0.522068	0.927229	0.395095	0.97194	0.163092	0.493424	0.323902	7.87259e+06	3.76472e+06	7.60719e+06	2.44146e+06	9.4471e+06	266316	7.85061e+06	1.31633e+06	346.415	43.2574	45.9606
CD47	Q08722	Leukocyte surface antigen CD47 OS=Homo sapiens OX=9606 GN=CD47 PE=1 SV=1	623	0.179443	9	644	3	3	323	35.2	7.21	2467	29715.4	706	295.9	0	15.019		1.10262	1.41451	-1.17827	-1.51156	0.140939	0.500305	-0.236674	-0.596041	1.10262	1.41451	0.8487	0.661567	1	0.845726	1	1	0.891638	0.21156	0.771826	0.531792	1.53206e+08	1.30026e+08	1.38947e+08	9.19225e+07	1.27786e+08	2.02848e+07	1.12406e+08	3.95212e+07	232.613	47.0355	77.9607
PDHB	P11177	Pyruvate dehydrogenase E1 component subunit beta, mitochondrial OS=Homo sapiens OX=9606 GN=PDHB PE=1 SV=3	624	0.17883	30	214	9	9	359	39.2	6.65	1615	13093.6	355	104.41	0	77.863		1.12651	3.0243	-8.39099	-22.527	0.171856	1.5966	-3.06884	-4.49359	1.12651	3.0243	0.119175	0.0443911	1	0.00606515	0.234674	0.129521	0.923734	0.00484181	0.360089	0.291006	1.6813e+07	2.0037e+06	1.49249e+07	662532	2.48365e+07	283792	2.03212e+07	297748	528.078	8.78115	49.5703
HMGN2	P05204	Non-histone chromosomal protein HMG-17 OS=Homo sapiens OX=9606 GN=HMGN2 PE=1 SV=3	625	0.177556	17	94	1	1	90	9.4	9.99	24	3183.7	52	0	0	10.043		-1.24904	-1.31825	-1.06484	-1.00894	-0.320825	-0.398624	-0.0906338	-0.0128349	0.800612	0.758581	0.93911	0.991143	1	1	1	1	0.713129	0.217386	0.92685	0.963438	2.04355e+06	1.91912e+06	2.55249e+06	2.52988e+06	2.16924e+06	397461	528619	604248	198.526	15.5648	57.0262
HNRNPH1	E9PCY7	Heterogeneous nuclear ribonucleoprotein H OS=Homo sapiens OX=9606 GN=HNRNPH1 PE=1 SV=1	626	0.177203	21	362	6	1	429	47.1	6.34	2454	22210.9	532	164.03	0	73.47		1.91624	6.28005	-19.3959	-63.5656	0.938278	2.65078	-4.27768	-5.99017	1.91624	6.28005	0.0515574	0.0157318	1	0.270389	0.174038	0.109663	0.672694	0.35837	0.372239	0.32845	1.264e+06	65168.7	659626	10377.1	2.06639e+06	91509.2	1.01123e+06	1896.69	730.116	26.2218	2.37639
RPLP1	P05386	60S acidic ribosomal protein P1 OS=Homo sapiens OX=9606 GN=RPLP1 PE=1 SV=1	627	0.176842	14	144	1	1	114	11.5	4.32	672	8709.64	208	74.77	0	12.351		-1.00783	1.80128	2.20598	1.21516	-0.011253	0.849024	1.14142	0.281144	0.99223	1.80128	2.20598	1.21516	1	0.668926	0.457099	1	0.991058	0.283967	0.260871	0.661984	3.29311e+06	7.26453e+06	3.31889e+06	4.03298e+06	2.94702e+06	4.35399e+06	2.31263e+06	1.24047e+06	149.464	32.4202	38.7653
NCF4	Q15080	Neutrophil cytosol factor 4 OS=Homo sapiens OX=9606 GN=NCF4 PE=1 SV=2	628	0.176519	22	272	10	10	339	39	6.83	1060	12749.1	288	103.24	0	38.223	Acetyl [N-Term]; Met-loss+Acetyl [N-Term]	1.17877	1.22921	-2.01161	-2.09769	0.23728	0.297732	-1.00835	-1.0688	1.17877	1.22921	0.497114	0.476714	1	1	0.614041	0.395732	0.785679	0.229589	0.309585	0.21148	5.14159e+07	2.55596e+07	4.36183e+07	2.07935e+07	3.84301e+07	2.5883e+06	2.60875e+07	5.22169e+06	270.989	84.376	81.0188
IGHG3	A0A4W9A917	Immunoglobulin heavy constant gamma 3 (Fragment) OS=Homo sapiens OX=9606 GN=IGHG3 PE=1 SV=1	629	0.176233	22	302	7	2	377	41.3	7.9	962	13622.8	350	83.02	0	34.521		35.5247	40.2861	1.02983	-1.10118	5.15075	5.33221	0.0424126	-0.139047	35.5247	40.2861	1.02983	0.908119	0.0267349	0.0448973	1	1	0.0688523	0.119701	0.965222	0.699758	405942	418053	11427	10377.1	276477	357810	3955.88	1896.69	337.923	85.515	152.503
DIAPH1	O60610	Protein diaphanous homolog 1 OS=Homo sapiens OX=9606 GN=DIAPH1 PE=1 SV=2	630	0.174969	26	856	29	29	1272	141.3	5.41	4240	44686.2	1069	295.59	0	201.007		1.09035	1.27649	-2.97881	-3.48735	0.124791	0.352187	-1.57474	-1.80213	1.09035	1.27649	0.335705	0.286751	1	1	0.470398	0.329354	0.927047	0.486429	0.370376	0.296769	7.30934e+07	2.45378e+07	6.70367e+07	1.92228e+07	8.33636e+07	2.87376e+06	6.80895e+07	1.16709e+07	367.893	42.2018	66.8849
CHMP4A	Q9BY43	Charged multivesicular body protein 4a OS=Homo sapiens OX=9606 GN=CHMP4A PE=1 SV=3	631	0.173153	31	124	6	5	222	25.1	4.7	638	6053.47	179	40.65	0	34.616		1.15125	1.33798	-1.34197	-1.55964	0.203198	0.420062	-0.424349	-0.641212	1.15125	1.33798	0.745175	0.641174	1	1	1	1	0.858302	0.434606	0.656085	0.560738	7.07878e+06	5.27493e+06	6.14879e+06	3.94244e+06	6.4657e+06	711321	5.45908e+06	2.56355e+06	259.065	54.3815	65.014
VPS4B	O75351	Vacuolar protein sorting-associated protein 4B OS=Homo sapiens OX=9606 GN=VPS4B PE=1 SV=2	632	0.173086	29	265	10	7	444	49.3	7.23	973	11170.5	368	74.27	0	62.513		1.28534	1.66643	-1.47995	-1.91873	0.362152	0.736759	-0.565545	-0.940152	1.28534	1.66643	0.6757	0.521178	1	0.0959867	1	0.800311	0.743922	0.0353595	0.565889	0.376207	2.08388e+07	1.40808e+07	1.62127e+07	8.44968e+06	1.86845e+07	1.30648e+06	1.32178e+07	2.8346e+06	282.6	47.0548	90.0459
VDAC3	Q9Y277	Voltage-dependent anion-selective channel protein 3 OS=Homo sapiens OX=9606 GN=VDAC3 PE=1 SV=1	633	0.171873	32	152	8	7	283	30.6	8.66	795	8386.98	247	53	0	47.433		-1.02239	2.88244	-17.9331	-52.8485	-0.0319471	1.52729	-4.16455	-5.72379	0.978099	2.88244	0.0557629	0.018922	1	0.570751	0.191329	0.123353	0.987851	0.435852	0.398399	0.353024	1.04713e+07	583909	1.07057e+07	202574	1.81174e+07	727570	1.73265e+07	231825	571.701	0.192346	0.216305
CNN2	B4DDF4	Calponin OS=Homo sapiens OX=9606 GN=CNN2 PE=1 SV=1	634	0.171544	24	213	6	6	298	32.6	6.98	911	10007.5	280	94.09	0	32.042		1.36973	1.28258	-2.99625	-2.8056	0.453893	0.359046	-1.58316	-1.48831	1.36973	1.28258	0.333751	0.35643	1	1	0.485872	0.373233	0.743653	0.562109	0.384606	0.277743	1.77806e+07	5.9343e+06	1.29811e+07	4.62685e+06	2.09511e+07	1.89461e+06	1.11186e+07	3.04584e+06	406.279	52.9517	57.1115
SCAMP2	O15127	Secretory carrier-associated membrane protein 2 OS=Homo sapiens OX=9606 GN=SCAMP2 PE=1 SV=2	635	0.170213	14	400	4	4	329	36.6	6.1	2991	20938.3	492	167.56	0	64.263		-1.10412	-1.16826	-1.92154	-1.81604	-0.142902	-0.224364	-0.942262	-0.8608	0.905695	0.855972	0.520416	0.550647	1	1	1	1	0.913828	0.713918	0.540335	0.449931	2.61373e+07	1.36023e+07	2.88588e+07	1.5891e+07	3.20766e+07	5.04504e+06	2.53969e+07	8.71544e+06	297.972	19.4563	53.7989
GSR	P00390	Glutathione reductase, mitochondrial OS=Homo sapiens OX=9606 GN=GSR PE=1 SV=2	636	0.170172	21	423	8	8	522	56.2	8.5	954	18984	612	133.28	0	51.895		1.10776	1.47489	-1.78581	-2.37765	0.147645	0.560607	-0.836578	-1.24954	1.10776	1.47489	0.55997	0.420583	1	0.693121	1	0.303764	0.877607	0.194284	0.432602	0.189783	3.67696e+07	2.05899e+07	3.31928e+07	1.39603e+07	3.19052e+07	3.97039e+06	2.01806e+07	6.21062e+06	281.354	61.5106	79.3195
ACAT1	A0A5F9ZHL1	Acetyl-CoA acetyltransferase, mitochondrial OS=Homo sapiens OX=9606 GN=ACAT1 PE=1 SV=1	637	0.169309	44	167	12	12	434	46.1	8.97	882	8414.71	245	55.28	0	68.172		1.19936	4.72854	-4.66074	-18.3752	0.262267	2.2414	-2.22056	-4.19969	1.19936	4.72854	0.214558	0.0544212	1	0.00600678	0.328912	0.113668	0.870553	0.00673178	0.365184	0.238684	1.86825e+07	4.00849e+06	1.55771e+07	847722	2.48876e+07	938870	1.84321e+07	497359	484.049	24.9554	64.1406
IGHA1	P01876	Immunoglobulin heavy constant alpha 1 OS=Homo sapiens OX=9606 GN=IGHA1 PE=1 SV=2	638	0.166771	29	203	7	7	353	37.6	6.51	963	9825.75	283	65.11	0	44.568		6.3449	1808.84	1.49188	-191.092	2.6656	10.8209	0.577134	-7.57812	6.3449	1808.84	1.49188	0.00523309	0.150202	0.013852	1	0.0975144	0.200188	0.0749451	0.579311	0.369488	3.21464e+07	4.79586e+07	5.06649e+06	26513.4	2.9363e+07	3.46971e+07	8.64017e+06	29795.3	307.854	49.3351	95.5871
PSMD13	Q9UNM6	26S proteasome non-ATPase regulatory subunit 13 OS=Homo sapiens OX=9606 GN=PSMD13 PE=1 SV=2	639	0.166622	35	179	11	11	376	42.9	5.81	532	7693.07	209	38.23	0	51.128		1.04428	1.41766	-3.01028	-4.08661	0.0625054	0.503513	-1.5899	-2.03091	1.04428	1.41766	0.332195	0.244701	1	1	0.535007	0.315765	0.967686	0.311886	0.425303	0.320644	1.83317e+07	6.0897e+06	1.75544e+07	4.29559e+06	2.39061e+07	497868	2.01023e+07	2.64072e+06	397.099	38.3017	40.0121
PURA	Q00577	Transcriptional activator protein Pur-alpha OS=Homo sapiens OX=9606 GN=PURA PE=1 SV=2	640	0.166304	21	255	4	4	322	34.9	6.44	584	9754.39	230	83.47	0	19.795		1.19147	-1.05832	2.222	2.80185	0.252741	-0.0817794	1.15186	1.48638	1.19147	0.944892	2.222	2.80185	1	1	0.259976	0.0306103	0.821099	0.788814	0.149728	0.0227492	5.8762e+06	1.30569e+07	4.9319e+06	1.38184e+07	5.594e+06	4.1884e+06	3.82161e+06	1.91598e+06	130.523	21.7665	34.8338
CSRP1	P21291	Cysteine and glycine-rich protein 1 OS=Homo sapiens OX=9606 GN=CSRP1 PE=1 SV=3	641	0.165389	24	133	3	3	193	20.6	8.57	762	6608.29	188	33.22	0	23.229		1.53327	1.04924	-4.25639	-2.91271	0.616609	0.0693419	-2.08963	-1.54236	1.53327	1.04924	0.234941	0.343323	1	1	0.331684	0.457099	0.693359	0.910307	0.346548	0.352506	8.20895e+06	1.92862e+06	5.3539e+06	1.83812e+06	1.01913e+07	541367	5.66986e+06	1.18949e+06	461.101	52.407	54.9267
LTB4R	Q15722	Leukotriene B4 receptor 1 OS=Homo sapiens OX=9606 GN=LTB4R PE=1 SV=2	642	0.164545	16	362	4	4	352	37.5	11.11	1772	14316.2	578	182.46	0	30.817		1.01646	1.34765	-1.09201	-1.44782	0.0235538	0.430441	-0.12699	-0.533878	1.01646	1.34765	0.91574	0.690696	1	1	1	1	0.980511	0.262765	0.864914	0.538611	1.34815e+07	1.23456e+07	1.32632e+07	9.16084e+06	1.07674e+07	1.33283e+06	9.78554e+06	4.0208e+06	213.327	45.7836	76.1734
TPD52L2	O43399	Tumor protein D54 OS=Homo sapiens OX=9606 GN=TPD52L2 PE=1 SV=2	643	0.164126	23	147	4	4	206	22.2	5.36	967	9343.28	281	80.36	0	32.396		-1.05223	1.51176	-1.26788	-2.01684	-0.0734462	0.596229	-0.342418	-1.01209	0.950365	1.51176	0.788718	0.495826	1	1	1	0.830768	0.957532	0.345927	0.792122	0.420408	4.77748e+06	3.76809e+06	5.027e+06	2.49252e+06	6.02091e+06	1.50267e+06	4.68212e+06	1.42344e+06	291.809	24.4978	40.5524
DIP2B	Q9P265	Disco-interacting protein 2 homolog B OS=Homo sapiens OX=9606 GN=DIP2B PE=1 SV=3	644	0.163763	21	1229	26	26	1576	171.4	8.09	5327	55814.2	1600	445.36	0	146.79		1.19814	1.66158	1.27116	-1.09097	0.260801	0.732556	0.346145	-0.12561	1.19814	1.66158	1.27116	0.916616	1	0.0513453	1	1	0.784426	0.0188067	0.599399	0.844437	6.46619e+07	8.21955e+07	5.39684e+07	4.94683e+07	5.19988e+07	1.17712e+07	3.61236e+07	9.04652e+06	198.502	45.1028	66.4077
SLC2A3	P11169	Solute carrier family 2, facilitated glucose transporter member 3 OS=Homo sapiens OX=9606 GN=SLC2A3 PE=1 SV=1	645	0.162399	15	537	8	7	496	53.9	7.2	3502	28075.9	879	219.45	0	74.135		1.04289	1.26009	-1.6593	-2.00487	0.0605938	0.333526	-0.730578	-1.00351	1.04289	1.26009	0.602663	0.498785	1	1	1	0.802776	0.958149	0.488283	0.511587	0.402796	5.64492e+07	3.40198e+07	5.41274e+07	2.6998e+07	5.39134e+07	2.84884e+06	4.77518e+07	1.56954e+07	274.66	39.0217	81.081
TMBIM1	C9JWV9	Protein lifeguard 3 (Fragment) OS=Homo sapiens OX=9606 GN=TMBIM1 PE=1 SV=1	646	0.161871	16	173	4	4	171	19	8.41	1907	11613.3	252	84.77	0	26.906	Met-loss+Acetyl [N-Term]; Acetyl [N-Term]	-1.05229	1.15194	-1.33116	-1.6136	-0.0735295	0.20407	-0.412682	-0.690281	0.95031	1.15194	0.751225	0.619733	1	1	1	1	0.950139	0.541241	0.684088	0.516335	1.02123e+07	7.67173e+06	1.07463e+07	6.65982e+06	9.99449e+06	1.05033e+06	9.65888e+06	2.4084e+06	246.281	43.0713	57.9054
MAPK1	P28482	Mitogen-activated protein kinase 1 OS=Homo sapiens OX=9606 GN=MAPK1 PE=1 SV=3	647	0.161333	24	242	8	8	360	41.4	6.98	1449	15064.5	399	126.82	0	62.432	Met-loss+Acetyl [N-Term]	1.13777	1.34911	-3.00387	-3.56182	0.186212	0.432004	-1.58682	-1.83261	1.13777	1.34911	0.332904	0.280756	1	1	0.502074	0.292867	0.894681	0.222021	0.398351	0.268356	2.39742e+07	7.9811e+06	2.10711e+07	5.91584e+06	2.9322e+07	458328	2.02927e+07	2.43306e+06	391.989	35.216	60.8831
LAT2	Q9GZY6	Linker for activation of T-cells family member 2 OS=Homo sapiens OX=9606 GN=LAT2 PE=1 SV=1	648	0.161317	28	140	4	4	243	26.5	4.78	884	7886.26	183	45.12	0	49.161		1.39113	2.5966	-1.09267	-2.03952	0.476258	1.37663	-0.127862	-1.02823	1.39113	2.5966	0.915186	0.490311	1	0.00352333	1	0.83327	0.739411	0.00242516	0.906036	0.428397	8.41035e+06	7.69704e+06	6.04569e+06	2.96427e+06	9.81777e+06	470577	5.96077e+06	1.10726e+06	313.263	26.1862	62.3618
C1QB	P02746	Complement C1q subcomponent subunit B OS=Homo sapiens OX=9606 GN=C1QB PE=1 SV=3	649	0.161265	30	136	6	6	253	26.7	8.63	1100	7346.98	241	71.52	0	47.319		2719.86	1432.88	-4.34031	-2.28658	11.4093	10.4847	-2.1178	-1.19319	2719.86	1432.88	0.230398	0.437335	0.0563424	0.0368153	0.414543	0.442359	0.321414	0.192999	0.438959	0.263909	6.45368e+07	1.48692e+07	23728	10377.1	9.88309e+07	1.64617e+07	17706.9	1896.69	898.704	10.6034	65.5682
ACTN2	P35609	Alpha-actinin-2 OS=Homo sapiens OX=9606 GN=ACTN2 PE=1 SV=1	650	0.161242	15	961	12	1	894	103.8	5.45	6450	52946.2	1275	464.11	0	121.576		34.3853	1.00411	-37.7095	-1.10118	5.10372	0.00591283	-5.23686	-0.139047	34.3853	1.00411	0.0265185	0.908119	0.144284	1	0.140186	1	0.368193	0.989918	0.367067	0.699758	392922	10419.7	11427	10377.1	652030	5152.86	3955.88	1896.69	21.0888	9.93679	1078.02
RPS6	P62753	40S ribosomal protein S6 OS=Homo sapiens OX=9606 GN=RPS6 PE=1 SV=1	651	0.161124	17	236	5	5	249	28.7	10.84	1872	15684.3	407	137.76	0	43.829		1.20595	1.05786	-1.82023	-1.59671	0.270167	0.0811457	-0.86412	-0.675098	1.20595	1.05786	0.549382	0.62629	1	1	1	1	0.852036	0.792902	0.550207	0.583261	2.9528e+07	1.62221e+07	2.44853e+07	1.53349e+07	3.52889e+07	2.38626e+06	2.61314e+07	4.92855e+06	328.462	39.2504	46.3747
AFUA_1G06390	Q4WJD2	Elongation factor 1-alpha OS=Neosartorya fumigata (strain ATCC MYA-4609 / Af293 / CBS 101355 / FGSC A1100) OX=330879 GN=AFUA_1G06390 PE=3 SV=2	652	0.161053	17	468	7	4	494	53.8	9.1	2846	26603.1	737	270.79	0	65.096		7.49537	1.34566	-4.73127	1.17728	2.906	0.428316	-2.24223	0.235455	7.49537	1.34566	0.21136	1.17728	0.219154	1	0.320498	1	0.318431	0.332531	0.359315	0.391253	1.60023e+07	3.38224e+06	2.13496e+06	2.51344e+06	2.10856e+07	1.3405e+06	629530	263883	671.456	72.3216	55.2404
PPP1CC	P36873	Serine/threonine-protein phosphatase PP1-gamma catalytic subunit OS=Homo sapiens OX=9606 GN=PPP1CC PE=1 SV=1	653	0.160495	24	216	7	1	323	37	6.54	849	12257	328	79.67	0	55.785		1.18564	1.52076	-1.96702	-2.52299	0.245671	0.604791	-0.976015	-1.33514	1.18564	1.52076	0.508382	0.396355	1	0.198286	0.973707	0.526011	0.851917	0.0599609	0.475177	0.351148	1.93079e+06	981579	1.62847e+06	645454	2.08825e+06	30191.9	1.59939e+06	221753	334.756	49.9072	62.0807
MTHFD1	P11586	C-1-tetrahydrofolate synthase, cytoplasmic OS=Homo sapiens OX=9606 GN=MTHFD1 PE=1 SV=3	654	0.158503	26	570	19	19	935	101.5	7.3	2611	27704.9	778	232.29	0	118.999		1.03252	1.24281	-2.83897	-3.41719	0.0461677	0.313611	-1.50537	-1.77281	1.03252	1.24281	0.35224	0.292638	1	1	0.485009	0.304219	0.971383	0.487895	0.365059	0.269662	4.0016e+07	1.40952e+07	3.87557e+07	1.13414e+07	4.39589e+07	1.3879e+06	3.6585e+07	6.09404e+06	348.122	46.73	65.9483
LMAN1	P49257	Protein ERGIC-53 OS=Homo sapiens OX=9606 GN=LMAN1 PE=1 SV=2	655	0.156	34	234	10	10	510	57.5	6.77	1140	10203.1	420	91.48	0	86.659		1.24421	1.96808	-2.08912	-3.30455	0.315232	0.976789	-1.0629	-1.72445	1.24421	1.96808	0.47867	0.302613	1	0.283697	0.969362	0.432471	0.840043	0.138556	0.515165	0.372888	3.6173e+07	1.73149e+07	2.9073e+07	8.79788e+06	4.52501e+07	7.09469e+06	3.48417e+07	3.67346e+06	386.713	32.006	56.414
TAOK3	Q9H2K8	Serine/threonine-protein kinase TAO3 OS=Homo sapiens OX=9606 GN=TAOK3 PE=1 SV=2	656	0.155468	23	607	17	16	898	105.3	7.3	2515	29377.8	895	240.27	0	119.147		1.14204	1.26528	-1.88593	-2.08945	0.191612	0.339457	-0.915276	-1.06312	1.14204	1.26528	0.530242	0.478595	1	1	1	0.68867	0.873061	0.33898	0.467481	0.36607	4.21728e+07	2.23618e+07	3.69276e+07	1.76734e+07	4.27432e+07	1.86396e+06	3.1934e+07	7.24927e+06	306.35	43.805	74.6331
COX4I1	P13073	Cytochrome c oxidase subunit 4 isoform 1, mitochondrial OS=Homo sapiens OX=9606 GN=COX4I1 PE=1 SV=1	657	0.155385	26	101	4	4	169	19.6	9.51	388	5481.43	141	57.55	0	28.001		1.42148	1.59048	-12.0935	-13.5313	0.507391	0.669463	-3.59616	-3.75823	1.42148	1.59048	0.082689	0.0739025	1	0.740494	0.201334	0.180898	0.796538	0.247867	0.362014	0.339928	2.10805e+07	1743122	1.483e+07	1.09597e+06	3.25784e+07	66782.8	2.19596e+07	826586	605.649	10.8029	36.3702
MAN2B1	O00754	Lysosomal alpha-mannosidase OS=Homo sapiens OX=9606 GN=MAN2B1 PE=1 SV=3	658	0.153689	17	914	15	15	1011	113.7	7.28	3296	40343.4	1041	272.12	0	95.958		1.18757	1.41484	-1.61724	-1.92674	0.248011	0.500637	-0.693538	-0.946164	1.18757	1.41484	0.618336	0.519011	1	0.488085	1	0.49547	0.764207	0.122177	0.402831	0.234398	5.74171e+07	3.5503e+07	4.83485e+07	2.50934e+07	4.0441e+07	3.64965e+06	2.75198e+07	8.46687e+06	249.12	68.2722	96.7681
GNAS	Q5JWF2	Guanine nucleotide-binding protein G(s) subunit alpha isoforms XLas OS=Homo sapiens OX=9606 GN=GNAS PE=1 SV=2	659	0.152565	13	1217	11	10	1037	111	5.03	3493	72716.1	1752	430.42	0	84.872		-1.04999	1.11938	-1.35654	-1.59439	-0.070376	0.162698	-0.439932	-0.673007	0.95239	1.11938	0.737169	0.627198	1	1	1	1	0.916898	0.745299	0.471162	0.360854	1.04766e+08	7.72303e+07	1.10003e+08	6.89939e+07	5.66232e+07	1.98376e+07	5.88381e+07	3.58584e+07	188.424	83.3704	76.4645
NSF	P46459	Vesicle-fusing ATPase OS=Homo sapiens OX=9606 GN=NSF PE=1 SV=3	660	0.152419	30	378	20	20	744	82.5	6.95	1396	17181.3	405	106.92	0	96.22		1.19476	1.38543	-2.30618	-2.67422	0.256715	0.47033	-1.2055	-1.41912	1.19476	1.38543	0.433618	0.37394	1	0.748295	0.672639	0.349002	0.831662	0.175973	0.405434	0.247638	7.08605e+07	3.07264e+07	5.93096e+07	2.21783e+07	7.48174e+07	636736	4.66953e+07	8.9954e+06	342.259	41.7966	80.414
COPS4	D6RAX7	COP9 signalosome complex subunit 4 OS=Homo sapiens OX=9606 GN=COPS4 PE=1 SV=1	661	0.151619	32	199	9	9	420	47.7	6.43	1080	9842.17	236	71.17	0	57.797		1.14228	1.28458	-3.4909	-3.92578	0.191916	0.361295	-1.8036	-1.97298	1.14228	1.28458	0.286459	0.254727	1	1	0.445355	0.297881	0.899842	0.517465	0.401621	0.293856	1.03254e+07	2.95779e+06	9.03925e+06	2.30254e+06	1.3599e+07	619110	9.55219e+06	1.47619e+06	422.329	27.0986	53.7387
ANXA3	P12429	Annexin A3 OS=Homo sapiens OX=9606 GN=ANXA3 PE=1 SV=3	662	0.1513	27	181	8	8	323	36.4	5.92	1084	9784.23	215	62.56	0	46.236		-1.1269	1.68461	-2.21281	-4.20077	-0.172362	0.752415	-1.14588	-2.07065	0.887388	1.68461	0.451915	0.238052	1	0.203295	0.424594	0.163647	0.85391	0.0764812	0.243266	0.169428	1.40567e+07	6.35246e+06	1.58406e+07	3.77087e+06	9.74524e+06	499946	1.23549e+07	1.81588e+06	177.928	29.9294	213.628
CD33	P20138	Myeloid cell surface antigen CD33 OS=Homo sapiens OX=9606 GN=CD33 PE=1 SV=2	663	0.150769	14	392	4	4	364	39.8	8.38	2269	25485.6	593	220.77	0	49.289		1.07082	1.24094	-1.30848	-1.51636	0.098711	0.311436	-0.387892	-0.600616	1.07082	1.24094	0.764246	0.659472	1	1	1	1	0.928609	0.372142	0.691588	0.513689	4.70381e+07	3.59486e+07	4.39273e+07	2.89688e+07	4.48867e+07	3.43714e+06	3.43081e+07	1.15389e+07	252.373	38.6318	71.0986
ERP44	Q9BS26	Endoplasmic reticulum resident protein 44 OS=Homo sapiens OX=9606 GN=ERP44 PE=1 SV=1	664	0.150517	21	291	8	7	406	46.9	5.26	1065	14974.8	349	113.97	0	52.283		1.22154	1.62969	-1.51779	-2.02493	0.288703	0.704599	-0.601973	-1.01787	1.22154	1.62969	0.658852	0.493845	1	0.313712	1	0.810699	0.827018	0.11052	0.624207	0.412593	1.80981e+07	1.1924e+07	1.48158e+07	7.31671e+06	2.00226e+07	2.51188e+06	1.38984e+07	2.99034e+06	315.37	36.3779	64.6625
EEF1B2	P24534	Elongation factor 1-beta OS=Homo sapiens OX=9606 GN=EEF1B2 PE=1 SV=3	665	0.147911	32	104	5	5	225	24.7	4.67	550	5550.43	164	36.76	0	39.96		1.03715	1.55568	-2.5472	-3.82066	0.0526294	0.637542	-1.34891	-1.93382	1.03715	1.55568	0.392589	0.261735	1	0.234786	0.622961	0.259174	0.968689	0.0748429	0.420159	0.250598	9.61855e+06	3.77614e+06	9.27399e+06	2.42733e+06	1.12641e+07	477944	8.79311e+06	850810	360.429	42.0762	57.4187
CSNK2A1	E7EU96	Casein kinase II subunit alpha OS=Homo sapiens OX=9606 GN=CSNK2A1 PE=1 SV=1	666	0.14774	36	158	11	11	385	45.3	7.94	456	6037.23	173	25.03	0	53.706		1.4276	2.08342	-3.78685	-5.52646	0.513594	1.05895	-1.921	-2.46636	1.4276	2.08342	0.264072	0.180948	1	0.225502	0.38573	0.181802	0.736232	0.119398	0.370493	0.224194	1.32285e+07	3.49327e+06	9.26622e+06	1.6767e+06	1.67004e+07	970598	9.06303e+06	1.26267e+06	469.838	41.6687	62.2997
NAGK	Q9UJ70	N-acetyl-D-glucosamine kinase OS=Homo sapiens OX=9606 GN=NAGK PE=1 SV=4	667	0.146919	38	133	9	9	344	37.4	6.24	796	6933.95	165	41.41	0	48.15		1.06502	1.08451	-2.3132	-2.35554	0.0908809	0.117046	-1.20989	-1.23606	1.06502	1.08451	0.432301	0.424531	1	1	0.66258	0.491736	0.939217	0.7495	0.400825	0.303907	9.51063e+06	4.11145e+06	8.93e+06	3.79106e+06	9.93769e+06	628502	7.40303e+06	1.49547e+06	318.402	49.341	65.4919
CORO1C	Q9ULV4	Coronin-1C OS=Homo sapiens OX=9606 GN=CORO1C PE=1 SV=1	668	0.146624	25	278	11	10	474	53.2	7.08	944	7750.5	421	52.73	0	59.597		1.10821	-1.02203	-1.13569	-1.0027	0.148229	-0.0314385	-0.183565	-0.00389718	1.10821	0.978444	0.880524	0.997302	1	1	0.656893	1	0.173764	0.769234	0.0602913	0.974665	1.47209e+08	1.29621e+08	1.32835e+08	1.32477e+08	1.02547e+07	5.70321e+06	1.10365e+07	1.46847e+07	107.096	116.822	101.92
HARS1	A0A6Q8PHA5	Histidine--tRNA ligase, cytoplasmic OS=Homo sapiens OX=9606 GN=HARS1 PE=1 SV=1	669	0.145877	23	300	7	7	473	53.4	7.2	1251	13514.7	374	110.8	0	38.883		1.09244	1.26302	-2.4219	-2.80008	0.127548	0.336877	-1.27614	-1.48547	1.09244	1.26302	0.412898	0.357132	1	1	0.507838	0.241379	0.896412	0.654205	0.324037	0.179281	1.74558e+07	7.20747e+06	1.59788e+07	5.70654e+06	1.53571e+07	3.70339e+06	1.02228e+07	3.90254e+06	302.288	56.9496	92.7062
DDX17	A0A5H1ZRQ2	RNA helicase OS=Homo sapiens OX=9606 GN=DDX17 PE=1 SV=2	670	0.145048	23	461	15	9	731	80.4	8.37	2406	24526	693	211	0	97.573		1.2632	1.2709	-3.15786	-3.17709	0.337088	0.345847	-1.65895	-1.66771	1.2632	1.2709	0.31667	0.314753	1	1	0.463854	0.374907	0.816217	0.468221	0.384754	0.312618	3.02448e+07	9.57762e+06	2.39429e+07	7.53611e+06	3.67041e+07	819325	2.42315e+07	4.34006e+06	406.495	32.9507	69.5733
AZU1	P20160	Azurocidin OS=Homo sapiens OX=9606 GN=AZU1 PE=1 SV=3	671	0.144701	16	227	4	4	251	26.9	9.5	1688	12139	375	129.9	0	23.985		-1.01343	1.11164	1.12355	-1.00269	-0.0192513	0.152694	0.168063	-0.00388195	0.986745	1.11164	1.12355	0.997313	1	1	1	1	0.985702	0.671016	0.84409	0.995547	2.98809e+07	3.35726e+07	3.02823e+07	3.02009e+07	2.87067e+07	1.02472e+07	2.24869e+07	7.60884e+06	202.292	30.0863	56.9388
CYB5R3	B1AHF3	NADH-cytochrome b5 reductase 3 (Fragment) OS=Homo sapiens OX=9606 GN=CYB5R3 PE=1 SV=1	672	0.143673	16	132	2	2	147	16.7	9.73	729	7143.55	208	72.81	0	14.862		-1.0526	1.57887	-1.81814	-3.02162	-0.07396	0.658895	-0.862467	-1.59532	0.950027	1.57887	0.550011	0.330948	1	0.998733	1	0.513173	0.961997	0.32903	0.567977	0.409338	5.42998e+06	2.98655e+06	5.7156e+06	1.89157e+06	6.70239e+06	1.20743e+06	7.09227e+06	1.20778e+06	328.228	26.9849	51.4335
HBE1	P02100	Hemoglobin subunit epsilon OS=Homo sapiens OX=9606 GN=HBE1 PE=1 SV=2	673	0.143265	13	162	2	1	147	16.2	8.63	837	8739.57	153	75.69	0	14.254		-1.1538	-1.18134	-3.06999	-2.99841	-0.20639	-0.240424	-1.61823	-1.5842	0.866703	0.846496	0.325734	0.33351	1	1	0.548866	0.496789	0.895025	0.846937	0.444097	0.393506	4.01875e+06	1.30904e+06	4.63683e+06	1.54643e+06	5.39362e+06	1.23516e+06	5.37873e+06	1.56927e+06	356.036	34.6607	28.2491
SIRPB1	O00241	Signal-regulatory protein beta-1 OS=Homo sapiens OX=9606 GN=SIRPB1 PE=1 SV=5	674	0.143216	15	380	6	3	398	43.2	6.52	1352	17544.6	442	142.09	0	36.923		1.21176	1.5975	-1.16426	-1.53488	0.277098	0.675818	-0.21941	-0.61813	1.21176	1.5975	0.858916	0.651515	1	0.356694	1	1	0.799474	0.12053	0.803942	0.509576	1.02077e+07	8.76754e+06	8.42388e+06	5.48828e+06	9.23522e+06	1.77754e+06	6.65233e+06	2.27489e+06	253.034	47.0945	72.3304
NT5C2	A0A6Q8PHB5	Cytosolic purine 5'-nucleotidase OS=Homo sapiens OX=9606 GN=NT5C2 PE=1 SV=1	675	0.141927	28	221	9	9	436	50.1	7.23	592	8990.7	245	55.73	0	57.51		1.44827	1.81548	-2.73945	-3.43405	0.534329	0.860355	-1.45389	-1.77991	1.44827	1.81548	0.365037	0.291201	1	0.517859	0.554335	0.242718	0.700354	0.222771	0.40297	0.216009	2.02692e+07	7.39899e+06	1.39955e+07	4.07549e+06	2.36915e+07	2.79101e+06	1.13506e+07	2.85435e+06	416.16	46.7798	68.837
SPCS1	A0A5F9YFS9	Microsomal signal peptidase 12 kDa subunit OS=Homo sapiens OX=9606 GN=SPCS1 PE=1 SV=1	676	0.139804	31	46	3	3	102	11.8	9.31	60	1887.02	63	14.38	0	16.399		-1.10951	1.23212	-5.14263	-7.03024	-0.149924	0.301142	-2.36251	-2.81357	0.901298	1.23212	0.194453	0.142243	1	1	0.351452	0.266	0.93682	0.715514	0.415154	0.374205	3.12087e+06	606861	3.46264e+06	492535	4.7872e+06	267197	5.13004e+06	429740	449.938	6.6008	30.9125
PFKL	P17858	ATP-dependent 6-phosphofructokinase, liver type OS=Homo sapiens OX=9606 GN=PFKL PE=1 SV=6	677	0.139077	32	339	17	15	780	85	7.5	1821	18033.3	500	130.4	0	130.567		1.07368	1.63308	-3.13824	-4.77328	0.10257	0.707596	-1.64995	-2.25498	1.07368	1.63308	0.31865	0.2095	1	0.282271	0.469464	0.249099	0.94391	0.099867	0.387297	0.280857	3.3914e+07	1.08067e+07	3.15866e+07	6.61738e+06	4.12689e+07	1.37792e+06	3.45781e+07	3.11024e+06	392.988	36.2493	61.5311
SRP14	P37108	Signal recognition particle 14 kDa protein OS=Homo sapiens OX=9606 GN=SRP14 PE=1 SV=2	678	0.13875	17	111	3	3	136	14.6	10.04	435	5371.17	126	26.52	0	22.022		1.09225	-1.02502	-2.01269	-1.79772	0.127307	-0.0356522	-1.00913	-0.846169	1.09225	0.975591	0.496846	0.55626	1	1	0.90756	0.935057	0.914535	0.915515	0.457922	0.395608	7.71068e+06	3.83102e+06	7.05943e+06	3.92688e+06	8.18329e+06	279958	5.52188e+06	1.44301e+06	303.694	37.7404	69.2903
MAPRE1	Q15691	Microtubule-associated protein RP/EB family member 1 OS=Homo sapiens OX=9606 GN=MAPRE1 PE=1 SV=3	679	0.138507	32	116	7	7	268	30	5.14	217	4601.74	127	22.98	0	37.063	Acetyl [N-Term]; Met-loss+Acetyl [N-Term]	1.02616	1.34608	-1.74743	-2.2922	0.037259	0.42876	-0.805231	-1.19673	1.02616	1.34608	0.57227	0.436262	1	0.34698	1	0.455507	0.971925	0.0743855	0.464662	0.27256	9.48927e+06	5.43043e+06	9.24734e+06	4.03427e+06	8.68644e+06	584789	7.05558e+06	820715	276.448	54.2999	73.0322
UQCRC2	P22695	Cytochrome b-c1 complex subunit 2, mitochondrial OS=Homo sapiens OX=9606 GN=UQCRC2 PE=1 SV=3	680	0.138411	38	165	12	12	453	48.4	8.63	1128	9484.61	278	81.56	0	92.979		1.40306	-1.65307	-5.2624	-2.2689	0.488579	-0.725147	-2.39572	-1.182	1.40306	0.604935	0.190027	0.440741	1	0.873499	0.350837	0.96243	0.807343	0.316708	0.420254	0.568794	1.65087e+07	3.1371e+06	1.17662e+07	5.18584e+06	2.56338e+07	3.00369e+06	1.83645e+07	782251	503.669	7.26326	30.3686
PSMD6	Q15008	26S proteasome non-ATPase regulatory subunit 6 OS=Homo sapiens OX=9606 GN=PSMD6 PE=1 SV=1	681	0.138355	26	207	10	10	389	45.5	5.62	613	10383.5	227	67.06	0	56.622		1.0507	1.19625	-2.66666	-3.03608	0.0713478	0.258521	-1.41504	-1.60221	1.0507	1.19625	0.375	0.329372	1	1	0.53183	0.371209	0.955872	0.52251	0.376279	0.297377	1.96079e+07	7.35298e+06	1.86618e+07	6.14669e+06	2.13095e+07	1.2156e+06	1.79021e+07	2.72614e+06	341.564	52.3818	60.5605
CAB39	Q9Y376	Calcium-binding protein 39 OS=Homo sapiens OX=9606 GN=CAB39 PE=1 SV=1	682	0.13783	25	188	9	9	341	39.8	6.89	286	6996.11	181	53.45	0	50.725		2.92227	1.06756	-1.0644	2.57172	1.54709	0.0943167	-0.0900363	1.36274	2.92227	1.06756	0.939499	2.57172	0.0349272	1	1	0.0804444	0.0270177	0.500771	0.371137	0.0548123	3.93261e+08	3.69468e+08	1.34574e+08	3.46087e+08	2.95189e+07	2.83756e+07	1.28022e+08	4.68583e+07	117.197	126.161	136.18
RARS1	P54136	Arginine--tRNA ligase, cytoplasmic OS=Homo sapiens OX=9606 GN=RARS1 PE=1 SV=2	683	0.137727	30	303	17	17	660	75.3	6.68	1370	15029.9	357	103.73	0	84.87		1.19101	1.41771	-1.21017	-1.44053	0.252181	0.503566	-0.275214	-0.5266	1.19101	1.41771	0.826328	0.694189	1	0.986456	1	1	0.866878	0.248373	0.833264	0.628231	3.90679e+07	3.22829e+07	3.28024e+07	2.27711e+07	5.09052e+07	1.20562e+07	3.31297e+07	1.89556e+06	308.056	21.3629	39.9466
OTUB1	J3KR44	Ubiquitin thioesterase OS=Homo sapiens OX=9606 GN=OTUB1 PE=1 SV=2	684	0.136213	19	195	4	4	272	31.4	5	1128	9952.34	234	53.14	0	28.237		-1.08909	1.34095	-2.05288	-2.99807	-0.123127	0.423259	-1.03765	-1.58403	0.918195	1.34095	0.487122	0.333548	1	1	0.757671	0.317935	0.911937	0.27021	0.393097	0.251809	7.91439e+06	3.85527e+06	8619504	2.87502e+06	7.33873e+06	446046	7.32868e+06	1.25082e+06	281.599	57.0337	69.6033
PSMC2	P35998	26S proteasome regulatory subunit 7 OS=Homo sapiens OX=9606 GN=PSMC2 PE=1 SV=3	685	0.136028	31	190	11	11	433	48.6	5.95	1265	10189.3	258	78.73	0	63.328		1.12525	1.21828	-3.85039	-4.16874	0.170244	0.28485	-1.945	-2.05961	1.12525	1.21828	0.259714	0.239881	1	1	0.421164	0.305669	0.916188	0.589964	0.409583	0.31478	1.35562e+07	3.52074e+06	1.20473e+07	2.88992e+06	1.88773e+07	723419	1.37027e+07	1.72197e+06	441.642	27.3355	39.1555
DNAJB11	Q9UBS4	DnaJ homolog subfamily B member 11 OS=Homo sapiens OX=9606 GN=DNAJB11 PE=1 SV=1	686	0.13581	26	187	6	6	358	40.5	6.18	881	8439.36	249	74.91	0	44.685		1.0663	1.13187	-3.03804	-3.22486	0.0926111	0.178704	-1.60314	-1.68924	1.0663	1.13187	0.329159	0.310091	1	1	0.430932	0.292072	0.940582	0.681002	0.345422	0.246689	1.45465e+07	4.78813e+06	1.36421e+07	4.23029e+06	1.57531e+07	1.40987e+06	1.19086e+07	1.66732e+06	351.396	46.2633	71.4946
IQGAP2	Q13576	Ras GTPase-activating-like protein IQGAP2 OS=Homo sapiens OX=9606 GN=IQGAP2 PE=1 SV=4	687	0.134286	30	705	35	33	1575	180.5	5.64	3869	34776.2	1011	250.25	0	215.654		-1.04201	1.06595	-3.43245	-3.81252	-0.0593642	0.0921411	-1.77924	-1.93074	0.959687	1.06595	0.291337	0.262294	1	1	0.409458	0.303846	0.966278	0.879631	0.364262	0.293324	4.86239e+07	1.41659e+07	5.06664e+07	1.32895e+07	5.8271e+07	3.18158e+06	5.28217e+07	8.85352e+06	365.692	41.4351	53.2329
PGM2	Q96G03	Phosphoglucomutase-2 OS=Homo sapiens OX=9606 GN=PGM2 PE=1 SV=4	688	0.133807	19	431	12	12	612	68.2	6.73	1896	19754.1	504	153.7	0	69.665	Acetyl [N-Term]; Met-loss+Acetyl [N-Term]	-1.05104	1.18812	-1.96451	-2.45319	-0.0718111	0.248679	-0.974171	-1.29466	0.951443	1.18812	0.509032	0.407632	1	1	0.534052	0.168748	0.917668	0.5717	0.260129	0.109236	3.25857e+07	1.65872e+07	3.42488e+07	1.39609e+07	2.07573e+07	4.00791e+06	1.59426e+07	6.21374e+06	232.269	86.6675	82.6024
STMN1	P16949	Stathmin OS=Homo sapiens OX=9606 GN=STMN1 PE=1 SV=3	689	0.132483	21	94	4	4	149	17.3	5.97	302	5170.06	85	44.03	0	22.381		-1.15765	1.16699	-1.70279	-2.30041	-0.211195	0.222795	-0.767899	-1.20189	0.863822	1.16699	0.587272	0.434706	1	1	1	0.547619	0.858767	0.417693	0.524826	0.329088	7.21071e+06	4.23465e+06	8.34745e+06	3.62868e+06	7.37232e+06	721948	7.3041e+06	911259	268.08	60.5993	40.7614
CTSC	P53634	Dipeptidyl peptidase 1 OS=Homo sapiens OX=9606 GN=CTSC PE=1 SV=2	690	0.132181	17	360	6	6	463	51.8	6.99	899	15721.9	483	120.7	0	44.088		-1.05227	1.22532	-1.30108	-1.67757	-0.0735109	0.293156	-0.379708	-0.746375	0.950323	1.22532	0.768593	0.596099	1	1	1	0.948339	0.938501	0.452625	0.678904	0.353908	2.85021e+07	2.19065e+07	2.9992e+07	1.78782e+07	2.51016e+07	5.19699e+06	1.89103e+07	6.59252e+06	232.731	42.8441	72.4401
AFUA_1G07440	Q4WJ30	Molecular chaperone Hsp70 OS=Neosartorya fumigata (strain ATCC MYA-4609 / Af293 / CBS 101355 / FGSC A1100) OX=330879 GN=AFUA_1G07440 PE=3 SV=1	691	0.131473	12	699	8	2	638	69.6	5.17	5600	41136.9	1307	336.78	0	80.129		25.7302	1.00411	-28.2176	-1.10118	4.68539	0.00591283	-4.81852	-0.139047	25.7302	1.00411	0.0354389	0.908119	0.159744	1	0.1547	1	0.374231	0.989918	0.372713	0.699758	294019	10419.7	11427	10377.1	489824	5152.86	3955.88	1896.69	1053.96	12.9492	14.5622
EIF4A3	P38919	Eukaryotic initiation factor 4A-III OS=Homo sapiens OX=9606 GN=EIF4A3 PE=1 SV=4	692	0.131387	18	300	7	5	411	46.8	6.73	1292	15435	435	129.1	0	55.582		-1.03512	-1.28082	-4.05775	-3.27934	-0.0497923	-0.357066	-2.02068	-1.71341	0.966075	0.780751	0.246442	0.304939	1	1	0.363402	0.406233	0.973556	0.630224	0.36716	0.348021	1.06681e+07	2.62907e+06	1.10427e+07	3.36737e+06	1.3653e+07	1.21641e+06	1.23323e+07	2.13474e+06	381.455	33.0755	47.5047
SIGLEC5	O15389	Sialic acid-binding Ig-like lectin 5 OS=Homo sapiens OX=9606 GN=SIGLEC5 PE=1 SV=1	693	0.13118	26	278	9	9	551	60.7	7.27	1443	15189.7	399	92.12	0	68.571		-1.17758	1.33785	-1.45032	-2.28488	-0.235824	0.419921	-0.536376	-1.19212	0.8492	1.33785	0.689501	0.437659	1	1	1	0.601172	0.849931	0.355549	0.646966	0.358335	1.53701e+07	1.05977e+07	1.80996e+07	7.92144e+06	1.67159e+07	390782	1.64153e+07	4.42418e+06	265.853	30.2275	58.691
ATP6V1D	H0YJ55	V-type proton ATPase subunit D (Fragment) OS=Homo sapiens OX=9606 GN=ATP6V1D PE=1 SV=1	694	0.130909	36	16	1	1	44	4.7	9.47	132	932.39	18	6.38	0	7.362		1.21905	1.70001	-1.64144	-2.28905	0.285757	0.765545	-0.714959	-1.19475	1.21905	1.70001	0.609222	0.436863	1	0.65379	1	0.632887	0.834131	0.250253	0.596872	0.37807	426197	259649	349614	152734	499176	60281.7	321252	123950	335.938	25.8354	68.6585
RPS15	K7EQJ5	40S ribosomal protein S15 OS=Homo sapiens OX=9606 GN=RPS15 PE=1 SV=2	695	0.130496	23	80	3	3	141	16.6	10.46	227	3943.95	99	28.73	0	27.021		1.05341	1.36593	-2.37023	-3.07339	0.075073	0.449881	-1.24503	-1.61983	1.05341	1.36593	0.421901	0.325373	1	1	0.77995	0.51951	0.9631	0.430709	0.485529	0.42076	8.03474e+06	3.38986e+06	7.62733e+06	2.48173e+06	1.04107e+07	1.21126e+06	9.85471e+06	1.3268e+06	371.603	20.2649	55.8818
ATP2B1	P20020	Plasma membrane calcium-transporting ATPase 1 OS=Homo sapiens OX=9606 GN=ATP2B1 PE=1 SV=4	696	0.130426	18	884	19	6	1220	134.6	5.91	6028	54579.6	1628	455.52	0	181.454		-1.1737	1.25983	-1.76559	-2.61072	-0.231067	0.333228	-0.820154	-1.38445	0.852005	1.25983	0.566382	0.383036	1	1	1	0.521058	0.858779	0.506161	0.515846	0.360689	9.88785e+06	5.60029e+06	1.16054e+07	4.44528e+06	1.04152e+07	584390	1.17234e+07	2.67966e+06	277.933	48.5536	49.7298
HNRNPD	H0Y8G5	Heterogeneous nuclear ribonucleoprotein D0 (Fragment) OS=Homo sapiens OX=9606 GN=HNRNPD PE=1 SV=8	697	0.130308	28	121	6	5	260	29.6	9.16	321	4532.76	126	21.43	0	29.622		-1.1316	1.04259	-2.85552	-3.36892	-0.178363	0.0601673	-1.51376	-1.75229	0.883705	1.04259	0.350199	0.296831	1	1	0.494675	0.270106	0.885663	0.904783	0.374408	0.236652	7.92932e+06	2.77684e+06	8.97281e+06	2.66341e+06	8.89498e+06	843884	7.75055e+06	1.29088e+06	325.225	37.2645	63.3913
PSMC3	P17980	26S proteasome regulatory subunit 6A OS=Homo sapiens OX=9606 GN=PSMC3 PE=1 SV=3	698	0.130137	29	197	9	9	439	49.2	5.24	738	10185.3	253	78.3	0	62.989		1.00389	1.27286	-3.46994	-4.39962	0.00560192	0.34807	-1.79491	-2.13738	1.00389	1.27286	0.28819	0.227293	1	1	0.445637	0.271607	0.997039	0.531543	0.399939	0.290263	1.46672e+07	4.22693e+06	1.46103e+07	3.32082e+06	1.92002e+07	750058	1.59113e+07	2.16841e+06	399.79	27.9245	50.2352
RPS21	P63220	40S ribosomal protein S21 OS=Homo sapiens OX=9606 GN=RPS21 PE=1 SV=1	699	0.13012	45	24	3	3	83	9.1	8.5	161	1396.38	49	11.45	0	19.104		1.61372	1.61097	-7.39616	-7.38358	0.69039	0.687934	-2.88678	-2.88432	1.61372	1.61097	0.135205	0.135436	1	1	0.277555	0.237289	0.734047	0.512102	0.400619	0.342209	2.92134e+06	394981	1.81032e+06	245181	4.64903e+06	273204	2.50662e+06	236031	617.102	7.87731	27.6134
SAR1A	Q9NR31	GTP-binding protein SAR1a OS=Homo sapiens OX=9606 GN=SAR1A PE=1 SV=1	700	0.13	33	78	5	3	198	22.4	6.68	350	4416.45	110	35.82	0	23.33		1.05927	1.17635	-5.69303	-6.32226	0.0830707	0.234313	-2.5092	-2.66044	1.05927	1.17635	0.175653	0.158171	1	1	0.325576	0.282357	0.964814	0.834385	0.408467	0.375597	2.91313e+06	511702	2.75013e+06	434992	4.48736e+06	438698	4.00562e+06	402736	489.675	10.5688	28.6188
GRK6	P43250-2	Isoform GRK6B of G protein-coupled receptor kinase 6 OS=Homo sapiens OX=9606 GN=GRK6	701	0.128862	22	345	9	9	589	67.2	8.5	1602	17681.3	576	147.64	0	73.247	Acetyl [N-Term]	1.29372	1.32457	-2.08785	-2.13764	0.371523	0.405525	-1.06202	-1.09602	1.29372	1.32457	0.478961	0.467805	1	1	0.948235	0.783764	0.801729	0.236037	0.503522	0.429511	8.30724e+07	3.97884e+07	6.42121e+07	3.00387e+07	1.02096e+08	1.43675e+06	6.63301e+07	1.2037e+07	370.076	37.0715	52.0029
NPTN	Q9Y639	Neuroplastin OS=Homo sapiens OX=9606 GN=NPTN PE=1 SV=2	702	0.128794	22	233	7	7	398	44.4	7.99	680	9963.95	297	60.74	0	54.86		-1.00143	1.29979	-1.34752	-1.754	-0.00206166	0.378284	-0.430305	-0.81065	0.998572	1.29979	0.742105	0.570125	1	1	1	1	0.998702	0.495349	0.704207	0.498395	1.81664e+07	1.34813e+07	1.81923e+07	1.03719e+07	1.95062e+07	3.89755e+06	1.71843e+07	6.0394e+06	270.176	40.3881	51.4845
PRKCSH	K7ELL7	Glucosidase 2 subunit beta OS=Homo sapiens OX=9606 GN=PRKCSH PE=1 SV=1	703	0.127178	18	378	9	9	535	60.2	4.41	2743	20601.5	518	142.79	0	69.601		-1.18516	1.01175	-3.61188	-4.33096	-0.245084	0.0168522	-1.85275	-2.11469	0.843767	1.01175	0.276864	0.230896	1	1	0.295877	0.145748	0.819069	0.983367	0.274093	0.154105	2.94616e+07	8.15684e+06	3.49167e+07	8.06212e+06	2.88234e+07	4.27169e+06	2.58055e+07	6.03924e+06	311.289	58.5564	68.8034
EIF2S1	P05198	Eukaryotic translation initiation factor 2 subunit 1 OS=Homo sapiens OX=9606 GN=EIF2S1 PE=1 SV=3	704	0.126	21	189	6	6	315	36.1	5.08	939	8475.09	217	50.96	0	29.86		1.11726	-1.0319	-3.06783	-2.66097	0.159961	-0.0453051	-1.61722	-1.41195	1.11726	0.969085	0.325963	0.375803	1	1	0.458539	0.417549	0.903042	0.915273	0.370778	0.29478	1.09367e+07	3.56495e+06	9.78886e+06	3.67868e+06	1.26701e+07	375546	8.62047e+06	1.69799e+06	365.307	41.6933	62.2309
DPP3	G3V180	Dipeptidyl peptidase 3 OS=Homo sapiens OX=9606 GN=DPP3 PE=1 SV=1	705	0.12539	21	452	11	11	757	84.3	5.03	1924	18624.6	535	87.38	0	71.785		-1.03592	1.25179	-1.94782	-2.52585	-0.0509127	0.323994	-0.961862	-1.33677	0.965325	1.25179	0.513394	0.395906	1	1	0.58663	0.152138	0.942919	0.492303	0.282129	0.101687	2.30996e+07	1.18592e+07	2.39293e+07	9.47378e+06	1.53015e+07	3.41167e+06	1.10258e+07	4.27937e+06	236.145	65.4935	103.843
AP1M1	Q9BXS5	AP-1 complex subunit mu-1 OS=Homo sapiens OX=9606 GN=AP1M1 PE=1 SV=3	706	0.123853	31	169	11	11	423	48.6	7.3	338	7324.87	190	32.9	0	43.749		1.08229	1.29523	-2.19396	-2.62561	0.114093	0.373204	-1.13354	-1.39265	1.08229	1.29523	0.455796	0.380865	1	1	0.564011	0.39284	0.912338	0.405081	0.319664	0.273545	2.37775e+07	1.08377e+07	2.19696e+07	8.36742e+06	1.96248e+07	2.14303e+06	1.81268e+07	4.07192e+06	285.984	76.3532	76.9555
CLDND1	D6RD48	Claudin domain-containing protein 1 (Fragment) OS=Homo sapiens OX=9606 GN=CLDND1 PE=1 SV=1	707	0.123596	25	44	2	2	89	10.3	4.88	101	1437.26	37	2.07	0	11.732		-1.09698	-1.01574	-1.17975	-1.27411	-0.133535	-0.0225304	-0.238485	-0.34949	0.911595	0.984504	0.847635	0.784862	1	1	1	1	0.880703	0.944893	0.723156	0.655192	1.22994e+06	1.04254e+06	1.34922e+06	1.05895e+06	847425	104421	975195	371995	188.352	70.3749	56.5988
SEPTIN6	Q14141	Septin-6 OS=Homo sapiens OX=9606 GN=SEPTIN6 PE=1 SV=4	708	0.123018	19	281	5	3	434	49.7	6.67	1089	12133.2	378	69.3	0	38.692		-1.25643	-1.24777	-2.59118	-2.60917	-0.329329	-0.319347	-1.37361	-1.38359	0.795906	0.801433	0.385925	0.383264	1	1	0.553657	0.363055	0.7683	0.718645	0.380253	0.251159	3.99257e+06	1.54083e+06	5.01638e+06	1.9226e+06	4.21903e+06	880052	3.71903e+06	1.46592e+06	281.221	24.7901	78.1246
APCS	P02743	Serum amyloid P-component OS=Homo sapiens OX=9606 GN=APCS PE=1 SV=2	709	0.122332	22	124	5	5	223	25.4	6.54	875	6488.16	187	63.56	0	28.553		26.9188	19.0411	-3.48929	-2.46816	4.75054	4.25104	-1.80293	-1.30344	26.9188	19.0411	0.286591	0.40516	0.0366968	0.10975	0.224742	0.226452	0.0871648	0.233275	0.202598	0.147583	2.80295e+07	8.033e+06	1.04126e+06	421877	2.0728e+07	9.38123e+06	275652	531373	409.882	44.3287	442.121
TXNIP	Q9H3M7	Thioredoxin-interacting protein OS=Homo sapiens OX=9606 GN=TXNIP PE=1 SV=1	710	0.122225	27	177	7	7	391	43.6	7.5	183	6173.83	175	22.14	0	30.897		1.11939	1.17653	-1.85315	-1.94773	0.162719	0.234534	-0.889981	-0.961796	1.11939	1.17653	0.539621	0.513417	1	1	1	0.87876	0.896213	0.616247	0.493646	0.422594	8.78172e+06	4.73881e+06	7.84506e+06	4.02779e+06	9.28054e+06	694712	7.08643e+06	2.16088e+06	306.533	41.8972	66.5627
GYG1	P46976	Glycogenin-1 OS=Homo sapiens OX=9606 GN=GYG1 PE=1 SV=4	711	0.120571	20	211	7	7	350	39.4	5.53	612	11589.4	297	93.37	0	52.247	Met-loss+Acetyl [N-Term]; Acetyl [N-Term]	1.03681	1.53275	-2.45728	-3.63269	0.0521496	0.616124	-1.29706	-1.86104	1.03681	1.53275	0.406954	0.275278	1	0.604786	0.703716	0.316209	0.971066	0.186312	0.456382	0.294238	1.40366e+07	5.71225e+06	1.35383e+07	3.72679e+06	1.74063e+07	1.84626e+06	1.40456e+07	1.11792e+06	368.612	33.6094	52.849
SEPTIN7	G3V1Q4	Septin OS=Homo sapiens OX=9606 GN=SEPTIN7 PE=1 SV=2	712	0.119302	23	208	8	7	401	46.5	8.22	808	8266.93	232	91.9	0	52.664		-1.10822	-1.09366	-3.11396	-3.15542	-0.14825	-0.12917	-1.63875	-1.65783	0.902344	0.914357	0.321134	0.316915	1	1	0.364396	0.30958	0.89694	0.881445	0.298577	0.256616	1.22719e+07	3.94094e+06	1.36001e+07	4.31007e+06	1.18566e+07	2.35886e+06	1.17243e+07	3.25945e+06	304.176	57.344	70.0458
EEF1E1-BLOC1S5	C9J1V9	EEF1E1-BLOC1S5 readthrough (NMD candidate) OS=Homo sapiens OX=9606 GN=EEF1E1-BLOC1S5 PE=4 SV=2	713	0.119205	30	60	4	4	151	17	7.55	338	3300.98	88	18.52	0	24.319	Acetyl [N-Term]; Met-loss+Acetyl [N-Term]	1.21736	1.31272	-3.20558	-3.45668	0.283756	0.392559	-1.68059	-1.78939	1.21736	1.31272	0.311956	0.289295	1	1	0.494962	0.357381	0.854578	0.388083	0.415913	0.319747	4.97051e+06	1.55058e+06	4.08303e+06	1.1812e+06	6.53231e+06	150322	4.38092e+06	643973	424.706	39.3656	42.0338
GDI1	P31150	Rab GDP dissociation inhibitor alpha OS=Homo sapiens OX=9606 GN=GDI1 PE=1 SV=2	714	0.119195	16	333	7	2	447	50.6	5.14	216	19170.2	421	95.27	0	43.652		-1.34235	2.14931	-1.5044	-4.34041	-0.424766	1.10387	-0.589192	-2.11783	0.74496	2.14931	0.664715	0.230393	1	0.398789	1	0.132781	0.712162	0.220106	0.656671	0.140604	1.28595e+06	854793	1.72621e+06	397706	1.54007e+06	233561	1.15403e+06	492633	281.14	79.5912	1.114
PTPRJ	Q12913	Receptor-type tyrosine-protein phosphatase eta OS=Homo sapiens OX=9606 GN=PTPRJ PE=1 SV=3	715	0.119058	21	758	20	20	1337	145.9	5.58	4023	40307.3	1071	292.27	0	156.14		-1.00835	1.29107	-1.44267	-1.87813	-0.0119919	0.368566	-0.528741	-0.909299	0.991722	1.29107	0.693159	0.532444	1	1	1	0.894862	0.991373	0.330643	0.597593	0.406849	6.20878e+07	4.30367e+07	6.2606e+07	3.33342e+07	5.73368e+07	5.82779e+06	5.29233e+07	1.40279e+07	253.124	38.3986	79.0311
ITGA5	P08648	Integrin alpha-5 OS=Homo sapiens OX=9606 GN=ITGA5 PE=1 SV=2	716	0.117979	17	728	13	13	1049	114.5	5.77	3526	36399.2	1049	325.11	0	91.12		1.15877	1.33618	-1.41862	-1.63582	0.212591	0.418109	-0.504492	-0.710011	1.15877	1.33618	0.704908	0.611316	1	1	1	1	0.862912	0.253689	0.648389	0.506943	5.96543e+07	4.20508e+07	5.14809e+07	3.1471e+07	6.1751e+07	4.96737e+06	4.58461e+07	1.28293e+07	283.199	41.7013	62.7648
NONO	A0A7I2V464	Non-POU domain-containing octamer-binding protein OS=Homo sapiens OX=9606 GN=NONO PE=4 SV=1	717	0.117333	24	176	8	7	360	42	9.42	825	8797.79	195	86.69	0	45.675		1.25047	1.10483	-3.42366	-3.0249	0.322472	0.143823	-1.77554	-1.59689	1.25047	1.10483	0.292085	0.330589	1	1	0.435392	0.423981	0.830456	0.741339	0.386528	0.338525	3.51356e+07	1.02626e+07	2.80979e+07	9.28886e+06	4.43553e+07	1.04177e+06	2.9634e+07	4.65156e+06	416.605	31.021	61.6784
PFDN5	Q99471	Prefoldin subunit 5 OS=Homo sapiens OX=9606 GN=PFDN5 PE=1 SV=2	718	0.116753	29	62	4	4	154	17.3	6.33	205	2959.16	85	19.77	0	32.435	Met-loss+Acetyl [N-Term]	1.14672	1.46783	-1.70711	-2.18514	0.197513	0.553681	-0.771556	-1.12772	1.14672	1.46783	0.585785	0.457637	1	1	1	0.525346	0.861344	0.381044	0.524048	0.296223	2.98404e+06	1.74801e+06	2.60224e+06	1.19088e+06	2.96205e+06	808702	1.95924e+06	555586	299.957	48.7189	71.3566
WARS1	P23381	Tryptophan--tRNA ligase, cytoplasmic OS=Homo sapiens OX=9606 GN=WARS1 PE=1 SV=2	719	0.116561	30	183	9	9	471	53.1	6.23	999	9573.95	231	66.86	0	64.926		1.06545	-1.27598	-1.90756	-1.40314	0.0914579	-0.351606	-0.931727	-0.488664	1.06545	0.783711	0.52423	0.712685	1	1	0.0932677	1	0.822001	0.243052	0.04345	0.294099	2.13708e+07	1.12032e+07	2.00581e+07	1.42951e+07	5.63739e+06	2.17093e+06	7.60541e+06	3.25669e+06	159.987	130.425	92.7645
AFUA_6G03210	Q4WD20	Conidiation-specific protein (Con-10), putative OS=Neosartorya fumigata (strain ATCC MYA-4609 / Af293 / CBS 101355 / FGSC A1100) OX=330879 GN=AFUA_6G03210 PE=4 SV=1	720	0.116386	46	21	3	3	83	8.8	6.55	152	922.59	31	12.02	0	26.25	Met-loss [N-Term]	112.558	-10.7886	-760.989	1.59574	6.81453	-3.43143	-9.57173	0.674223	112.558	0.0926908	0.00131408	1.59574	0.0904164	0.217395	0.0637	1	0.308072	0.372988	0.304859	0.737038	7.9293e+06	10419.7	70446.3	112414	1.16646e+07	5152.86	98573.4	176208	1053.7	50.2467	67.4975
VPS25	Q9BRG1	Vacuolar protein-sorting-associated protein 25 OS=Homo sapiens OX=9606 GN=VPS25 PE=1 SV=1	721	0.11625	31	66	6	6	176	20.7	6.34	163	3098.93	66	22.96	0	30.559	Acetyl [N-Term]; Met-loss+Acetyl [N-Term]	1.04665	1.33479	-2.80242	-3.57394	0.0657732	0.416613	-1.48667	-1.83751	1.04665	1.33479	0.356834	0.279803	1	1	0.615893	0.322981	0.96533	0.500609	0.457816	0.296741	4.03656e+06	1.44038e+06	3.85666e+06	1.07911e+06	5.46083e+06	431978	3.94631e+06	727502	397.037	24.4832	43.6681
PRDX2	P32119	Peroxiredoxin-2 OS=Homo sapiens OX=9606 GN=PRDX2 PE=1 SV=5	722	0.11596	14	164	3	2	198	21.9	5.97	805	7813.28	225	101.81	0	12.765		1.53029	-2.78805	-6.5332	-1.53126	0.61381	-1.47926	-2.70779	-0.614722	1.53029	0.358673	0.153064	0.653056	1	0.616447	0.216435	1	0.645981	0.455942	0.29303	0.528652	1.15246e+06	176400	753095	491813	1.38527e+06	185453	163533	636048	108.361	8.09313	420.872
SRSF2	J3KP15	Serine/arginine-rich splicing factor 2 (Fragment) OS=Homo sapiens OX=9606 GN=SRSF2 PE=1 SV=8	723	0.115489	32	48	5	5	133	15.4	10.95	448	3309.33	74	30.97	0	37.031	Met-loss+Acetyl [N-Term]; Acetyl [N-Term]	-1.4753	-1.32324	-2.38028	-2.65381	-0.561006	-0.404071	-1.25113	-1.40806	0.67783	0.755723	0.420119	0.376817	1	1	0.371937	0.403181	0.599654	0.444917	0.232671	0.283852	4.46012e+06	1.87378e+06	6.58e+06	2.47946e+06	3.15664e+06	445791	5.62546e+06	1.15624e+06	160.94	21.2189	165.532
BLMH	Q13867	Bleomycin hydrolase OS=Homo sapiens OX=9606 GN=BLMH PE=1 SV=1	724	0.115253	19	276	7	7	455	52.5	6.27	856	11712.6	304	52.15	0	44.233		2.06923	6.47821	1.20478	-2.5986	1.04909	2.6956	0.26877	-1.37773	2.06923	6.47821	1.20478	0.384823	0.0493826	0.0353838	1	0.0680233	0.0259034	0.0476902	0.615284	0.046859	4.49977e+07	5.42124e+07	2.17462e+07	8.36842e+06	9.16271e+06	2.78657e+07	7.19785e+06	3.84033e+06	154.976	156.097	106.46
YARS1	P54577	Tyrosine--tRNA ligase, cytoplasmic OS=Homo sapiens OX=9606 GN=YARS1 PE=1 SV=4	725	0.114564	23	263	11	11	528	59.1	7.05	1167	13370.9	355	101.93	0	63.566		1.04735	1.04718	-3.2287	-3.2282	0.066739	0.0665127	-1.69095	-1.69073	1.04735	1.04718	0.309722	0.309771	1	1	0.372022	0.300046	0.956086	0.897394	0.314536	0.253648	2.24869e+07	6.9647e+06	2.14704e+07	6.65089e+06	2.33556e+07	1.37336e+06	1.89076e+07	3.71141e+06	343.494	57.0552	68.1488
TMED2	Q15363	Transmembrane emp24 domain-containing protein 2 OS=Homo sapiens OX=9606 GN=TMED2 PE=1 SV=1	726	0.113433	24	95	3	3	201	22.7	5.17	685	6302.93	123	48.76	0	12.126		1.22594	2.15025	-1.73618	-3.04519	0.293886	1.1045	-0.795915	-1.60653	1.22594	2.15025	0.575978	0.328387	1	0.156111	1	0.507006	0.860199	0.0862125	0.621827	0.40726	1.1012e+07	6.34266e+06	8.9825e+06	2.94974e+06	1.49924e+07	2.20467e+06	1.12115e+07	1.36817e+06	386.25	17.9631	46.9914
RNH1	P13489	Ribonuclease inhibitor OS=Homo sapiens OX=9606 GN=RNH1 PE=1 SV=2	727	0.112798	26	200	8	8	461	49.9	4.82	1504	11533.2	283	92.81	0	57.277		1.38519	1.32103	-3.12214	-2.97753	0.470083	0.401662	-1.64254	-1.57411	1.38519	1.32103	0.320293	0.335849	1	1	0.457261	0.326193	0.735837	0.378866	0.375533	0.256732	2.12469e+07	6.80525e+06	1.53387e+07	5.15147e+06	2.50913e+07	942699	1.30638e+07	2.74011e+06	413.309	42.3969	69.5332
PRKAR2A	P13861	cAMP-dependent protein kinase type II-alpha regulatory subunit OS=Homo sapiens OX=9606 GN=PRKAR2A PE=1 SV=2	728	0.112277	18	252	5	5	404	45.5	5.07	1894	14427.6	327	113.62	0	42.564		1.1178	1.5767	-2.11959	-2.98977	0.160656	0.656904	-1.08378	-1.58003	1.1178	1.5767	0.47179	0.334474	1	0.47307	0.784785	0.341768	0.894971	0.155381	0.425269	0.270002	1.32987e+07	6.2742e+06	1.18973e+07	3.97934e+06	1.3713e+07	418493	1.04857e+07	2.2351e+06	328.656	56.4026	65.1152
ECHS1	P30084	Enoyl-CoA hydratase, mitochondrial OS=Homo sapiens OX=9606 GN=ECHS1 PE=1 SV=4	729	0.111724	30	108	7	7	290	31.4	8.07	726	4977.3	145	39.29	0	36.242		1.18647	1.58658	-7.27622	-9.72991	0.246679	0.665917	-2.86319	-3.28243	1.18647	1.58658	0.137434	0.102776	1	0.364651	0.226624	0.162468	0.878665	0.121414	0.324433	0.266644	1.32192e+07	1.81677e+06	1.11416e+07	1.14509e+06	1.75895e+07	339203	1.34155e+07	486722	490.303	29.2337	61.0448
PAK2	Q13177	Serine/threonine-protein kinase PAK 2 OS=Homo sapiens OX=9606 GN=PAK2 PE=1 SV=3	730	0.111164	25	233	10	7	524	58	5.96	323	9570.59	274	59.39	0	49.579	Met-loss+Acetyl [N-Term]	1.12112	1.26534	-2.86549	-3.23411	0.164944	0.339528	-1.51878	-1.69337	1.12112	1.26534	0.34898	0.309204	1	1	0.499946	0.329808	0.900949	0.566623	0.379655	0.279243	8.25852e+06	2.88206e+06	7.3663e+06	2.27769e+06	9.41895e+06	598529	6.87097e+06	1.56799e+06	368.238	52.6909	55.878
VAPA	Q9P0L0	Vesicle-associated membrane protein-associated protein A OS=Homo sapiens OX=9606 GN=VAPA PE=1 SV=3	731	0.11004	20	137	5	5	249	27.9	8.62	535	6693.53	155	44.36	0	35.794		-1.33366	-1.15587	-2.21219	-2.55247	-0.415396	-0.208974	-1.14547	-1.3519	0.749814	0.865153	0.452041	0.391777	1	1	0.962226	0.328997	0.754698	0.714925	0.551103	0.222385	8.06432e+06	3.6454e+06	1.07551e+07	4.21359e+06	1.15319e+07	2.3755e+06	7.80776e+06	808780	320.551	22.9198	19.2635
DPYSL2	Q16555	Dihydropyrimidinase-related protein 2 OS=Homo sapiens OX=9606 GN=DPYSL2 PE=1 SV=1	732	0.11	22	286	10	10	572	62.3	6.38	1227	12781.8	358	82.85	0	63.862		1.04135	1.09631	-2.30957	-2.43146	0.058458	0.132655	-1.20762	-1.28182	1.04135	1.09631	0.432981	0.411276	1	1	0.671033	0.467609	0.961109	0.743461	0.405177	0.299695	4.11375e+07	1.78118e+07	3.95039e+07	1.6247e+07	4.3377e+07	2.66589e+06	3.30519e+07	7.25217e+06	317.977	49.8049	62.6007
GARS1	A0A6Q8PGZ8	Diadenosine tetraphosphate synthetase OS=Homo sapiens OX=9606 GN=GARS1 PE=1 SV=1	733	0.107114	21	380	12	12	745	83.8	7.17	1130	16576.3	415	99.85	0	60.005		-1.01662	-1.06179	-2.46082	-2.35613	-0.023779	-0.0865015	-1.29914	-1.23642	0.983653	0.941804	0.406368	0.424425	1	1	0.53075	0.496317	0.983073	0.85002	0.34476	0.306828	2.51613e+07	1.02247e+07	2.55794e+07	1.08565e+07	2.40514e+07	2.40193e+06	2.12386e+07	4.86595e+06	294.698	57.8989	67.7972
DDAH2	O95865	N(G),N(G)-dimethylarginine dimethylaminohydrolase 2 OS=Homo sapiens OX=9606 GN=DDAH2 PE=1 SV=1	734	0.106947	24	127	4	4	285	29.6	6.01	415	5226.72	154	37.55	0	23.148		1.08856	1.24844	-1.50048	-1.72085	0.122425	0.320123	-0.585422	-0.78312	1.08856	1.24844	0.666455	0.581109	1	0.983412	1	1	0.90523	0.157406	0.545995	0.392278	4.73656e+06	3.1567e+06	4.35121e+06	2.52852e+06	4.13993e+06	333908	3.2522e+06	530011	256.454	48.7244	79.5694
PLG	P00747	Plasminogen OS=Homo sapiens OX=9606 GN=PLG PE=1 SV=2	735	0.106741	33	262	20	20	810	90.5	7.24	1034	11115.4	382	101.62	0	131.741		359.222	784.64	-3.2095	-7.01043	8.48873	9.61589	-1.68235	-2.8095	359.222	784.64	0.311575	0.142645	0.0805317	0.043243	0.603963	0.290358	0.341806	0.20791	0.508038	0.407881	6.42969e+07	2.00333e+07	178989	25531.8	1.03044e+08	2.30973e+07	286568	25779.5	866.766	2.7846	43.1659
ALDH16A1	Q8IZ83	Aldehyde dehydrogenase family 16 member A1 OS=Homo sapiens OX=9606 GN=ALDH16A1 PE=1 SV=2	736	0.106434	22	388	12	12	802	85.1	6.79	2137	17989.8	583	169.6	0	83.499		1.17727	1.37864	3.95284	3.37549	0.235451	0.463243	1.98289	1.7551	1.17727	1.37864	3.95284	3.37549	1	1	0.165112	0.0252348	0.886727	0.51616	0.1637	0.0221447	6.96393e+06	2.75273e+07	5.9153e+06	1.9967e+07	1.00069e+07	1.8359e+07	6.56573e+06	1.35129e+06	122.586	4.37528	11.4554
IFITM2	E9PQN9	Interferon-induced transmembrane protein 2 OS=Homo sapiens OX=9606 GN=IFITM2 PE=1 SV=1	737	0.10625	14	85	1	1	112	12.4	7.91	399	3590.24	101	8.94	0	13.296		-1.35168	1.19213	1.02908	-1.56585	-0.434752	0.253543	0.0413527	-0.646943	0.739821	1.19213	1.02908	0.638632	1	1	1	1	0.746856	0.418297	0.964587	0.58778	1.87401e+06	1.92851e+06	2.53307e+06	1.6177e+06	1.96352e+06	369598	2.65261e+06	469041	207.351	25.1153	50.2869
CPNE2	Q96FN4	Copine-2 OS=Homo sapiens OX=9606 GN=CPNE2 PE=1 SV=3	738	0.106095	17	342	7	7	548	61.2	6.07	1041	14004.2	348	57.38	0	38.837		-1.03821	1.66232	-1.05285	-1.81705	-0.0540988	0.733201	-0.0743005	-0.8616	0.963196	1.66232	0.949803	0.550342	1	0.260045	1	0.89606	0.954162	0.0953325	0.913855	0.386023	8.66092e+06	8.22616e+06	8.99186e+06	4.94859e+06	6.23367e+06	1.97124e+06	6.9974e+06	1.71175e+06	203.838	50.2578	83.0409
SYNCRIP	A0A7I2YQN2	Heterogeneous nuclear ribonucleoprotein Q OS=Homo sapiens OX=9606 GN=SYNCRIP PE=4 SV=1	739	0.106007	19	313	9	6	561	62.5	7.56	634	11683.1	337	58.74	0	43.347		1.14624	1.13217	-3.36827	-3.32692	0.196914	0.179094	-1.75201	-1.73419	1.14624	1.13217	0.296888	0.300578	1	1	0.450179	0.351594	0.893854	0.704488	0.394358	0.304865	1.01624e+07	3.0171e+06	8.86584e+06	2.66488e+06	1.2977e+07	297831	9.01563e+06	1.46708e+06	406.818	33.7981	52.8995
EEF1D	P29692	Elongation factor 1-delta OS=Homo sapiens OX=9606 GN=EEF1D PE=1 SV=5	740	0.105694	30	99	7	7	281	31.1	5.01	637	4369.37	171	44.74	0	53.285	Met-loss+Acetyl [N-Term]	1.09501	1.15354	-2.33915	-2.46417	0.130941	0.206063	-1.22598	-1.3011	1.09501	1.15354	0.427507	0.405816	1	1	0.572623	0.25149	0.895268	0.644914	0.351012	0.163607	2.42929e+07	1.03854e+07	2.21851e+07	9.00308e+06	2.27887e+07	1.48417e+06	1.25938e+07	4.57745e+06	307.17	61.4944	73.9201
COPS8	E9PGT6	COP9 signalosome complex subunit 8 OS=Homo sapiens OX=9606 GN=COPS8 PE=1 SV=1	741	0.105607	29	63	3	3	173	19.3	5.53	503	3425.63	114	21.33	0	26.807		1.08634	1.18702	-3.05513	-3.33826	0.119479	0.247346	-1.61123	-1.7391	1.08634	1.18702	0.327319	0.299557	1	1	0.494652	0.390653	0.935475	0.649424	0.398499	0.339692	2.62714e+06	859912	2.41833e+06	724429	3.23525e+06	202652	2.67397e+06	433302	383.702	37.8356	53.9759
AFUA_5G14210	Q4WW28	Glucose repressible protein Grg1, putative OS=Neosartorya fumigata (strain ATCC MYA-4609 / Af293 / CBS 101355 / FGSC A1100) OX=330879 GN=AFUA_5G14210 PE=4 SV=1	742	0.105507	28	26	1	1	69	7.4	7.58	305	2252.12	88	25.74	0	26.981		2.52935	3.254	-4.59106	-5.90638	1.33877	1.70221	-2.19883	-2.56227	2.52935	3.254	0.217815	0.169309	0.733587	0.375933	0.339609	0.153108	0.491051	0.319959	0.373371	0.196152	3.76635e+07	8.20365e+06	1.48906e+07	2.5211e+06	5.02734e+07	8.35525e+06	1.36266e+07	2.33561e+06	605.017	57.4244	51.7973
AGTRAP	Q6RW13-2	Isoform 2 of Type-1 angiotensin II receptor-associated protein OS=Homo sapiens OX=9606 GN=AGTRAP	743	0.104342	26	61	3	3	152	16.7	6.28	331	1658.09	79	10.62	0	16.307		1.1492	1.73078	1.52652	1.01357	0.200624	0.791423	0.61025	0.0194499	1.1492	1.73078	1.52652	1.01357	1	0.559951	1	1	0.883977	0.221579	0.532159	0.983866	2.76053e+06	4.21402e+06	2.40215e+06	2.43475e+06	3.17607e+06	1.87138e+06	2.41935e+06	1.01836e+06	215.846	13.8659	50.7483
OLA1	Q9NTK5	Obg-like ATPase 1 OS=Homo sapiens OX=9606 GN=OLA1 PE=1 SV=2	744	0.103535	25	164	9	9	396	44.7	7.81	850	8639.26	208	74.69	0	44.984		1.2737	1.22607	-1.14181	-1.09912	0.349028	0.294045	-0.191329	-0.136345	1.2737	1.22607	0.875799	0.909821	1	1	1	1	0.521258	0.377765	0.719255	0.611681	7.13906e+07	6.25238e+07	5.60496e+07	5.09951e+07	3.52283e+07	1.8527e+07	1.38125e+07	7.91975e+06	185.71	79.1557	90.6665
HSD17B11	Q8NBQ5	Estradiol 17-beta-dehydrogenase 11 OS=Homo sapiens OX=9606 GN=HSD17B11 PE=1 SV=3	745	0.103	30	103	7	7	300	32.9	9.07	348	4989.25	147	41.3	0	40.974		1.00895	1.49966	-3.48552	-5.18074	0.0128536	0.584636	-1.80138	-2.37316	1.00895	1.49966	0.286901	0.193023	1	1	0.481301	0.273143	0.993809	0.57427	0.433502	0.324105	9.27652e+06	2.66144e+06	9.19424e+06	1.7747e+06	1.30259e+07	1.96332e+06	1.13304e+07	1.57038e+06	424.579	26.0576	35.3233
UQCR10	Q9UDW1	Cytochrome b-c1 complex subunit 9 OS=Homo sapiens OX=9606 GN=UQCR10 PE=1 SV=3	746	0.102857	27	24	1	1	63	7.3	9.47	90	1309.9	46	7.05	0	7.401		1.19536	1.78013	-12.7936	-19.0521	0.257451	0.831982	-3.67735	-4.25188	1.19536	1.78013	0.0781641	0.0524876	1	1	0.203583	0.163125	0.896819	0.653009	0.374322	0.346794	1.70213e+06	133045	1.42394e+06	74739.2	2.71466e+06	176664	2.19098e+06	110178	580.148	6.44926	26.0732
COPZ1	F8W156	Coatomer subunit zeta OS=Homo sapiens OX=9606 GN=COPZ1 PE=1 SV=1	747	0.102804	22	50	2	2	107	12	5.06	245	2807.88	76	17.91	0	14.246	Acetyl [N-Term]	1.20453	1.25445	-3.5319	-3.67828	0.268475	0.32706	-1.82045	-1.87903	1.20453	1.25445	0.283133	0.271866	1	1	0.414932	0.336839	0.857703	0.645014	0.377681	0.316465	3.57078e+06	1.01101e+06	2.96445e+06	805933	4.47145e+06	112436	3.19132e+06	705216	417.915	35.8483	59.2694
PLEK	P08567	Pleckstrin OS=Homo sapiens OX=9606 GN=PLEK PE=1 SV=3	748	0.1026	19	189	5	5	350	40.1	8.28	941	7428.55	260	73.7	0	40.799		1.51698	2.71023	-2.01968	-3.60835	0.601202	1.43841	-1.01413	-1.85134	1.51698	2.71023	0.495127	0.277135	1	0.00352734	1	0.343624	0.725431	0.00253689	0.563736	0.318083	1.53177e+07	7.58424e+06	1.00975e+07	2.79837e+06	2.12871e+07	986283	1.10698e+07	737253	445.68	26.4729	41.3215
VNN2	O95498	Vascular non-inflammatory molecule 2 OS=Homo sapiens OX=9606 GN=VNN2 PE=1 SV=3	749	0.102	26	204	7	7	520	58.5	6.52	232	4715.46	169	16.02	0	32.831		1.1943	1.24251	-1.59232	-1.65661	0.256161	0.313263	-0.671131	-0.728234	1.1943	1.24251	0.628014	0.603643	1	1	1	1	0.817353	0.480457	0.529498	0.462812	1.33258e+07	8.36876e+06	1.11578e+07	6.73534e+06	1.24123e+07	1.35911e+06	8.8195e+06	3.37711e+06	277.198	41.2724	85.4661
VPS37B	Q9H9H4	Vacuolar protein sorting-associated protein 37B OS=Homo sapiens OX=9606 GN=VPS37B PE=1 SV=1	750	0.101684	18	161	4	4	285	31.3	7.34	846	7944.16	189	43.05	0	22.152		1.52603	2.31489	1.73085	1.14101	0.609784	1.21094	0.791478	0.190317	1.52603	2.31489	1.73085	1.14101	1	0.0214823	0.662878	1	0.61985	0.0130069	0.262327	0.823807	4.07391e+06	7.05131e+06	2.66961e+06	3.04606e+06	3.64001e+06	1.549e+06	2.69794e+06	496928	194.877	31.7429	63.6665
MESD	Q14696	LRP chaperone MESD OS=Homo sapiens OX=9606 GN=MESD PE=1 SV=2	751	0.10141	21	113	5	5	234	26.1	7.78	155	5046.44	81	34.59	0	26.443		1.13887	1.14979	-1.70368	-1.72002	0.1876	0.201371	-0.768657	-0.782428	1.13887	1.14979	0.586964	0.581388	1	1	1	1	0.892095	0.683331	0.610564	0.437257	1.30947e+07	7.68613e+06	1.1498e+07	6.68481e+06	1.68583e+07	2.04739e+06	9.06098e+06	3.37869e+06	334.152	28.6344	40.5035
CYBRD1	Q53TN4	Plasma membrane ascorbate-dependent reductase CYBRD1 OS=Homo sapiens OX=9606 GN=CYBRD1 PE=1 SV=1	752	0.101364	13	223	4	4	286	31.6	8.76	1047	11653.6	309	106.92	0	31.994		1.01302	1.19601	-2.11059	-2.49185	0.018656	0.258224	-1.07765	-1.31722	1.01302	1.19601	0.4738	0.401308	1	1	0.873075	0.552342	0.988846	0.639367	0.470435	0.363777	1.85926e+07	8.80916e+06	1.83537e+07	7.36548e+06	2.12561e+07	998615	1.79478e+07	4.83818e+06	324.453	37.6705	57.8824
EIF2S3	P41091	Eukaryotic translation initiation factor 2 subunit 3 OS=Homo sapiens OX=9606 GN=EIF2S3 PE=1 SV=3	753	0.101356	23	208	8	8	472	51.1	8.4	1473	13544.7	370	94.84	0	69.135	Acetyl [N-Term]; Met-loss+Acetyl [N-Term]	1.07131	-1.0156	-3.49067	-3.20827	0.0993696	-0.0223384	-1.8035	-1.6818	1.07131	0.984635	0.286478	0.311694	1	1	0.409888	0.30686	0.941688	0.956079	0.369617	0.258038	1.46003e+07	4182659	1.36285e+07	4.24793e+06	1.78623e+07	292298	1.2183e+07	1.90676e+06	383.803	33.3666	60.7531
LRR	A0A3B3ISV5	Uncharacterized protein OS=Homo sapiens OX=9606 PE=4 SV=1	754	0.101333	17	152	4	4	255	28.6	8.18	485	7394.48	182	50.89	0	27.047		1.12484	1.55154	-1.35203	-1.86492	0.169716	0.633697	-0.435129	-0.89911	1.12484	1.55154	0.739627	0.536217	1	0.204321	1	0.90725	0.879025	0.0647387	0.648399	0.407859	7.94751e+06	5.8782e+06	7.06548e+06	3.78863e+06	7.20437e+06	1.06462e+06	6.06871e+06	956418	263.076	51.0223	72.331
NUDT1	P36639	7,8-dihydro-8-oxoguanine triphosphatase OS=Homo sapiens OX=9606 GN=NUDT1 PE=1 SV=3	755	0.100508	22	90	4	4	197	22.5	5.27	448	4454.59	117	35.21	0	20.526		-1.04653	1.63116	-3.12493	-5.33443	-0.0656074	0.705902	-1.64382	-2.41533	0.955543	1.63116	0.320007	0.187462	1	0.459456	0.526143	0.217656	0.965625	0.162165	0.432443	0.262856	4.83124e+06	1.54603e+06	5.05601e+06	947808	6.51511e+06	371665	5.44455e+06	477916	399.043	40.3265	28.8842
GSTK1	E9PFN5	Glutathione S-transferase kappa OS=Homo sapiens OX=9606 GN=GSTK1 PE=1 SV=1	756	0.100211	28	68	4	4	190	21.7	8.73	539	4428.62	136	40.8	0	30.134		1.26529	4.81397	-7.31601	-27.8347	0.339474	2.26723	-2.87106	-4.79881	1.26529	4.81397	0.136686	0.0359264	1	0.00513567	0.218253	0.0987264	0.832326	0.00582187	0.313309	0.236885	1.03485e+07	1.4145e+06	8.17873e+06	293832	1.34241e+07	265071	9.82214e+06	246120	509.816	28.9428	74.9232
MYADM	C9JJV6	Myeloid-associated differentiation marker (Fragment) OS=Homo sapiens OX=9606 GN=MYADM PE=1 SV=8	757	0.1	20	73	2	2	146	15.9	8.65	722	242.97	176	44.95	0	31.849		-1.05942	1.99246	-1.74669	-3.68701	-0.0832789	0.994547	-0.804624	-1.88245	0.94391	1.99246	0.572511	0.271223	1	0.00946433	1	0.355806	0.954901	0.00470636	0.570888	0.334894	4.60593e+06	2.63694e+06	4.87962e+06	1.32346e+06	5.53001e+06	121003	5.61041e+06	380946	326.96	39.5794	44.522
DDOST	P39656	Dolichyl-diphosphooligosaccharide--protein glycosyltransferase 48 kDa subunit OS=Homo sapiens OX=9606 GN=DDOST PE=1 SV=4	758	0.0993421	30	151	8	8	456	50.8	6.55	852	6798.32	222	59.08	0	53.985		-1.0083	1.28295	-3.79208	-4.90545	-0.0119287	0.359467	-1.92299	-2.29439	0.991766	1.28295	0.263707	0.203855	1	1	0.421792	0.26557	0.994033	0.45189	0.405551	0.30466	2.60101e+07	6.85906e+06	2.62261e+07	5.34631e+06	3.57058e+07	669908	3.05874e+07	3.07481e+06	417.256	26.9915	40.1003
HMGA1	P17096-2	Isoform HMG-Y of High mobility group protein HMG-I/HMG-Y OS=Homo sapiens OX=9606 GN=HMGA1	759	0.0984375	15	63	3	2	96	10.7	10.32	137	2666.54	57	15.59	0	7.945		-2.03445	-7.22464	2.76809	9.82991	-1.02464	-2.85293	1.46889	3.29718	0.491533	0.138415	2.76809	9.82991	0.790436	0.00251228	0.155212	0.00207286	0.404956	0.00358367	0.113995	0.00341729	282625	782332	574987	5.65207e+06	406015	139432	362700	1.36835e+06	41.1033	0.579345	4.82712
S100A12	P80511	Protein S100-A12 OS=Homo sapiens OX=9606 GN=S100A12 PE=1 SV=2	760	0.0977174	29	31	3	3	92	10.6	6.25	61	1355.91	31	7.06	0	18.643		3.05354	1.35014	-6.10854	-2.70092	1.61048	0.433106	-2.61083	-1.43345	3.05354	1.35014	0.163705	0.370244	0.599139	1	0.297484	0.17164	0.482452	0.49027	0.388339	0.123019	4.9341e+06	807737	1.61586e+06	598263	7.37863e+06	437472	883199	193114	676.434	34.0278	33.7497
STXBP2	Q15833	Syntaxin-binding protein 2 OS=Homo sapiens OX=9606 GN=STXBP2 PE=1 SV=2	761	0.0965261	27	212	12	12	593	66.4	6.55	943	10879.8	273	80.15	0	70.223		1.06466	1.85278	-2.61362	-4.54836	0.090393	0.889688	-1.38605	-2.18535	1.06466	1.85278	0.38261	0.219859	1	0.162278	0.549652	0.207847	0.943688	0.0721882	0.380923	0.227109	1.71086e+07	6.54593e+06	1.60695e+07	3.53304e+06	1.8496e+07	1.93426e+06	1.5202e+07	938420	355.375	49.8777	69.359
HPCAL1	P37235	Hippocalcin-like protein 1 OS=Homo sapiens OX=9606 GN=HPCAL1 PE=1 SV=3	762	0.0961658	16	116	3	3	193	22.3	5.35	303	4653.7	77	9.17	0	11.596		-1.09695	1.01308	-1.67841	-1.86522	-0.133504	0.0187536	-0.747091	-0.899348	0.911615	1.01308	0.595804	0.536129	1	1	1	0.909111	0.901925	0.961986	0.475542	0.408804	3.55434e+06	2.11769e+06	3.89895e+06	2.09034e+06	3.13837e+06	399875	3.29187e+06	844204	246.175	62.7777	56.804
DBNL	Q9UJU6	Drebrin-like protein OS=Homo sapiens OX=9606 GN=DBNL PE=1 SV=1	763	0.0960698	27	153	8	8	430	48.2	5.05	1411	10184.6	203	77.35	0	67.163		-1.02314	1.23543	-2.30284	-2.91083	-0.0329993	0.305018	-1.20341	-1.54143	0.977386	1.23543	0.434247	0.343545	1	1	0.681386	0.342269	0.978092	0.580955	0.409995	0.263792	8.68505e+06	3.77145e+06	8.88599e+06	3.05274e+06	9.23252e+06	692584	7.52841e+06	1.95644e+06	316.883	45.9515	64.3827
SEPTIN11	D6RER5	Septin OS=Homo sapiens OX=9606 GN=SEPTIN11 PE=1 SV=1	764	0.0959259	14	296	6	4	432	49.8	6.68	889	14608	366	66.07	0	35.575	Met-loss+Acetyl [N-Term]	-1.08626	1.21718	-1.93864	-2.56322	-0.11937	0.283542	-0.955045	-1.35796	0.92059	1.21718	0.515826	0.390134	1	1	0.753387	0.315425	0.897923	0.57296	0.359759	0.214166	8.38645e+06	4.32595e+06	9.10986e+06	3.55407e+06	6.74891e+06	872262	6.20906e+06	1.99856e+06	253.295	53.8154	89.4698
STX11	O75558	Syntaxin-11 OS=Homo sapiens OX=9606 GN=STX11 PE=1 SV=1	765	0.095331	19	144	4	4	287	33.2	6.55	216	5609.64	150	41.33	0	24.96		1.15671	1.6251	-1.96828	-2.7653	0.210028	0.700524	-0.976938	-1.46743	1.15671	1.6251	0.508057	0.361625	1	0.131562	0.996344	0.463461	0.876427	0.0460811	0.486683	0.34005	1.19757e+07	6.08431e+06	1.03532e+07	3.74397e+06	1.33289e+07	244483	1.04854e+07	1.39774e+06	339.302	35.977	71.6136
PSMD3	O43242	26S proteasome non-ATPase regulatory subunit 3 OS=Homo sapiens OX=9606 GN=PSMD3 PE=1 SV=2	766	0.0950562	18	282	8	8	534	60.9	8.44	1360	14181.1	314	111.16	0	54.32		1.08309	1.15316	-4.24702	-4.52177	0.115159	0.205596	-2.08645	-2.17689	1.08309	1.15316	0.235459	0.221152	1	1	0.349654	0.263601	0.939398	0.658245	0.364768	0.286915	1.89932e+07	4.47212e+06	1.75361e+07	3.87814e+06	2.46196e+07	330264	1.91528e+07	2.13134e+06	422.616	38.7343	46.4948
PRMT5	O14744	Protein arginine N-methyltransferase 5 OS=Homo sapiens OX=9606 GN=PRMT5 PE=1 SV=4	767	0.0946311	22	274	13	13	637	72.6	6.29	1049	10938.4	297	69.32	0	59.941	Acetyl [N-Term]; Met-loss+Acetyl [N-Term]	1.06054	1.24476	-2.56504	-3.01059	0.0848016	0.315866	-1.35898	-1.59005	1.06054	1.24476	0.389857	0.332161	1	1	0.622876	0.407695	0.951298	0.515135	0.423239	0.324127	2.21173e+07	8.62259e+06	2.08547e+07	6.92712e+06	2.62037e+07	1.1821e+06	2.11079e+07	3.94436e+06	357.34	33.9533	62.2268
AP2B1	P63010	AP-2 complex subunit beta OS=Homo sapiens OX=9606 GN=AP2B1 PE=1 SV=1	768	0.0940128	23	383	18	8	937	104.5	5.38	1465	18806.4	464	130.3	0	91.646		1.08874	1.78539	-1.0111	-1.65807	0.122664	0.836239	-0.0159273	-0.729502	1.08874	1.78539	0.989021	0.603112	1	0.0631039	1	1	0.919526	0.026385	0.984426	0.548894	1.18956e+07	1.1765e+07	1.0926e+07	6.58959e+06	1.08715e+07	680976	1.12078e+07	2.51825e+06	236.342	40.6071	69.7255
UQCRC1	P31930	Cytochrome b-c1 complex subunit 1, mitochondrial OS=Homo sapiens OX=9606 GN=UQCRC1 PE=1 SV=3	769	0.0939167	28	161	9	9	480	52.6	6.37	892	8369.06	266	86.64	0	65.758		1.56836	5.95579	-69.2078	-262.814	0.649258	2.57429	-6.11286	-8.0379	1.56836	5.95579	0.0144492	0.00380498	1	0.224948	0.115641	0.0817185	0.758262	0.289541	0.35345	0.328422	2.00983e+07	290405	1.28148e+07	48760.1	3.27096e+07	336873	1.98823e+07	65186.3	695.909	3.01635	26.3762
PDHA1	P08559	Pyruvate dehydrogenase E1 component subunit alpha, somatic form, mitochondrial OS=Homo sapiens OX=9606 GN=PDHA1 PE=1 SV=3	770	0.0930769	33	110	10	10	390	43.3	8.06	330	4945.8	151	43.85	0	43.358		1.24275	-1.06249	-12.7485	-9.65494	0.313536	-0.0874494	-3.67225	-3.27127	1.24275	0.941185	0.0784407	0.103574	1	1	0.154053	0.182606	0.848373	0.826293	0.282861	0.298677	1.4933e+07	1.17136e+06	1.20161e+07	1.24455e+06	1.92257e+07	282179	1.56274e+07	461851	505.261	68.2948	36.681
VPS35	Q96QK1	Vacuolar protein sorting-associated protein 35 OS=Homo sapiens OX=9606 GN=VPS35 PE=1 SV=2	771	0.0929397	18	411	13	13	796	91.6	5.49	2497	24532.6	484	189.29	0	92.22	Met-loss [N-Term]	1.10758	1.44503	-2.45547	-3.20359	0.147409	0.531102	-1.296	-1.67969	1.10758	1.44503	0.407254	0.31215	1	0.680382	0.546543	0.306129	0.900824	0.180676	0.354159	0.257101	4.56617e+07	1.85959e+07	4.12266e+07	1.28689e+07	4.47653e+07	733478	3.66902e+07	6.08143e+06	327.572	48.2406	87.1585
FKBP2	P26885	Peptidyl-prolyl cis-trans isomerase FKBP2 OS=Homo sapiens OX=9606 GN=FKBP2 PE=1 SV=2	772	0.0926761	28	47	2	2	142	15.6	9.13	148	2205.25	68	22.84	0	8.524		1.15375	1.22207	-3.10931	-3.29343	0.206335	0.289331	-1.63659	-1.71959	1.15375	1.22207	0.321615	0.303635	1	1	0.405745	0.223775	0.860634	0.70111	0.33202	0.192401	4.50184e+06	1.44786e+06	3.90191e+06	1.18476e+06	4.7604e+06	589634	2.85632e+06	934173	361.946	52.2575	75.288
ADA	F5GWI4	Adenosine deaminase OS=Homo sapiens OX=9606 GN=ADA PE=1 SV=1	773	0.0925074	28	112	7	7	339	38.3	5.85	393	5474.33	133	28.97	0	34.825	Acetyl [N-Term]; Met-loss+Acetyl [N-Term]	-1.08553	1.07021	-2.32214	-2.69775	-0.118405	0.0978994	-1.21545	-1.43176	0.921205	1.07021	0.430638	0.370679	1	1	0.388995	0.212641	0.883321	0.842848	0.236403	0.152225	5.98024e+06	2.57532e+06	6.49176e+06	2.40636e+06	4.23213e+06	214294	3.76748e+06	1.36709e+06	248.87	75.6512	86.6409
SSR4	P51571	Translocon-associated protein subunit delta OS=Homo sapiens OX=9606 GN=SSR4 PE=1 SV=1	774	0.0924855	25	64	3	3	173	19	6.15	477	3985.76	133	30.66	0	30.618		1.13741	-1.15782	-4.09221	-3.10744	0.185748	-0.211405	-2.03288	-1.63573	1.13741	0.863695	0.244367	0.321809	1	1	0.440535	0.596387	0.923347	0.824686	0.447777	0.487763	3.29361e+06	804849	2.89572e+06	931867	5.11764e+06	305735	4.36817e+06	878700	464.331	10.1512	24.1687
RBBP4	Q09028	Histone-binding protein RBBP4 OS=Homo sapiens OX=9606 GN=RBBP4 PE=1 SV=3	775	0.0923294	18	218	7	7	425	47.6	4.89	1133	11711.7	246	77.91	0	39.085	Acetyl [N-Term]; Met-loss+Acetyl [N-Term]	-1.29129	1.3019	-2.16298	-3.63625	-0.368814	0.380618	-1.11302	-1.86245	0.774419	1.3019	0.462325	0.275008	1	1	0.541195	0.122874	0.668486	0.520354	0.301181	0.114424	1.1578e+07	5.35281e+06	1.49506e+07	4.11154e+06	8.85347e+06	2.05894e+06	9.0498e+06	2.25648e+06	241.251	59.1529	85.6056
ACAA1	H7C131	3-ketoacyl-CoA thiolase, peroxisomal (Fragment) OS=Homo sapiens OX=9606 GN=ACAA1 PE=1 SV=1	776	0.092	29	92	5	5	290	30.3	8.63	324	2543	130	24.06	0	24.337		1.09632	2.02348	-6.36004	-11.7388	0.132664	1.01684	-2.66904	-3.55321	1.09632	2.02348	0.157232	0.0851877	1	0.202217	0.220759	0.112937	0.925781	0.102811	0.294607	0.200644	3.01296e+06	473733	2.74826e+06	234118	3.64975e+06	9552.49	2.83845e+06	196722	444.228	25.1899	89.4806
DHX9	Q08211	ATP-dependent RNA helicase A OS=Homo sapiens OX=9606 GN=DHX9 PE=1 SV=4	777	0.0919843	18	649	19	19	1270	140.9	6.84	3196	32152.3	852	207	0	153.855		-1.05786	-1.06459	-2.48416	-2.46844	-0.0811481	-0.0903014	-1.31276	-1.3036	0.945305	0.939326	0.402551	0.405113	1	1	0.418865	0.429513	0.93655	0.818227	0.274934	0.279957	4.41067e+07	1.77552e+07	4.66587e+07	1.89021e+07	3.61108e+07	539569	3.76527e+07	8.07678e+06	267.39	54.4413	93.5421
PRSS3P2	Q8NHM4	Putative trypsin-6 OS=Homo sapiens OX=9606 GN=PRSS3P2 PE=5 SV=2	778	0.091498	20	113	2	1	247	26.5	6.01	37	2196.58	169	8.79	0	19.808		2.21602	2.19308	2.27288	2.29665	1.14797	1.13296	1.18452	1.19953	2.21602	2.19308	2.27288	2.29665	0.841022	0.106906	0.210529	0.576459	0.482734	0.0605601	0.124688	0.34574	1.78319e+06	4.05298e+06	804682	1.84807e+06	2.00356e+06	318753	891439	1.43853e+06	191.608	14.9962	45.4686
EBP	Q15125	3-beta-hydroxysteroid-Delta(8),Delta(7)-isomerase OS=Homo sapiens OX=9606 GN=EBP PE=1 SV=3	779	0.090913	17	123	4	4	230	26.3	7.9	764	8613.5	222	71.04	0	69.221	Met-loss+Acetyl [N-Term]	1.12384	1.37151	-4.28064	-5.22399	0.168436	0.455764	-2.09783	-2.38515	1.12384	1.37151	0.23361	0.191424	1	1	0.397156	0.306213	0.92482	0.571452	0.416582	0.365182	2.84514e+07	6.64653e+06	2.53162e+07	4.84615e+06	4.16207e+07	2.95378e+06	3.44978e+07	4.11509e+06	468.708	16.7323	37.7205
AP1B1	Q10567	AP-1 complex subunit beta-1 OS=Homo sapiens OX=9606 GN=AP1B1 PE=1 SV=2	780	0.0906955	19	453	15	5	949	104.6	5.06	1484	20590.1	576	158.59	0	80.277		1.15182	1.46047	-2.22406	-2.82003	0.203921	0.546434	-1.1532	-1.49571	1.15182	1.46047	0.449628	0.354606	1	0.5511	0.615226	0.331354	0.85258	0.15057	0.354738	0.247805	1.01979e+07	4.58526e+06	8.85368e+06	3.13957e+06	9.29573e+06	139188	7.18524e+06	1.40387e+06	312.126	60.8307	84.0674
RPL36A	J3KQN4	60S ribosomal protein L36a OS=Homo sapiens OX=9606 GN=RPL36A PE=1 SV=1	781	0.0906338	13	99	3	3	142	16.4	10.43	232	5258.19	145	47.97	0	15.179		-1.07061	1.49372	1.39757	-1.14426	-0.0984315	0.578907	0.48292	-0.194418	0.934048	1.49372	1.39757	0.873926	1	0.957642	1	1	0.951524	0.277193	0.69215	0.851111	6.33833e+06	8.85826e+06	6.78588e+06	5.93035e+06	9.54056e+06	3.74684e+06	7.24971e+06	1.49718e+06	248.528	18.3703	5.59312
RPL9	A0A2R8Y5Y7	60S ribosomal protein L9 OS=Homo sapiens OX=9606 GN=RPL9 PE=1 SV=1	782	0.0901818	16	124	3	3	220	25	9.74	402	5471.9	149	20.65	0	17.446		1.48052	1.37051	-3.44706	-3.19091	0.566104	0.454708	-1.78537	-1.67397	1.48052	1.37051	0.290103	0.31339	1	1	0.493127	0.418259	0.745391	0.481018	0.440206	0.350076	8.4792e+06	2.45984e+06	5.72718e+06	1.79484e+06	1.2121e+07	1.18261e+06	6.38034e+06	896627	486.687	20.7305	43.7448
XPO1	A0A7I2V461	Exportin-1 OS=Homo sapiens OX=9606 GN=XPO1 PE=4 SV=1	783	0.089375	26	363	21	21	1056	121.5	5.97	1296	15736.3	461	109.15	0	133.946		1.01307	1.26537	-3.32561	-4.15382	0.0187385	0.339559	-1.73362	-2.05444	1.01307	1.26537	0.300697	0.240742	1	1	0.435043	0.250738	0.989269	0.450397	0.377099	0.257563	2.35961e+07	7.09527e+06	2.32916e+07	5.60727e+06	2.8793e+07	227829	2.30148e+07	3.07601e+06	381.421	39.9965	53.7497
TPP1	O14773	Tripeptidyl-peptidase 1 OS=Homo sapiens OX=9606 GN=TPP1 PE=1 SV=2	784	0.089254	15	335	5	5	563	61.2	6.48	1714	13617.3	416	69.58	0	66.244		1.08799	1.61716	-3.27003	-4.86048	0.121669	0.693463	-1.7093	-2.2811	1.08799	1.61716	0.305807	0.205741	1	0.473732	0.403276	0.190237	0.925731	0.164258	0.344661	0.216975	2.06514e+07	6.31536e+06	1.89812e+07	3.90521e+06	2.31318e+07	1.69614e+06	1.77447e+07	1.77466e+06	376.886	28.5313	91.676
UBE2M	P61081	NEDD8-conjugating enzyme Ubc12 OS=Homo sapiens OX=9606 GN=UBE2M PE=1 SV=1	785	0.0891803	17	96	3	3	183	20.9	7.69	204	3457.4	91	16.11	0	10.6		-1.06999	1.01893	-2.58117	-2.81411	-0.097595	0.0270609	-1.36802	-1.49268	0.93459	1.01893	0.387422	0.355352	1	1	0.544214	0.387489	0.93644	0.949935	0.372249	0.289198	8.91952e+06	3.45561e+06	9.54378e+06	3.3914e+06	9.4249e+06	217265	8.57138e+06	1.65037e+06	312.864	50.177	59.8467
RPL34	P49207	60S ribosomal protein L34 OS=Homo sapiens OX=9606 GN=RPL34 PE=1 SV=3	786	0.0891453	7	149	1	1	117	13.3	11.47	637	6884.1	186	71.95	0.002	4.018		-1.34078	1.08868	1.40212	-1.04106	-0.423075	0.122584	0.487606	-0.0580525	0.745833	1.08868	1.40212	0.96056	1	1	1	1	0.679278	0.840607	0.59075	0.936988	1.09783e+07	1.53929e+07	1.47196e+07	1.4139e+07	9.17957e+06	9.34533e+06	1.13001e+07	3.88915e+06	156.257	39.6046	42.6686
A2M	P01023	Alpha-2-macroglobulin OS=Homo sapiens OX=9606 GN=A2M PE=1 SV=3	787	0.0891452	20	657	23	23	1474	163.2	6.46	2430	30541.6	781	178.06	0	128.176		4.0992	9.41743	1.29946	-1.76794	2.03534	3.23533	0.377917	-0.822072	4.0992	9.41743	1.29946	0.565629	0.145385	0.028838	1	0.81352	0.147954	0.0466503	0.632562	0.334386	4.97293e+07	6.46214e+07	1.21315e+07	6.8619e+06	3.57526e+07	3.48274e+07	6.73282e+06	4.89265e+06	272.547	78.1594	96.8212
ACP3	P15309	Prostatic acid phosphatase OS=Homo sapiens OX=9606 GN=ACP3 PE=1 SV=3	788	0.0890674	18	191	6	6	386	44.5	6.24	365	7306.51	187	52.72	0	25.821		1.06287	1.27914	-1.6058	-1.93256	0.0879606	0.355178	-0.683293	-0.95051	1.06287	1.27914	0.622742	0.517449	1	1	1	0.904332	0.940158	0.306058	0.524741	0.429788	1.38601e+07	8.63128e+06	1.30403e+07	6.7477e+06	1.29898e+07	760508	1.21297e+07	2.67652e+06	268.955	32.9558	91.4757
TMOD3	Q9NYL9	Tropomodulin-3 OS=Homo sapiens OX=9606 GN=TMOD3 PE=1 SV=1	789	0.0890625	19	165	6	6	352	39.6	5.19	1014	9109.85	223	59.24	0	35.224		1.06747	1.01849	-1.7234	-1.64433	0.0941936	0.0264355	-0.785257	-0.717499	1.06747	1.01849	0.580249	0.608151	1	1	1	1	0.934614	0.966487	0.509311	0.497889	9.45193e+06	5.48447e+06	8.85453e+06	5.38489e+06	9.48899e+06	351808	7.0978e+06	3.84233e+06	279.656	60.3516	48.75
MAT2A	P31153	S-adenosylmethionine synthase isoform type-2 OS=Homo sapiens OX=9606 GN=MAT2A PE=1 SV=1	790	0.0888608	13	270	4	4	395	43.6	6.48	1539	14087.8	464	83.84	0	42.155		1.07992	1.34189	-2.63102	-3.26926	0.110927	0.42427	-1.39562	-1.70896	1.07992	1.34189	0.380081	0.30588	1	1	0.498705	0.194905	0.919788	0.36239	0.348002	0.166543	1.91724e+07	7.28707e+06	1.77535e+07	5.43044e+06	1.92584e+07	2.16481e+06	1.24353e+07	2.2616e+06	332.982	51.7444	78.716
VAMP2	K7ENK9	Synaptobrevin-2 OS=Homo sapiens OX=9606 GN=VAMP2 PE=4 SV=1	791	0.0882353	25	24	1	1	68	7.8	8.79	289	2173.78	70	17.1	0	12.65		-1.36557	1.87406	-9.21508	-23.5828	-0.449504	0.906163	-3.204	-4.55966	0.732295	1.87406	0.108518	0.0424038	1	0.897536	0.250189	0.0789464	0.78347	0.406657	0.400803	0.179985	1.13047e+06	122676	1.54373e+06	65460	1.85785e+06	50856.8	1.57513e+06	94106.9	457.671	1.47593	14.788
PYGM	P11217	Glycogen phosphorylase, muscle form OS=Homo sapiens OX=9606 GN=PYGM PE=1 SV=6	792	0.0881829	11	675	10	1	842	97	7.03	2048	27821.3	789	195.57	0	50.487		54.2218	1.00411	-59.4636	-1.10118	5.7608	0.00591283	-5.89394	-0.139047	54.2218	1.00411	0.016817	0.908119	0.128567	1	0.125422	1	0.370323	0.989918	0.369615	0.699758	619594	10419.7	11427	10377.1	1.04463e+06	5152.86	3955.88	1896.69	13.7551	6.48124	1120.44
CSK	P41240	Tyrosine-protein kinase CSK OS=Homo sapiens OX=9606 GN=CSK PE=1 SV=1	793	0.088	24	165	10	10	450	50.7	7.06	765	8119.36	214	53.28	0	48.328		1.07941	1.38237	-2.88002	-3.68836	0.110245	0.467145	-1.52608	-1.88298	1.07941	1.38237	0.34722	0.271123	1	1	0.49126	0.309933	0.935605	0.278185	0.374851	0.291799	1.67597e+07	5.8193e+06	1.55267e+07	4.20965e+06	1.8985e+07	490140	1.60109e+07	2.1689e+06	365.423	46.5155	63.3411
DEK	H0Y993	DEK oncogene (DNA binding), isoform CRA_b OS=Homo sapiens OX=9606 GN=DEK PE=1 SV=2	794	0.0876842	17	196	6	6	380	43.2	8.56	771	9305.72	228	60.42	0	35.813		-1.1486	-1.52765	-1.22496	1.08576	-0.199876	-0.611319	-0.292731	0.118712	0.870626	0.654598	0.816355	1.08576	1	0.622816	1	1	0.868602	0.19037	0.789492	0.87936	6.45405e+06	5.2688e+06	7.41312e+06	8.04891e+06	6.73119e+06	2.5347e+06	6.59095e+06	1.70944e+06	198.616	1.28327	84.997
HK3	P52790	Hexokinase-3 OS=Homo sapiens OX=9606 GN=HK3 PE=1 SV=2	795	0.0876706	17	476	14	13	923	99	5.4	3434	27265.9	690	217.11	0	98.414		-1.00716	1.27832	-2.15625	-2.7761	-0.0102891	0.354252	-1.10852	-1.47306	0.992894	1.27832	0.463769	0.360217	1	1	0.629153	0.298651	0.991901	0.429131	0.348715	0.219966	2.86816e+07	1.33016e+07	2.88869e+07	1.04055e+07	2.50393e+07	2.0076e+06	2.1378e+07	5.34327e+06	282.891	59.3499	81.2306
VTN	P04004	Vitronectin OS=Homo sapiens OX=9606 GN=VTN PE=1 SV=1	796	0.0874477	19	220	7	7	478	54.3	5.8	924	11909.1	295	80.56	0	53.624		17.8289	19.94	-1.57438	-1.76081	4.15614	4.31759	-0.654787	-0.816237	17.8289	19.94	0.635169	0.567921	0.161655	0.0641897	1	1	0.335931	0.138573	0.712865	0.438767	2.33047e+07	1.48024e+07	1.30713e+06	742349	3.48524e+07	1.31851e+07	1.08482e+06	346436	632.472	13.9962	49.9466
DNM2	P50570	Dynamin-2 OS=Homo sapiens OX=9606 GN=DNM2 PE=1 SV=2	797	0.0868966	21	360	16	16	870	98	7.44	1309	16492.5	445	104.54	0	76.286		1.29584	1.27858	-3.56734	-3.51982	0.373888	0.354544	-1.83485	-1.8155	1.29584	1.27858	0.280321	0.284105	1	1	0.256507	0.30613	0.751591	0.491368	0.235326	0.27789	4.76154e+07	1.33476e+07	3.67448e+07	1.04394e+07	4.24258e+07	2.96933e+06	3.58205e+07	5.95811e+06	346.672	37.8642	143.804
TXNDC5	Q8NBS9	Thioredoxin domain-containing protein 5 OS=Homo sapiens OX=9606 GN=TXNDC5 PE=1 SV=2	798	0.0865278	21	178	8	8	432	47.6	5.97	393	6672.1	157	25.86	0	36.489		1.06642	1.10515	-1.75003	-1.8136	0.0927715	0.144247	-0.807378	-0.858854	1.06642	1.10515	0.571419	0.55139	1	1	1	1	0.93766	0.765477	0.505474	0.443056	1.09624e+07	6.26411e+06	1.02796e+07	5.66808e+06	1.11257e+07	505198	8.83406e+06	3.1934e+06	286.715	45.6969	64.1262
ACTR1A	P61163	Alpha-centractin OS=Homo sapiens OX=9606 GN=ACTR1A PE=1 SV=1	799	0.0842553	22	144	6	6	376	42.6	6.64	530	5015.93	200	40.51	0	31.351		-1.22398	1.21234	-3.153	-4.67867	-0.291581	0.277795	-1.65672	-2.2261	0.817006	1.21234	0.317159	0.213736	1	1	0.504356	0.274042	0.849956	0.612161	0.417789	0.305022	1.16883e+07	3.70703e+06	1.43062e+07	3.05775e+06	1.52949e+07	805317	1.64682e+07	1.88316e+06	358.164	26.9622	43.0254
VDAC2	A0A0A0MR02	Outer mitochondrial membrane protein porin 2 (Fragment) OS=Homo sapiens OX=9606 GN=VDAC2 PE=1 SV=1	800	0.0842199	25	95	5	5	282	30.3	7.81	689	5494.39	161	44.7	0	34.852		1.4383	3.36585	-7.78923	-18.2279	0.52437	1.75097	-2.96148	-4.18808	1.4383	3.36585	0.128382	0.0548609	1	0.288625	0.262132	0.156557	0.790866	0.252687	0.388149	0.327837	1.31549e+07	1.68886e+06	9.14612e+06	501764	2.04769e+07	1.47751e+06	1.34376e+07	433369	600.506	4.87429	39.161
UQCRB	P14927	Cytochrome b-c1 complex subunit 7 OS=Homo sapiens OX=9606 GN=UQCRB PE=1 SV=2	801	0.0832432	21	44	2	2	111	13.5	8.78	318	2690.94	77	20.97	0	18.52		1.19823	-2.0731	-34.2761	-13.7984	0.260909	-1.05179	-5.09913	-3.78643	1.19823	0.48237	0.0291749	0.072472	1	1	0.144837	0.193648	0.899037	0.579608	0.369272	0.366617	2.0345e+06	59356.3	1.69792e+06	123051	3.38317e+06	89819.3	2.6771e+06	159727	606.942	1.07913	15.6079
PRMT1	E9PKG1	Protein arginine N-methyltransferase 1 OS=Homo sapiens OX=9606 GN=PRMT1 PE=1 SV=1	802	0.0827077	16	168	6	6	325	37.7	6.15	623	7525.38	151	46.42	0	29.102		-1.0631	1.23939	-2.54414	-3.35212	-0.0882728	0.309626	-1.34718	-1.74507	0.940648	1.23939	0.393061	0.298318	1	1	0.577484	0.338643	0.945935	0.575486	0.388986	0.295479	1.01915e+07	4.00588e+06	1.08345e+07	3.23214e+06	1.09981e+07	1.47858e+06	1.08281e+07	1.63038e+06	323.929	57.2735	51.4954
ERH	P84090	Enhancer of rudimentary homolog OS=Homo sapiens OX=9606 GN=ERH PE=1 SV=1	803	0.0825	22	39	3	3	104	12.3	5.92	273	3120.69	90	28.2	0	23.054	Met-loss+Acetyl [N-Term]; Acetyl [N-Term]	-1.07945	-1.04521	-2.13973	-2.20984	-0.1103	-0.0637916	-1.09743	-1.14394	0.926395	0.956746	0.467348	0.452522	1	1	0.824198	0.57612	0.927709	0.879088	0.45225	0.329523	9.35195e+06	4.37062e+06	1.0095e+07	4.56821e+06	1.02694e+07	1.45147e+06	8.49266e+06	1.53326e+06	298.603	40.0033	56.7451
FLOT2	Q14254	Flotillin-2 OS=Homo sapiens OX=9606 GN=FLOT2 PE=1 SV=2	804	0.0824299	18	196	6	6	428	47	5.25	583	8197.26	210	74.89	0	32.718		1.11452	1.36149	-1.71222	-2.09164	0.156421	0.445188	-0.775869	-1.06464	1.11452	1.36149	0.584037	0.478093	1	1	1	0.688434	0.896127	0.413595	0.527985	0.366466	1.21155e+07	7.07587e+06	1.08706e+07	5.19714e+06	1.25151e+07	1.81117e+06	9.15486e+06	3.07644e+06	301.286	50.5183	60.5313
SFXN1	Q9H9B4	Sideroflexin-1 OS=Homo sapiens OX=9606 GN=SFXN1 PE=1 SV=4	805	0.0819876	30	88	6	6	322	35.6	9.07	682	5073.57	150	47.75	0	45.735		1.20902	4.64015	-24.4706	-93.9165	0.273841	2.21417	-4.61298	-6.55331	1.20902	4.64015	0.0408654	0.0106478	1	0.0983167	0.160781	0.10232	0.893353	0.108845	0.370839	0.335267	8.1596e+06	333445	6.74893e+06	71860.9	1.34576e+07	193114	1.05671e+07	105975	618.86	0.275868	20.2549
PGM1	A0A3B3ITK7	Phosphoglucomutase-1 OS=Homo sapiens OX=9606 GN=PGM1 PE=1 SV=1	806	0.0819178	23	208	11	11	584	63.9	6.76	1006	10531.3	219	61.4	0	56.87		-1.08676	-1.08009	-1.57421	-1.58393	-0.120027	-0.111148	-0.654629	-0.663508	0.92017	0.925851	0.635239	0.631341	1	1	0.75285	0.68822	0.82715	0.680938	0.246419	0.22832	1.41736e+07	9.00364e+06	1.54033e+07	9.72472e+06	6.42303e+06	1.52148e+06	6.49999e+06	2.37656e+06	178.706	89.3511	84.0447
SNRPA	P09012	U1 small nuclear ribonucleoprotein A OS=Homo sapiens OX=9606 GN=SNRPA PE=1 SV=3	807	0.0817021	18	128	5	5	282	31.3	9.83	441	5133.16	136	31.25	0	23.947	Acetyl [N-Term]; Met-loss+Acetyl [N-Term]	-1.11875	-1.07096	-1.81765	-1.89877	-0.161885	-0.0988996	-0.862077	-0.925063	0.893856	0.933745	0.55016	0.526658	1	1	1	0.719917	0.873701	0.809304	0.445134	0.332984	1.47789e+07	8.13077e+06	1.65339e+07	8.7077e+06	1.36002e+07	491798	1.17047e+07	3.84531e+06	252.079	43.158	73.0749
CTSZ	Q9UBR2	Cathepsin Z OS=Homo sapiens OX=9606 GN=CTSZ PE=1 SV=1	808	0.0816832	11	225	3	3	303	33.8	7.11	1303	11695.9	319	104.84	0	20.997		1.24304	1.72857	-1.45964	-2.02977	0.313878	0.78958	-0.545612	-1.02131	1.24304	1.72857	0.685101	0.492667	1	0.0330024	1	0.444682	0.724475	0.013029	0.509876	0.22708	5.79646e+07	3.97116e+07	4.66311e+07	2.29736e+07	4.35517e+07	4.13603e+06	2.82281e+07	5.39955e+06	254.847	53.8211	107.144
ARHGAP25	B7Z8K7	Rho GTPase-activating protein 25 OS=Homo sapiens OX=9606 GN=ARHGAP25 PE=1 SV=1	809	0.0814134	24	96	6	6	283	32.4	6.04	198	3975.8	85	17.85	0	25.169		1.20485	1.37677	-2.7057	-3.09177	0.268856	0.461286	-1.436	-1.62843	1.20485	1.37677	0.36959	0.323439	1	1	0.545136	0.337173	0.83964	0.320738	0.391409	0.274532	7.85098e+06	2.90164e+06	6.51613e+06	2.10757e+06	8.9275e+06	187834	5.91553e+06	1.19992e+06	373.965	39.0388	73.2174
COX7A2	P14406	Cytochrome c oxidase subunit 7A2, mitochondrial OS=Homo sapiens OX=9606 GN=COX7A2 PE=1 SV=1	810	0.0809639	28	24	2	2	83	9.4	9.76	205	1442.06	36	14.2	0	11.222		1.14971	1.00411	-199.628	-174.347	0.201265	0.00591283	-7.64117	-7.44582	1.14971	1.00411	0.00500932	0.00573569	1	1	0.0978215	0.100481	0.926067	0.989918	0.373736	0.374081	2.08007e+06	10419.7	1.80922e+06	10377.1	3.58335e+06	5152.86	3.11699e+06	1896.69	636.075	1.08044	1.21502
OXCT1	P55809	Succinyl-CoA:3-ketoacid coenzyme A transferase 1, mitochondrial OS=Homo sapiens OX=9606 GN=OXCT1 PE=1 SV=1	811	0.0807692	24	175	9	9	520	56.1	7.46	869	8206.83	241	75.55	0	58.354		1.14015	1.93386	-4.17848	-7.08731	0.189221	0.951482	-2.06298	-2.82524	1.14015	1.93386	0.239322	0.141097	1	0.13501	0.249561	0.107235	0.871871	0.06423	0.25742	0.151482	1.73569e+07	4.15388e+06	1.52234e+07	2.14798e+06	1.73079e+07	862428	1.27525e+07	1.06425e+06	383.055	57.8797	94.7431
MITD1	H7C3Q6	MIT domain-containing protein 1 (Fragment) OS=Homo sapiens OX=9606 GN=MITD1 PE=1 SV=1	812	0.0803463	16	116	3	3	231	27.5	7.77	321	5362.5	129	34.01	0	17.744		1.24017	2.41155	1.58493	-1.22688	0.310541	1.26996	0.664421	-0.294996	1.24017	2.41155	1.58493	0.815075	1	0.131172	1	1	0.777574	0.0832913	0.398334	0.749835	3.20609e+06	5.08143e+06	2.58519e+06	2.10712e+06	2.67748e+06	2.15751e+06	2.34445e+06	615549	193.117	39.9488	63.3407
RTCB	Q9Y3I0	RNA-splicing ligase RtcB homolog OS=Homo sapiens OX=9606 GN=RTCB PE=1 SV=1	813	0.0801584	22	184	9	9	505	55.2	7.23	1084	9699.83	264	79.37	0	63.16		-1.00897	1.07599	-4.99006	-5.4174	-0.0128773	0.105666	-2.31906	-2.4376	0.991114	1.07599	0.200399	0.184591	1	1	0.336991	0.247237	0.993782	0.826368	0.39075	0.301332	1.12355e+07	2.25158e+06	1.13363e+07	2.09257e+06	1.618e+07	349704	1.34552e+07	1.12311e+06	444.497	21.0078	35.4112
JCHAIN	C9JA05	Immunoglobulin J chain (Fragment) OS=Homo sapiens OX=9606 GN=JCHAIN PE=1 SV=1	814	0.0801429	17	33	1	1	70	8.2	8.56	262	2025.38	42	15.6	0	8.428		-1.26889	245.187	4.2508	-73.1895	-0.343564	7.93774	2.08774	-6.19357	0.788092	245.187	4.2508	0.0136632	1	0.0456434	0.288038	0.116732	0.862385	0.181153	0.300673	0.361493	598552	2.54433e+06	759495	10377.1	828682	2.71398e+06	1.26054e+06	1896.69	158.926	8.77848	15.8653
AFUA_1G17370	Q4WR66	Heat shock protein Awh11, putative OS=Neosartorya fumigata (strain ATCC MYA-4609 / Af293 / CBS 101355 / FGSC A1100) OX=330879 GN=AFUA_1G17370 PE=4 SV=1	815	0.08	27	24	2	2	81	8.8	5.41	224	1452.57	33	15.15	0	12.628		351.388	5.77054	-67.0546	-1.10118	8.45692	2.52871	-6.06726	-0.139047	351.388	5.77054	0.0149132	0.908119	0.0884301	0.289479	0.124993	1	0.373923	0.366003	0.379182	0.699758	4.01532e+06	59881.4	11427	10377.1	6.93531e+06	84159.6	3955.88	1896.69	1173.88	1.03114	1.15958
CD53	P19397	Leukocyte surface antigen CD53 OS=Homo sapiens OX=9606 GN=CD53 PE=1 SV=1	816	0.0799087	7	250	2	2	219	24.3	7.52	626	10916.2	259	87.58	0	7.31		1.09358	1.70462	1.00932	-1.54437	0.129052	0.769454	0.0133821	-0.62702	1.09358	1.70462	1.00932	0.647513	1	0.908145	1	0.527585	0.741048	0.349388	0.983409	0.165403	202831902	2.04722e+08	1.85476e+08	1.20098e+08	7.44052e+07	1.2792e+08	4.08117e+07	5.29133e+07	161.591	84.6963	95.0236
VPS29	F8VXU5	Vacuolar protein sorting-associated protein 29 OS=Homo sapiens OX=9606 GN=VPS29 PE=1 SV=1	817	0.0799065	15	114	3	3	214	24	8.18	454	4525.93	109	22.01	0	17.017		-1.00479	1.60187	-1.79091	-2.88253	-0.00689126	0.679754	-0.840692	-1.52734	0.995235	1.60187	0.558376	0.346917	1	0.193149	1	0.330862	0.995076	0.065647	0.463507	0.252669	7.48283e+06	4.17823e+06	7.51866e+06	2.60835e+06	7.0476e+06	544320	6.29996e+06	933719	286.774	63.2806	62.0702
PSMC6	A0A087X2I1	26S proteasome regulatory subunit 10B OS=Homo sapiens OX=9606 GN=PSMC6 PE=1 SV=1	818	0.0798759	29	111	8	8	403	45.8	7.78	711	5538.15	182	60.53	0	54.328		1.03669	1.17014	-6.43174	-7.25966	0.0519871	0.226679	-2.68521	-2.8599	1.03669	1.17014	0.155479	0.137748	1	1	0.278015	0.211181	0.975771	0.761792	0.373264	0.301978	7.37855e+06	1.14721e+06	7.1174e+06	980405	1.07724e+07	314183	8.93928e+06	832938	476.771	21.875	33.9871
ILF3	Q12906	Interleukin enhancer-binding factor 3 OS=Homo sapiens OX=9606 GN=ILF3 PE=1 SV=3	819	0.0797315	18	396	13	13	894	95.3	8.76	1482	17739.1	446	115	0	84.518		-1.08235	-1.06524	-1.75114	-1.77927	-0.114161	-0.0911742	-0.808296	-0.831282	0.92392	0.938758	0.571056	0.56203	1	1	1	0.877258	0.91369	0.785165	0.484241	0.364624	3.06982e+07	1.75304e+07	3.32261e+07	1.8674e+07	2.9585e+07	1.41954e+06	2.3754e+07	6.64549e+06	258.354	42.3776	67.1736
RPL38	P63173	60S ribosomal protein L38 OS=Homo sapiens OX=9606 GN=RPL38 PE=1 SV=2	820	0.0797143	31	18	3	3	70	8.2	10.1	15	375.27	33	1.68	0	6.85		1.05499	-1.3691	-4.74504	-3.28516	0.0772294	-0.453229	-2.24642	-1.71596	1.05499	0.730406	0.210746	0.304399	1	1	0.286564	0.422736	0.958321	0.630326	0.321872	0.3627	3.20499e+06	675439	3.03793e+06	924744	3.86807e+06	295370	3.48051e+06	775586	391.135	55.767	43.4635
EIF3E	A0A7I2V2H9	Eukaryotic translation initiation factor 3 subunit E OS=Homo sapiens OX=9606 GN=EIF3E PE=4 SV=1	821	0.079646	25	144	9	9	452	53	6.48	532	6848.31	196	47.34	0	46.266		1.01799	1.34653	-1.84034	-2.4343	0.0257169	0.42925	-0.879974	-1.28351	1.01799	1.34653	0.543377	0.410796	1	0.91704	1	0.661199	0.986417	0.196819	0.566501	0.424327	1.32885e+07	7.22067e+06	1.30537e+07	5.36242e+06	1.68085e+07	1.10646e+06	1.48844e+07	1.76226e+06	335.726	27.9128	46.0223
NIBAN1	Q9BZQ8	Protein Niban 1 OS=Homo sapiens OX=9606 GN=NIBAN1 PE=1 SV=1	822	0.0795043	14	527	11	11	928	103.1	4.78	4136	29362.7	695	211.44	0	69.099		1.02147	1.13332	-1.84087	-2.04245	0.030645	0.180561	-0.880385	-1.0303	1.02147	1.13332	0.543222	0.489608	1	1	1	0.717804	0.978803	0.584492	0.464327	0.369777	3.39345e+07	1.8434e+07	3.32213e+07	1.62654e+07	3.31781e+07	1.69546e+06	2.84426e+07	6.09213e+06	283.296	48.4966	68.0049
SLC35A4	L0R6Q1	SLC35A4 upstream open reading frame protein OS=Homo sapiens OX=9606 GN=SLC35A4 PE=3 SV=1	823	0.0792233	17	48	2	2	103	11.1	8.1	101	2203.04	45	23.46	0	5.666		1.09495	-1.09882	-5.83414	-4.84904	0.130867	-0.135953	-2.54452	-2.2777	1.09495	0.910069	0.171405	0.206226	1	1	0.258935	0.270382	0.932652	0.893066	0.329432	0.307925	5.37105e+06	920625	4.90529e+06	1.0116e+06	6.92494e+06	562861	5.69953e+06	945626	437.566	32.6793	57.6844
HNRNPH2	P55795	Heterogeneous nuclear ribonucleoprotein H2 OS=Homo sapiens OX=9606 GN=HNRNPH2 PE=1 SV=1	824	0.0791091	16	222	5	1	449	49.2	6.3	1674	15526.1	370	130.14	0	49.385		1.07645	1.37802	-6.20111	-7.93841	0.106276	0.462602	-2.63253	-2.98885	1.07645	1.37802	0.161262	0.12597	1	1	0.297521	0.245378	0.955024	0.270112	0.391616	0.366699	88675.2	14299.9	82377.7	10377.1	134159	4962.99	122619	1896.69	497.802	21.5838	24.2723
KARS1	Q15046	Lysine--tRNA ligase OS=Homo sapiens OX=9606 GN=KARS1 PE=1 SV=3	825	0.0786935	18	261	9	9	597	68	6.35	1473	11426.2	351	103.42	0	63.479		1.17807	1.24395	-3.13715	-3.31259	0.236425	0.314931	-1.64945	-1.72796	1.17807	1.24395	0.318761	0.301879	1	1	0.472169	0.287095	0.864022	0.455379	0.389411	0.248044	1.98343e+07	6.32241e+06	1.68363e+07	5.08252e+06	2.42557e+07	654942	1.48567e+07	2.51711e+06	397.979	43.2135	53.8868
SEC22B	O75396	Vesicle-trafficking protein SEC22b OS=Homo sapiens OX=9606 GN=SEC22B PE=1 SV=4	826	0.0782326	29	58	5	5	215	24.6	6.92	651	4460.12	80	39.21	0	32.337		1.04916	1.41903	-3.15358	-4.26536	0.0692305	0.504906	-1.65699	-2.09267	1.04916	1.41903	0.3171	0.234447	1	1	0.564771	0.347068	0.968206	0.445711	0.467911	0.363148	6.39377e+06	2.02746e+06	6.0942e+06	1.42877e+06	9.38989e+06	964316	7.84422e+06	759093	432.109	13.3722	35.7303
XPNPEP1	Q9NQW7	Xaa-Pro aminopeptidase 1 OS=Homo sapiens OX=9606 GN=XPNPEP1 PE=1 SV=3	827	0.0780417	17	286	9	9	623	69.9	5.67	813	13479.8	340	92.99	0	44.168		1.06529	1.27252	-2.22207	-2.65433	0.0912439	0.347686	-1.15191	-1.40835	1.06529	1.27252	0.45003	0.376743	1	1	0.537215	0.227367	0.919922	0.410491	0.309411	0.160106	1.4573e+07	6.55829e+06	1.36799e+07	5.15379e+06	1.18475e+07	1.43606e+06	8.27985e+06	2.22658e+06	282.427	69.0505	86.0955
AFUA_3G06970	Q4WWT2	40S ribosomal protein S9 OS=Neosartorya fumigata (strain ATCC MYA-4609 / Af293 / CBS 101355 / FGSC A1100) OX=330879 GN=AFUA_3G06970 PE=3 SV=1	828	0.0775105	11	167	4	1	237	26.7	9.94	1150	2869.16	94	75.98	0	20.957		14.3209	-35.9848	-102.082	5.04827	3.84005	-5.16932	-6.67358	2.33579	14.3209	0.0277895	0.00979609	5.04827	0.162102	0.0471221	0.0853673	0.159398	0.311239	0.121795	0.284853	0.18616	1.06366e+06	10419.7	74273.4	374952	1.4787e+06	5152.86	53077.5	322379	727.652	53.1214	57.1365
TUBAL3	A6NHL2	Tubulin alpha chain-like 3 OS=Homo sapiens OX=9606 GN=TUBAL3 PE=1 SV=2	829	0.07713	10	344	5	1	446	49.9	6.05	1255	17016	395	121.74	0	35.415		-2.09484	-4.37466	-8.44276	-4.04289	-1.06684	-2.12917	-3.07772	-2.01539	0.477363	0.228589	0.118445	0.247348	1	0.344556	0.240295	0.475794	0.640226	0.366809	0.369779	0.479454	87971.2	10419.7	184286	45582.7	132940	5152.86	302536	59684.2	294.249	12.8697	14.4728
IGHV3-72	A0A4W8ZXM2	Immunoglobulin heavy variable 3-72 OS=Homo sapiens OX=9606 GN=IGHV3-72 PE=1 SV=1	830	0.0771287	19	41	1	1	101	11.2	7.97	405	3513.2	88	33	0	19.596		186.046	417.706	2.03889	-1.10118	7.53951	8.70634	1.02778	-0.139047	186.046	417.706	2.03889	0.908119	0.0924247	0.0519	1	1	0.348419	0.22593	0.574875	0.699758	2.12595e+06	4.33458e+06	11427	10377.1	3.45121e+06	5.2374e+06	3955.88	1896.69	376.931	0.651708	15.97
SPTAN1	Q13813	Spectrin alpha chain, non-erythrocytic 1 OS=Homo sapiens OX=9606 GN=SPTAN1 PE=1 SV=3	831	0.0770227	20	952	38	38	2472	284.4	5.35	3837	41290.6	1066	231.64	0	206.139		-1.1419	1.60082	1.5374	-1.18901	-0.191436	0.678815	0.620495	-0.249756	0.875734	1.60082	1.5374	0.841039	1	1	1	1	0.880361	0.395446	0.570826	0.786171	3.40707e+07	5.23804e+07	3.89053e+07	3.27209e+07	3.70561e+07	3.56599e+07	3.67863e+07	3.21876e+06	194.255	26.0687	38.3151
PRKCB	P05771-2	Isoform Beta-II of Protein kinase C beta type OS=Homo sapiens OX=9606 GN=PRKCB	832	0.0765527	14	368	10	7	673	77	7.02	1064	16995.4	453	130.32	0	63.303	Acetyl [N-Term]; Met-loss+Acetyl [N-Term]	-1.0026	1.27738	-2.21506	-2.83683	-0.00374907	0.353187	-1.14734	-1.50428	0.997405	1.27738	0.451456	0.352506	1	1	0.791384	0.454658	0.9978	0.460328	0.453995	0.341967	1.69325e+07	7.64426e+06	1.69765e+07	5.98433e+06	1.93903e+07	1.06361e+06	1.73501e+07	3.35923e+06	330.672	40.814	55.9434
PYGB	P11216	Glycogen phosphorylase, brain form OS=Homo sapiens OX=9606 GN=PYGB PE=1 SV=5	833	0.0763345	11	585	9	1	843	96.6	6.86	1700	24537.8	706	199.77	0	45.473		1.17866	1.21946	-2.52456	-2.61195	0.237148	0.286243	-1.33603	-1.38513	1.17866	1.21946	0.396109	0.382856	1	1	0.632047	0.301887	0.847177	0.72565	0.422217	0.209076	2.86204e+06	1.13368e+06	2.42821e+06	929656	3.27146e+06	727776	1.63112e+06	592613	360.289	69.7645	36.9902
NIT2	Q9NQR4	Omega-amidase NIT2 OS=Homo sapiens OX=9606 GN=NIT2 PE=1 SV=1	834	0.0763043	18	117	4	4	276	30.6	7.21	640	5211.07	130	25.7	0	22.084		1.06797	1.17888	-2.1365	-2.35838	0.0948681	0.237416	-1.09525	-1.2378	1.06797	1.17888	0.468055	0.42402	1	1	0.604915	0.285703	0.91764	0.415553	0.331266	0.176821	4.96534e+06	2.32405e+06	4.64933e+06	1.97141e+06	4.12606e+06	354264	2.77371e+06	572429	279.266	64.2043	84.8793
DLD	P09622	Dihydrolipoyl dehydrogenase, mitochondrial OS=Homo sapiens OX=9606 GN=DLD PE=1 SV=2	835	0.0760314	18	215	7	7	509	54.1	7.85	1206	11110.4	216	82.38	0	45.617		1.25201	1.84659	-4.17812	-6.16229	0.324246	0.88486	-2.06285	-2.62347	1.25201	1.84659	0.239342	0.162277	1	0.184358	0.256232	0.14643	0.794698	0.0815655	0.264284	0.192077	1.86952e+07	4.47455e+06	1.49321e+07	2.42315e+06	1.89815e+07	406780	1.3743e+07	1.47981e+06	399.634	56.9819	96.9732
RAB18	Q9NP72	Ras-related protein Rab-18 OS=Homo sapiens OX=9606 GN=RAB18 PE=1 SV=1	836	0.0759223	17	92	3	3	206	23	5.24	312	4387.5	117	31.66	0	16.439		1.11512	1.5349	-1.95337	-2.6887	0.157193	0.61814	-0.965964	-1.42691	1.11512	1.5349	0.511936	0.371926	1	0.709485	1	0.510941	0.913391	0.219281	0.530353	0.364534	5.93937e+06	3.04058e+06	5.32623e+06	1.98097e+06	7.30836e+06	375137	5.53978e+06	1.20401e+06	352.945	34.9281	49.7261
DYNLL2	Q96FJ2	Dynein light chain 2, cytoplasmic OS=Homo sapiens OX=9606 GN=DYNLL2 PE=1 SV=1	837	0.0758427	25	27	2	2	89	10.3	7.37	152	1187.61	27	7.78	0	13.098		-1.00354	3.03024	-1.88303	-5.72625	-0.00510428	1.59943	-0.913054	-2.51759	0.996468	3.03024	0.53106	0.174634	1	0.0207508	1	0.235275	0.997661	0.0165948	0.632535	0.296164	1.70412e+06	904989	1.71016e+06	298653	2.6769e+06	80560.9	2.02073e+06	252254	414.927	0.914825	26.9863
TXNRD1	F8W809	Thioredoxin-disulfide reductase OS=Homo sapiens OX=9606 GN=TXNRD1 PE=1 SV=1	838	0.0757831	17	222	7	7	498	54.6	6.47	1073	10851.2	293	93.68	0	38.162		-1.05275	-1.08948	-1.88502	-1.82147	-0.074158	-0.123634	-0.914581	-0.865104	0.949896	0.917872	0.530498	0.549007	1	1	0.405791	0.314093	0.893227	0.720405	0.185564	0.135861	1.47102e+07	7.80374e+06	1.54861e+07	8.50198e+06	7.08208e+06	2.44368e+06	6.18093e+06	1.98472e+06	196.365	98.952	84.2847
TTR	A0A087WT59	Transthyretin OS=Homo sapiens OX=9606 GN=TTR PE=1 SV=2	839	0.0756522	30	29	2	2	115	12.6	5.45	99	1150.61	37	10.52	0	11.933		137.529	269.103	1.77692	-1.10118	7.10359	8.07202	0.829381	-0.139047	137.529	269.103	1.77692	0.908119	0.0183117	0.0301896	1	1	0.0650394	0.121845	0.474789	0.699758	1.57154e+06	2.79251e+06	11427	10377.1	1.07035e+06	2.46118e+06	3955.88	1896.69	255.746	94.2652	79.9734
PSTPIP1	H0YKY3	Proline-serine-threonine phosphatase-interacting protein 1 OS=Homo sapiens OX=9606 GN=PSTPIP1 PE=1 SV=1	840	0.0755396	14	225	6	6	417	47.6	7.59	570	10241.6	270	96.75	0	30.324		1.21715	1.26093	-2.03032	-2.10334	0.283507	0.334488	-1.0217	-1.07269	1.21715	1.26093	0.492534	0.475433	1	1	0.846542	0.670702	0.814151	0.305545	0.432458	0.359726	1.78734e+07	8.80324e+06	1.46846e+07	6.98154e+06	1.80128e+07	408024	1.26323e+07	2.65661e+06	319.395	49.7686	74.5026
SLC16A1	P53985	Monocarboxylate transporter 1 OS=Homo sapiens OX=9606 GN=SLC16A1 PE=1 SV=3	841	0.07504	8	469	4	4	500	53.9	8.66	2259	28549.1	773	231.99	0	65.651		1.21351	1.18566	-1.54561	-1.51015	0.279181	0.245696	-0.628173	-0.594688	1.21351	1.18566	0.646995	0.662188	1	1	1	1	0.800842	0.500235	0.542824	0.527723	5.08448e+07	3.28964e+07	4.18991e+07	2.77451e+07	4.66415e+07	3.80274e+06	3.35985e+07	1.14372e+07	272.717	54.2531	70.8113
ITGAX	P20702	Integrin alpha-X OS=Homo sapiens OX=9606 GN=ITGAX PE=1 SV=3	842	0.0746776	15	579	14	13	1163	127.7	6.64	1422	25583.9	700	202.82	0	85.438		1.01197	1.17366	-1.9451	-2.25587	0.0171709	0.231013	-0.959845	-1.17369	1.01197	1.17366	0.514112	0.443287	1	1	0.920963	0.622421	0.988536	0.585391	0.441991	0.365264	2.82688e+07	1.45333e+07	2.79343e+07	1.23829e+07	2.78713e+07	1.42945e+06	2.56797e+07	6.12164e+06	290.311	47.0598	70.7481
SLC25A6	P12236	ADP/ATP translocase 3 OS=Homo sapiens OX=9606 GN=SLC25A6 PE=1 SV=4	843	0.0744966	20	111	7	3	298	32.8	9.74	287	4249.66	150	34.71	0	29.206	Met-loss+Acetyl [N-Term]	1.57124	1.00411	-198.742	-127.007	0.651905	0.00591283	-7.63476	-6.98876	1.57124	1.00411	0.00503164	0.00787358	1	1	0.0794092	0.106171	0.74671	0.989918	0.303135	0.371002	2.07084e+06	10419.7	1.31796e+06	10377.1	3.02258e+06	5152.86	2.24957e+06	1896.69	650.016	1.23903	77.5719
EIF3L	Q9Y262	Eukaryotic translation initiation factor 3 subunit L OS=Homo sapiens OX=9606 GN=EIF3L PE=1 SV=1	844	0.0744504	19	221	11	11	564	66.7	6.34	1025	12089.5	290	89.07	0	60.466		1.11397	1.27561	-3.75328	-4.29789	0.155711	0.351189	-1.90815	-2.10363	1.11397	1.27561	0.266434	0.232672	1	1	0.367987	0.273312	0.914062	0.519692	0.351087	0.287474	1.66603e+07	4.43885e+06	1.49557e+07	3.47979e+06	2.00321e+07	1.26142e+06	1.60916e+07	1.99013e+06	400.772	27.1969	77.7219
HSD17B4	P51659	Peroxisomal multifunctional enzyme type 2 OS=Homo sapiens OX=9606 GN=HSD17B4 PE=1 SV=3	845	0.0740489	25	218	11	11	736	79.6	8.84	1808	12078.8	362	102.29	0	79.861		1.3803	1.99586	-5.78383	-8.36318	0.464984	0.99701	-2.53203	-3.06405	1.3803	1.99586	0.172896	0.119572	1	0.023055	0.272367	0.193864	0.783636	0.011493	0.344821	0.297004	1.97259e+07	3.41053e+06	1.4291e+07	1.7088e+06	2.64033e+07	382418	1.81811e+07	545931	512.982	35.3591	56.4971
IPCEF1	E5RGN6	Interactor protein for cytohesin exchange factors 1 (Fragment) OS=Homo sapiens OX=9606 GN=IPCEF1 PE=4 SV=1	846	0.0734259	13	61	1	1	108	12.7	9.66	250	3205.83	82	14.58	0	8.337		-1.04395	1.2328	-1.4488	-1.86457	-0.0620469	0.301937	-0.534862	-0.898846	0.957904	1.2328	0.690225	0.536316	1	1	1	0.866265	0.956234	0.340133	0.617844	0.389319	1.10629e+06	763592	1.15491e+06	619397	1.09896e+06	21662.2	933597	229812	260.695	49.5905	54.0073
CAPN1	P07384	Calpain-1 catalytic subunit OS=Homo sapiens OX=9606 GN=CAPN1 PE=1 SV=1	847	0.0729132	19	274	11	11	714	81.8	5.67	1284	13021.5	371	79.3	0	64.313		-1.24479	1.17009	-2.91253	-4.24216	-0.315904	0.226621	-1.54227	-2.0848	0.803347	1.17009	0.343344	0.235729	1	1	0.464629	0.244351	0.810004	0.519395	0.358293	0.254711	1.49047e+07	5.11744e+06	1.85533e+07	4.37354e+06	1.6345e+07	228144	1.83968e+07	1.81192e+06	314.129	40.1299	62.1812
C1QC	P02747	Complement C1q subcomponent subunit C OS=Homo sapiens OX=9606 GN=C1QC PE=1 SV=3	848	0.0728571	21	85	4	4	245	25.8	8.41	709	5497.22	141	43.87	0	35.14		432.903	504.216	-4.46718	-5.20307	8.7579	8.9779	-2.15937	-2.37936	432.903	504.216	0.223855	0.192194	0.0731322	0.0434774	0.401206	0.316858	0.320242	0.195168	0.433175	0.37696	4.87934e+07	1.09226e+07	112712	21662.6	7.43703e+07	1.21505e+07	157774	18289.2	898.948	9.08326	70.2759
TF	P02787	Serotransferrin OS=Homo sapiens OX=9606 GN=TF PE=1 SV=3	849	0.0727221	18	282	11	11	698	77	7.12	854	11266.5	444	83.05	0	53.142		-1.0555	1.88292	-1.01625	-2.0197	-0.0779233	0.912969	-0.0232513	-1.01414	0.94742	1.88292	0.984013	0.495122	1	0.899839	1	0.627854	0.891324	0.410763	0.971691	0.318367	8.99064e+07	8.84691e+07	9.4896e+07	4.69851e+07	2.59684e+07	6.06093e+07	5.34013e+07	4.95832e+07	85.6093	148.394	102.876
UCHL3	A0A087WTB8	Ubiquitin carboxyl-terminal hydrolase OS=Homo sapiens OX=9606 GN=UCHL3 PE=1 SV=1	850	0.0725773	22	64	3	3	194	21.9	4.93	426	3377.57	75	26.09	0	21.113		-1.04587	1.19923	-2.99586	-3.75752	-0.0647081	0.262105	-1.58297	-1.90978	0.956139	1.19923	0.333794	0.266133	1	1	0.320546	0.184981	0.949008	0.676365	0.253707	0.176637	3.35382e+06	1.11949e+06	3.50767e+06	933507	2.85578e+06	535397	2.67892e+06	476404	298.398	80.0234	73.044
AIFM1	A0A6Q8PFW2	Apoptosis-inducing factor 1, mitochondrial (Fragment) OS=Homo sapiens OX=9606 GN=AIFM1 PE=1 SV=1	851	0.0725256	25	85	5	5	293	32	9.74	651	5013.74	105	31.79	0	33.494		1.10513	1.06041	-6.4879	-6.22534	0.144215	0.0846166	-2.69775	-2.63815	1.10513	1.06041	0.154133	0.160634	1	1	0.226081	0.219269	0.924854	0.922557	0.304956	0.289232	6.51266e+06	1.00382e+06	5.89312e+06	946635	8.09716e+06	559572	6.97543e+06	776418	441.804	43.3067	59.2655
AFUA_8G05320	Q4WC88	ATP synthase subunit alpha OS=Neosartorya fumigata (strain ATCC MYA-4609 / Af293 / CBS 101355 / FGSC A1100) OX=330879 GN=AFUA_8G05320 PE=3 SV=1	852	0.0719424	16	250	9	3	556	59.9	9.07	1043	11415.1	363	111.38	0	55.397		8.09894	42.6567	-2.77768	-14.6299	3.01773	5.4147	-1.47388	-3.87085	8.09894	42.6567	0.360013	0.0683532	0.143392	0.0702153	0.502332	0.0807446	0.216359	0.190098	0.370188	0.156275	4.99653e+06	1.79882e+06	616936	42169.6	5.14073e+06	1.92952e+06	568518	54563	567.505	24.2642	212.561
C1QBP	Q07021	Complement component 1 Q subcomponent-binding protein, mitochondrial OS=Homo sapiens OX=9606 GN=C1QBP PE=1 SV=1	853	0.0719149	26	78	4	4	282	31.3	4.84	610	4825.06	134	36.51	0	48.185		-1.12418	2.62331	-4.96866	-14.6529	-0.168869	1.39139	-2.31286	-3.87311	0.88954	2.62331	0.201262	0.0682459	1	0.112505	0.294311	0.12963	0.913505	0.0782688	0.34035	0.251037	5.00005e+06	1.00632e+06	5.62094e+06	383606	6.38301e+06	415440	6.76236e+06	193762	411.847	36.9786	50.7247
SUMO3	A8MU27	Small ubiquitin-related modifier 3 OS=Homo sapiens OX=9606 GN=SUMO3 PE=1 SV=1	854	0.0718367	8	132	1	1	147	16.9	9.67	883	7387.24	181	57.65	0	8.566		1.11066	1.22711	-3.19217	-3.52686	0.151422	0.295269	-1.67454	-1.81838	1.11066	1.22711	0.313267	0.283539	1	1	0.449447	0.334621	0.915256	0.384996	0.376308	0.304234	9.06797e+06	2.84069e+06	8.16446e+06	2.31494e+06	1.08399e+07	381697	8.56122e+06	852968	385.511	43.4886	57.0435
GNS	P15586	N-acetylglucosamine-6-sulfatase OS=Homo sapiens OX=9606 GN=GNS PE=1 SV=3	855	0.0710145	14	280	6	6	552	62	8.31	984	13006.8	292	79.93	0	29.321		1.07695	1.3984	-2.25918	-2.9335	0.106955	0.483774	-1.1758	-1.55262	1.07695	1.3984	0.442638	0.34089	1	0.897896	0.481306	0.170613	0.902533	0.217189	0.28296	0.132449	1.84811e+07	8.18044e+06	1.71606e+07	5.84987e+06	1.42939e+07	1.70775e+06	1.01623e+07	2.16615e+06	281.644	78.0685	86.7632
HNRNPR	B4DT28	Heterogeneous nuclear ribonucleoprotein R OS=Homo sapiens OX=9606 GN=HNRNPR PE=1 SV=1	856	0.0705668	14	249	8	5	494	55.7	9.23	597	10218.8	291	49.16	0	32.376		1.07046	1.09944	-2.78264	-2.85797	0.0982354	0.13677	-1.47645	-1.51499	1.07046	1.09944	0.359371	0.349899	1	1	0.575997	0.503095	0.947789	0.77014	0.425217	0.381091	7.21536e+06	2.59299e+06	6.74041e+06	2.35846e+06	9.02258e+06	271936	7.61269e+06	1.27031e+06	373.002	38.1544	46.7869
SQOR	Q9Y6N5	Sulfide:quinone oxidoreductase, mitochondrial OS=Homo sapiens OX=9606 GN=SQOR PE=1 SV=1	857	0.0705556	25	127	8	8	450	49.9	9.11	336	4021.71	211	47.52	0	68.539		-1.05132	1.25711	-2.84211	-3.75619	-0.0721988	0.330106	-1.50696	-1.90927	0.951187	1.25711	0.351851	0.266227	1	1	0.40738	0.164999	0.945385	0.484237	0.306953	0.157514	2.12094e+07	7.46255e+06	2.22978e+07	5.9363e+06	2.02413e+07	2.10595e+06	1.60945e+07	2.71124e+06	313.171	60.0008	74.0788
CBX3	Q13185	Chromobox protein homolog 3 OS=Homo sapiens OX=9606 GN=CBX3 PE=1 SV=4	858	0.0703825	23	56	2	2	183	20.8	5.33	188	2809.47	59	17.22	0	11.346		-1.26842	-1.19813	-1.41409	-1.49705	-0.343034	-0.260786	-0.499873	-0.582121	0.788382	0.834633	0.707169	0.667981	1	1	1	1	0.746969	0.526175	0.627032	0.506005	1.8128e+06	1.28196e+06	2.2994e+06	1.53596e+06	1.69838e+06	420822	1.74885e+06	474722	217.826	48.4702	47.6037
COPA	P53621	Coatomer subunit alpha OS=Homo sapiens OX=9606 GN=COPA PE=1 SV=2	859	0.0696977	19	449	19	19	1224	138.3	7.66	1161	18358.4	575	153.07	0	113.985		1.13608	1.43732	-2.86216	-3.62106	0.184068	0.523377	-1.5171	-1.85641	1.13608	1.43732	0.349387	0.276162	1	1	0.569017	0.322166	0.901856	0.307098	0.431629	0.299036	3.98498e+07	1.3923e+07	3.50765e+07	9.68679e+06	5.13624e+07	2.01162e+06	3.64014e+07	5.94204e+06	402.495	38.1397	44.667
STX7	O15400	Syntaxin-7 OS=Homo sapiens OX=9606 GN=STX7 PE=1 SV=4	860	0.0690421	34	53	7	7	261	29.8	5.55	214	2650.64	63	21.9	0	32.003	Met-loss+Acetyl [N-Term]; Acetyl [N-Term]	1.45463	1.46884	-1.5188	-1.53365	0.540649	0.554682	-0.602936	-0.616969	1.45463	1.46884	0.658413	0.652039	1	1	1	1	0.736896	0.499816	0.705078	0.539786	8.26436e+06	5.44136e+06	5.68143e+06	3.70452e+06	1.14021e+07	3.81638e+06	4.92289e+06	1.38402e+06	371.146	24.053	34.2728
FMNL1	O95466	Formin-like protein 1 OS=Homo sapiens OX=9606 GN=FMNL1 PE=1 SV=3	861	0.0686182	17	444	16	16	1100	121.8	5.72	2250	23290.8	571	157.33	0	117.818		1.14248	1.58741	-2.08055	-2.8908	0.192171	0.666677	-1.05696	-1.53147	1.14248	1.58741	0.480643	0.345925	1	0.251394	0.854295	0.431543	0.884546	0.0837995	0.451479	0.330447	4.96293e+07	2.38539e+07	4.34399e+07	1.50269e+07	5.35603e+07	855948	4.39672e+07	6.61942e+06	337.56	46.6737	67.1119
APOH	P02749	Beta-2-glycoprotein 1 OS=Homo sapiens OX=9606 GN=APOH PE=1 SV=3	862	0.0685797	26	91	6	6	345	38.3	7.97	114	2947.46	90	10.26	0	23.389		25.6842	35.9392	1.24116	-1.12739	4.68281	5.16749	0.311689	-0.172987	25.6842	35.9392	1.24116	0.887005	0.0858627	0.021934	1	1	0.201039	0.0566719	0.771337	0.831161	7.61319e+06	9.44919e+06	296415	262921	8.28842e+06	5.98835e+06	130126	219247	385.681	28.7959	103.964
HNRNPA3	P51991	Heterogeneous nuclear ribonucleoprotein A3 OS=Homo sapiens OX=9606 GN=HNRNPA3 PE=1 SV=2	863	0.068254	20	129	6	5	378	39.6	9.01	494	8783.39	108	45.25	0	36.003		1.31923	1.95018	-7.38104	-10.9112	0.399701	0.96361	-2.88382	-3.44773	1.31923	1.95018	0.135482	0.0916493	1	0.563495	0.282631	0.165861	0.834959	0.271495	0.407529	0.285921	5.91843e+06	801843	4.48626e+06	411163	9.57412e+06	466263	5.73045e+06	253959	584.407	14.1447	12.7674
CASP14	P31944	Caspase-14 OS=Homo sapiens OX=9606 GN=CASP14 PE=1 SV=2	864	0.0682231	13	127	3	3	242	27.7	5.58	793	6643.91	151	46.91	0	18.737		2.13123	1.50706	-1.44627	-1.0227	1.09169	0.591738	-0.532334	-0.0323856	2.13123	1.50706	0.691435	0.977802	0.993211	1	1	1	0.542137	0.368068	0.717479	0.967509	6.06291e+06	4.19211e+06	2.84479e+06	2.78164e+06	8.30157e+06	819121	1.11007e+06	2.26655e+06	42.5461	21.727	393.839
APOA2	V9GYS1	Apolipoprotein A-II OS=Homo sapiens OX=9606 GN=APOA2 PE=1 SV=1	865	0.0681707	13	43	2	2	82	9.2	5.01	127	2338.38	42	13.77	0	7.348		21.4092	300.559	1.03966	-13.5032	4.42016	8.2315	0.0561146	-3.75523	21.4092	300.559	1.03966	0.0740565	0.161156	0.0637642	1	0.193505	0.356167	0.262438	0.975446	0.363328	2.99995e+06	3.11893e+06	140124	10377.1	4.74777e+06	4.13128e+06	219253	1896.69	540.689	0.673845	32.8461
SLC25A1	P53007	Tricarboxylate transport protein, mitochondrial OS=Homo sapiens OX=9606 GN=SLC25A1 PE=1 SV=2	866	0.0681672	20	106	6	6	311	34	9.89	519	6023.56	147	50.04	0	40.093		1.17904	1.6746	-3.01021	-4.27543	0.237616	0.743821	-1.58987	-2.09607	1.17904	1.6746	0.332202	0.233894	1	0.155785	0.545146	0.326804	0.883808	0.057938	0.433354	0.342502	1.60675e+07	5.33767e+06	1.36276e+07	3.18742e+06	2.13507e+07	617244	1.67576e+07	1.27206e+06	425.863	28.3357	50.2728
PSMD11	O00231	26S proteasome non-ATPase regulatory subunit 11 OS=Homo sapiens OX=9606 GN=PSMD11 PE=1 SV=3	867	0.068128	25	115	10	10	422	47.4	6.48	865	7147.63	184	60.05	0	58.686		1.13275	1.83066	-4.55425	-7.36022	0.17983	0.872366	-2.18721	-2.87975	1.13275	1.83066	0.219575	0.135866	1	0.268177	0.358501	0.208185	0.915301	0.116974	0.392059	0.299761	1.03439e+07	2.27126e+06	9.13167e+06	1.24068e+06	1.45843e+07	254070	1.14508e+07	858594	472.523	18.8028	48.6496
SLC25A3	F8VVM2	Phosphate carrier protein, mitochondrial OS=Homo sapiens OX=9606 GN=SLC25A3 PE=1 SV=1	868	0.0680247	19	116	5	5	324	36.1	9.26	401	5159.2	110	30.77	0	18.467		1.22239	2.96675	-12.754	-30.9543	0.289699	1.56889	-3.67288	-4.95207	1.22239	2.96675	0.0784065	0.0323057	1	0.234812	0.203801	0.137543	0.88468	0.184196	0.374268	0.340561	2.18236e+07	1.71112e+06	1.78533e+07	576763	3.48571e+07	775494	2.76682e+07	949145	591.205	0.10067	32.7495
SLC44A1	Q8WWI5	Choline transporter-like protein 1 OS=Homo sapiens OX=9606 GN=SLC44A1 PE=1 SV=1	869	0.0674734	11	403	6	6	657	73.3	8.6	1275	16964	439	89.38	0	49.865		1.4807	1.66441	1.27602	1.13518	0.566282	0.735011	0.351652	0.182923	1.4807	1.66441	1.27602	1.13518	1	0.0149546	1	1	0.545217	0.00549589	0.56089	0.729618	1.21632e+07	1.55204e+07	8.21445e+06	9.32489e+06	9.08063e+06	1.35273e+06	4.98681e+06	1.42931e+06	197.732	43.6396	81.3801
SPTBN1	Q01082	Spectrin beta chain, non-erythrocytic 1 OS=Homo sapiens OX=9606 GN=SPTBN1 PE=1 SV=2	870	0.067132	23	690	39	39	2364	274.4	5.57	2645	32174.4	778	126.37	0	215.737		-1.06678	1.63941	1.23138	-1.42027	-0.0932649	0.713175	0.30027	-0.50617	0.937399	1.63941	1.23138	0.704089	1	1	1	1	0.946878	0.406326	0.804743	0.638959	2.81809e+07	3.47013e+07	3.00629e+07	2.11669e+07	3.45444e+07	2.52023e+07	3.03353e+07	2.0304e+06	238.088	18.7251	39.5368
MTPN	P58546	Myotrophin OS=Homo sapiens OX=9606 GN=MTPN PE=1 SV=2	871	0.0664407	14	56	1	1	118	12.9	5.52	507	4980.31	151	36.75	0	15.157		-1.07003	1.15153	-1.42215	-1.75232	-0.097651	0.203546	-0.508071	-0.809269	0.934553	1.15153	0.703162	0.570671	1	1	1	0.853799	0.913146	0.455888	0.534668	0.345476	3.23697e+06	2.27612e+06	3.46366e+06	1.97661e+06	2.43017e+06	332149	2.35051e+06	534200	220.682	66.3062	67.6403
PRPF19	Q9UMS4	Pre-mRNA-processing factor 19 OS=Homo sapiens OX=9606 GN=PRPF19 PE=1 SV=1	872	0.0664286	27	124	8	8	504	55.1	6.61	275	4630.39	139	24.8	0	33.168		1.43799	1.60594	-2.36652	-2.64291	0.524054	0.683419	-1.24276	-1.40213	1.43799	1.60594	0.422562	0.37837	1	0.822214	0.662564	0.504265	0.702676	0.280958	0.411706	0.353522	1.05636e+07	4.46378e+06	7.34609e+06	2.77954e+06	1.13807e+07	1.90927e+06	7.41954e+06	1.357e+06	376.718	54.7136	72.5364
SRSF5	B4DUA4	Serine/arginine-rich-splicing factor 5 OS=Homo sapiens OX=9606 GN=SRSF5 PE=1 SV=1	873	0.0663043	15	61	2	1	138	15.8	10.08	353	3027.98	71	29.85	0	7.66		-3.58268	1.00411	-3.69195	-13.2814	-1.84104	0.00591283	-1.88438	-3.73134	0.279121	1.00411	0.270859	0.0752932	0.242575	1	0.296669	0.0658256	0.223295	0.989918	0.279519	0.122809	38469.1	10419.7	137822	10377.1	38530.9	5152.86	113124	1896.69	45.4914	21.435	167.298
FAH	P16930	Fumarylacetoacetase OS=Homo sapiens OX=9606 GN=FAH PE=1 SV=2	874	0.0661575	14	198	5	5	419	46.3	6.95	426	7513.85	280	61.03	0	26.798	Met-loss+Acetyl [N-Term]; Acetyl [N-Term]	-1.03425	1.34874	-2.04225	-2.84878	-0.0485802	0.431608	-1.03016	-1.51035	0.966887	1.34874	0.489657	0.351027	1	1	0.449694	0.0764246	0.939161	0.40106	0.231628	0.0577138	1.18654e+07	5.80995e+06	1.22717e+07	4.3077e+06	7.30169e+06	1.44791e+06	4.66463e+06	2.36389e+06	236.36	79.8801	99.4237
EPB41	A0A2R8Y7Y3	Band 4.1 OS=Homo sapiens OX=9606 GN=EPB41 PE=1 SV=1	875	0.0657571	16	247	8	6	601	67.3	6.64	712	9535.19	213	35.21	0	30.578		1.06874	1.36005	-1.70342	-2.16772	0.0959166	0.443662	-0.76843	-1.11618	1.06874	1.36005	0.587056	0.461315	1	1	1	0.76947	0.941576	0.396596	0.538352	0.429432	1.72907e+07	1.01506e+07	1.61785e+07	7.46338e+06	1.83113e+07	1.81289e+06	1.65731e+07	4.56007e+06	300.291	40.0814	65.8046
CPPED1	Q9BRF8	Serine/threonine-protein phosphatase CPPED1 OS=Homo sapiens OX=9606 GN=CPPED1 PE=1 SV=3	876	0.0652866	10	205	4	4	314	35.5	6.2	1227	10908.5	270	87.8	0	24.002	Met-loss+Acetyl [N-Term]	1.08117	1.70395	-1.83931	-2.89879	0.112594	0.768883	-0.879162	-1.53545	1.08117	1.70395	0.543683	0.344971	1	0.271529	0.840479	0.211504	0.900506	0.104387	0.369459	0.162377	1.63876e+07	8.90967e+06	1.51573e+07	5.22883e+06	1.28098e+07	481603	9.59444e+06	3.00663e+06	271.59	62.9235	95.9522
GALK1	P51570	Galactokinase OS=Homo sapiens OX=9606 GN=GALK1 PE=1 SV=1	877	0.064949	19	134	7	7	392	42.2	6.46	511	7598.42	222	79.59	0	53.389		1.05466	1.0245	-4.54452	-4.41454	0.0767844	0.0349188	-2.18413	-2.14226	1.05466	1.0245	0.220045	0.226524	1	1	0.34564	0.250148	0.959799	0.960464	0.377461	0.267942	1.28571e+07	2.82915e+06	1.21907e+07	2.7615e+06	1.74726e+07	1.19745e+06	1.25645e+07	1.8713e+06	431.175	30.454	41.939
PTPRCAP	Q14761	Protein tyrosine phosphatase receptor type C-associated protein OS=Homo sapiens OX=9606 GN=PTPRCAP PE=1 SV=1	878	0.0645631	14	95	3	3	206	21.2	4.55	435	4308.77	110	24.13	0	12.751		1.22121	-1.33088	-1.27041	1.27934	0.28831	-0.412382	-0.345298	0.355394	1.22121	0.751382	0.787145	1.27934	1	0.552147	1	1	0.734902	0.113848	0.54548	0.599603	5.41699e+06	4.26396e+06	4.43576e+06	5.67482e+06	2.95227e+06	669268	3.63208e+06	1.0097e+06	178.373	75.7764	74.2931
KRT4	P19013	Keratin, type II cytoskeletal 4 OS=Homo sapiens OX=9606 GN=KRT4 PE=1 SV=5	879	0.0643846	9	372	5	1	520	56.1	6.61	1983	16569.6	380	175.94	0	26.68		17.1203	1.28523	-7.30844	1.82265	4.09764	0.362032	-2.86956	0.86604	17.1203	1.28523	0.136828	1.82265	0.0777135	1	0.134259	1	0.159221	0.838016	0.192632	0.688447	3.34435e+06	457601	195344	356045	3.14228e+06	577191	314895	563236	574.413	0.970426	346.488
RER1	Q5T093	Protein RER1 OS=Homo sapiens OX=9606 GN=RER1 PE=1 SV=1	880	0.0639316	17	44	2	2	117	13.4	10.4	31	1748.57	41	7.09	0	18.88	Met-loss+Acetyl [N-Term]	1.07833	2.06076	1.0665	-1.7919	0.108805	1.04317	0.0928776	-0.841491	1.07833	2.06076	1.0665	0.558066	1	0.263257	1	1	0.952039	0.137311	0.943244	0.626316	3.00105e+06	3.20061e+06	2.78304e+06	1.55312e+06	4.40434e+06	1.18883e+06	3.92549e+06	977203	305.897	0.400898	35.4479
FLOT1	A0A140T9R1	Flotillin (Fragment) OS=Homo sapiens OX=9606 GN=FLOT1 PE=1 SV=1	881	0.0638655	15	152	4	4	357	39.8	6.37	694	7703.03	191	25.24	0	25.524		1.05929	1.27994	-1.80889	-2.18568	0.0831007	0.356078	-0.855103	-1.12808	1.05929	1.27994	0.552826	0.457524	1	1	1	0.623315	0.941359	0.430521	0.455808	0.351575	4.99847e+06	2.76329e+06	4.71869e+06	2.15892e+06	4.6553e+06	598063	4.07967e+06	1.03467e+06	282.968	53.0467	73.7138
RPN2	P04844	Dolichyl-diphosphooligosaccharide--protein glycosyltransferase subunit 2 OS=Homo sapiens OX=9606 GN=RPN2 PE=1 SV=3	882	0.0637876	25	161	9	9	631	69.2	5.69	1070	6907.32	326	86.03	0	81.427		1.03064	1.52266	-7.25738	-10.722	0.0435388	0.606593	-2.85945	-3.4225	1.03064	1.52266	0.137791	0.0932662	1	1	0.279702	0.187961	0.981407	0.6206	0.399896	0.321649	1.32567e+07	1.82665e+06	1.28626e+07	1.19964e+06	2.0964e+07	1.71927e+06	1.78446e+07	1.07458e+06	514.157	14.2865	17.3695
ATP6V0A1	Q93050-1	Isoform 2 of V-type proton ATPase 116 kDa subunit a1 OS=Homo sapiens OX=9606 GN=ATP6V0A1	883	0.0635379	16	330	12	12	831	95.7	6.65	1532	17249.1	496	147.62	0	93.216		1.12386	1.36335	-2.21698	-2.68939	0.168466	0.447151	-1.14859	-1.42728	1.12386	1.36335	0.451064	0.371831	1	1	0.846031	0.545204	0.909161	0.486477	0.485873	0.389079	2.51541e+07	1.13461e+07	2.23818e+07	8.32226e+06	3.09348e+07	3.929e+06	2.45996e+07	5.59782e+06	361.798	30.7141	56.6396
SEC61G	P60059	Protein transport protein Sec61 subunit gamma OS=Homo sapiens OX=9606 GN=SEC61G PE=1 SV=1	884	0.0635294	18	24	1	1	68	7.7	9.99	173	1476.92	32	12.77	0	7.829	Acetyl [N-Term]	-1.26079	-1.2736	-21.5727	-21.3557	-0.334329	-0.348915	-4.43113	-4.41655	0.793153	0.785175	0.0463549	0.046826	1	1	0.172389	0.158738	0.870099	0.614824	0.381939	0.350537	395574	18336.8	498735	23353.8	665722	5351.94	779595	15024.6	497.557	4.51345	5.07567
C5AR1	P21730	C5a anaphylatoxin chemotactic receptor 1 OS=Homo sapiens OX=9606 GN=C5AR1 PE=1 SV=2	885	0.0635143	9	247	3	3	350	39.3	9.01	815	11866.6	264	97.42	0	21.394		1.09605	1.18819	-1.4413	-1.56246	0.132316	0.248771	-0.527368	-0.643823	1.09605	1.18819	0.69382	0.640015	1	1	1	1	0.887734	0.540131	0.50879	0.490926	5.13151e+07	3.56035e+07	4.68182e+07	2.99643e+07	3.73366e+07	4.03839e+06	3.58924e+07	1.40303e+07	230.102	63.0689	82.991
APOD	P05090	Apolipoprotein D OS=Homo sapiens OX=9606 GN=APOD PE=1 SV=1	886	0.0634921	15	80	3	3	189	21.3	5.15	186	3729.68	74	30.07	0	13.138		14.7623	7.73175	1.63097	3.11403	3.88385	2.9508	0.705734	1.63878	14.7623	7.73175	1.63097	3.11403	0.122163	0.119423	1	0.543251	0.237231	0.176197	0.591134	0.445136	1.11271e+07	1.81481e+07	753753	2.34721e+06	1.29221e+07	1.63705e+07	632053	3.20008e+06	320.135	24.6005	67.684
TMC8	Q8IU68	Transmembrane channel-like protein 8 OS=Homo sapiens OX=9606 GN=TMC8 PE=1 SV=1	887	0.0633333	11	418	8	8	726	81.6	9.36	1260	16308.8	445	94.77	0	36.502		1.26803	1.59365	1.16804	-1.07599	0.342591	0.672337	0.224088	-0.105658	1.26803	1.59365	1.16804	0.929381	1	0.0436211	1	1	0.741807	0.014664	0.754994	0.878393	2.53129e+07	2.95665e+07	1.99624e+07	1.85526e+07	2.17016e+07	3.86273e+06	1.47554e+07	2.5619e+06	215	44.2368	66.0024
RAB4B	P61018	Ras-related protein Rab-4B OS=Homo sapiens OX=9606 GN=RAB4B PE=1 SV=1	888	0.0630986	21	64	4	2	213	23.6	6.06	168	2195.02	50	65.31	0	20.531	Acetyl [N-Term]	1.23749	1.48731	-1.92701	-2.31601	0.307422	0.572701	-0.946365	-1.21164	1.23749	1.48731	0.518938	0.431776	1	0.412751	0.755889	0.303609	0.739198	0.118191	0.357674	0.183933	2.99733e+06	1.55543e+06	2.42209e+06	1.0458e+06	2.3968e+06	195671	1.43127e+06	399445	284.197	56.1155	108.129
[truncated: 1,094 more rows]
[truncated: 71 more columns]

## Sheet: Proteins RMNorm
												Protein Search Engine Score							Fold Change				Log2 Ratio				Ratio				Ratio-adjusted p-value (pvalue/log4ratio)				p-value (2s t-test)				Average Abundance				SD Abundance				Abundances (Scaled, Percentage of Average)
[truncated: 1,983 more rows]
[truncated: 83 more columns]

## Sheet: aEV-DC vs sEV-DC
												Protein Search Engine Score							Fold Change				Log2 Ratio				Ratio				Ratio-adjusted p-value (pvalue/log4ratio)				p-value (2s t-test)				Average Abundance				SD Abundance				Abundances (Scaled, Percentage of Average)
[truncated: 6 more rows]
[truncated: 71 more columns]

[truncated: 9 more sheets: aEV-DC vs sEV-DC RMNorm, aEV-SEC vs sEV-SEC, aEV-SEC vs sEV-SEC RMNorm, aEV-SEC vs aEV-DC, aEV-SEC vs aEV-DC RMNorm, sEV-SEC vs sEV-DC, sEV-SEC vs sEV-DC RMNorm, Proteins & Peptides, RMNorm]
